# Supplementary material for: Comprehensive Analysis of the Membrane Phosphoproteome Regulated by Oligogalacturonides in Arabidopsis thaliana
Source: Front Plant Sci. 2016 Aug 2;7:1107. doi: 10.3389/fpls.2016.01107 (PMC4969306; doi:10.3389/fpls.2016.01107)
Supplement: Supplementary file 4 [file Table6.XLSX]

## Sheet: string_interactions (1)
Supplementary Table 6, String Inteaction network - relationship scores
Active Interaction Sources: Experiments, Databases, Co-expression. Minimum required interacion score: High confidence (0.700)
#node1	node2	node1_string_internal_id	node2_string_internal_id	node1_external_id	node2_external_id	neighborhood_on_chromosome	gene_fusion	phylogenetic_cooccurrence	homology	coexpression	experimentally_determined_interaction	database_annotated	automated_textmining	combined_score
AT3G44590	AT1G01100	130052	115315	3702.AT3G44590.1	3702.AT1G01100.1	0	0	0	0	0.999	0.935	0	0	0.999
AT3G58660	PUM24	131544	128349	3702.AT3G58660.1	3702.AT3G16810.1	0	0	0	0	0.994	0.865	0	0	0.999
BBC1	AT2G27720	130518	124440	3702.AT3G49010.1	3702.AT2G27720.2	0	0	0	0	0.999	0.846	0	0	0.999
RPS6A	BBC1	135287	130518	3702.AT4G31700.1	3702.AT3G49010.1	0	0	0	0	0.999	0.928	0.9	0	0.999
AT3G53870	BBC1	131048	130518	3702.AT3G53870.1	3702.AT3G49010.1	0	0	0	0	0.999	0.908	0.9	0	0.999
AT3G09200	AT2G41840	127496	125964	3702.AT3G09200.1	3702.AT2G41840.1	0	0	0	0	0.999	0.629	0.9	0	0.999
AT5G47700	RPS6A	140356	135287	3702.AT5G47700.1	3702.AT4G31700.1	0	0	0	0	0.984	0.407	0.9	0	0.999
AT2G41840	AT2G27710	125964	124439	3702.AT2G41840.1	3702.AT2G27710.1	0	0	0	0	0.999	0.42	0	0	0.999
AT4G00810	BBC1	132160	130518	3702.AT4G00810.1	3702.AT3G49010.1	0	0	0	0	0.991	0.649	0.9	0	0.999
AT3G53870	AT2G41840	131048	125964	3702.AT3G53870.1	3702.AT2G41840.1	0	0	0	0	0.999	0.849	0.9	0	0.999
AT2G27710	AT1G01100	124439	115315	3702.AT2G27710.1	3702.AT1G01100.1	0	0	0	0	0.999	0.852	0	0	0.999
AT4G00810	AT2G27720	132160	124440	3702.AT4G00810.1	3702.AT2G27720.2	0	0	0	0	0.999	0.852	0	0	0.999
AT5G47700	AT3G44590	140356	130052	3702.AT5G47700.1	3702.AT3G44590.1	0	0	0	0	0.999	0.852	0	0	0.999
AT3G09200	AT2G27720	127496	124440	3702.AT3G09200.1	3702.AT2G27720.2	0	0	0	0	0.999	0.878	0	0	0.999
AT5G47700	AT3G53870	140356	131048	3702.AT5G47700.1	3702.AT3G53870.1	0	0	0	0	0.996	0.649	0.9	0	0.999
AT4G00810	AT3G53870	132160	131048	3702.AT4G00810.1	3702.AT3G53870.1	0	0	0	0	0.996	0.649	0.9	0	0.999
RPS6A	AT3G09200	135287	127496	3702.AT4G31700.1	3702.AT3G09200.1	0	0	0	0	0.999	0.918	0.9	0	0.999
AT5G47700	AT3G09200	140356	127496	3702.AT5G47700.1	3702.AT3G09200.1	0	0	0	0	0.998	0.902	0.9	0	0.999
AT5G47700	AT2G27720	140356	124440	3702.AT5G47700.1	3702.AT2G27720.2	0	0	0	0	0.999	0.852	0	0	0.999
AT2G41840	AT2G27720	125964	124440	3702.AT2G41840.1	3702.AT2G27720.2	0	0	0	0	0.999	0.42	0	0	0.999
AtNug2	AT1G50920	119635	119417	3702.AT1G52980.1	3702.AT1G50920.1	0	0	0	0	0.996	0.943	0	0	0.999
AT3G53870	AT2G27720	131048	124440	3702.AT3G53870.1	3702.AT2G27720.2	0	0	0	0	0.999	0.586	0	0	0.999
AT2G34357	AT1G50920	125151	119417	3702.AT2G34357.1	3702.AT1G50920.1	0	0	0	0	0.999	0.107	0	0	0.999
AT4G00810	AT2G27710	132160	124439	3702.AT4G00810.1	3702.AT2G27710.1	0	0	0	0	0.999	0.852	0	0	0.999
AT3G53870	AT3G44590	131048	130052	3702.AT3G53870.1	3702.AT3G44590.1	0	0	0	0	0.999	0.586	0	0	0.999
BBC1	AT1G01100	130518	115315	3702.AT3G49010.1	3702.AT1G01100.1	0	0	0	0	0.994	0.649	0.9	0	0.999
AT3G53870	AT3G09200	131048	127496	3702.AT3G53870.1	3702.AT3G09200.1	0	0	0	0	0.999	0.902	0.9	0	0.999
SCL30	RS2Z33	131213	125476	3702.AT3G55460.1	3702.AT2G37340.1	0	0	0	0	0.372	0.999	0	0	0.999
AT3G09200	AT1G01100	127496	115315	3702.AT3G09200.1	3702.AT1G01100.1	0	0	0	0	0.999	0.902	0.9	0	0.999
AT5G47700	BBC1	140356	130518	3702.AT5G47700.1	3702.AT3G49010.1	0	0	0	0	0.991	0.649	0.9	0	0.999
AT3G53870	AT1G01100	131048	115315	3702.AT3G53870.1	3702.AT1G01100.1	0	0	0	0	0.996	0.649	0.9	0	0.999
AT3G44590	AT3G09200	130052	127496	3702.AT3G44590.1	3702.AT3G09200.1	0	0	0	0	0.999	0.878	0	0	0.999
RPS6A	AT2G41840	135287	125964	3702.AT4G31700.1	3702.AT2G41840.1	0	0	0	0	0.999	0.887	0.9	0	0.999
AT3G44590	AT2G41840	130052	125964	3702.AT3G44590.1	3702.AT2G41840.1	0	0	0	0	0.999	0.42	0	0	0.999
BBC1	AT2G27710	130518	124439	3702.AT3G49010.1	3702.AT2G27710.1	0	0	0	0	0.999	0.846	0	0	0.999
AT4G00810	AT3G09200	132160	127496	3702.AT4G00810.1	3702.AT3G09200.1	0	0	0	0	0.997	0.902	0.9	0	0.999
RPS6A	AT3G53870	135287	131048	3702.AT4G31700.1	3702.AT3G53870.1	0	0	0	0	0.999	0.93	0.9	0	0.999
AT4G00810	AT3G44590	132160	130052	3702.AT4G00810.1	3702.AT3G44590.1	0	0	0	0	0.999	0.852	0	0	0.999
BBC1	AT2G41840	130518	125964	3702.AT3G49010.1	3702.AT2G41840.1	0	0	0	0	0.999	0.576	0.9	0	0.999
AT5G47700	AT2G27710	140356	124439	3702.AT5G47700.1	3702.AT2G27710.1	0	0	0	0	0.999	0.852	0	0	0.999
AT2G27720	AT1G01100	124440	115315	3702.AT2G27720.2	3702.AT1G01100.1	0	0	0	0	0.999	0.852	0	0	0.999
BBC1	AT3G09200	130518	127496	3702.AT3G49010.1	3702.AT3G09200.1	0	0	0	0	0.999	0.928	0.9	0	0.999
AT3G09200	AT2G27710	127496	124439	3702.AT3G09200.1	3702.AT2G27710.1	0	0	0	0	0.999	0.878	0	0	0.999
AT3G53870	AT2G27710	131048	124439	3702.AT3G53870.1	3702.AT2G27710.1	0	0	0	0	0.999	0.586	0	0	0.999
BBC1	AT3G44590	130518	130052	3702.AT3G49010.1	3702.AT3G44590.1	0	0	0	0	0.999	0.846	0	0	0.999
RPS6A	AT1G01100	135287	115315	3702.AT4G31700.1	3702.AT1G01100.1	0	0	0	0	0.981	0.407	0.9	0	0.998
RPS6A	AT4G00810	135287	132160	3702.AT4G31700.1	3702.AT4G00810.1	0	0	0	0	0.982	0.407	0.9	0	0.998
AT2G41840	AT1G01100	125964	115315	3702.AT2G41840.1	3702.AT1G01100.1	0	0	0	0	0.981	0.296	0.9	0	0.998
PUM24	AT2G34357	128349	125151	3702.AT3G16810.1	3702.AT2G34357.1	0	0	0	0	0.967	0.922	0	0	0.997
PUM24	AT1G50920	128349	119417	3702.AT3G16810.1	3702.AT1G50920.1	0	0	0	0	0.969	0.938	0	0	0.997
AT5G47700	AT2G41840	140356	125964	3702.AT5G47700.1	3702.AT2G41840.1	0	0	0	0	0.972	0.296	0.9	0	0.997
TPI	GAPC1	131211	126980	3702.AT3G55440.1	3702.AT3G04120.1	0	0	0	0	0.844	0.274	0.972	0	0.996
AT4G00810	AT2G41840	132160	125964	3702.AT4G00810.1	3702.AT2G41840.1	0	0	0	0	0.956	0.296	0.9	0	0.996
AT3G58660	AT3G10530	131544	127638	3702.AT3G58660.1	3702.AT3G10530.1	0	0	0	0	0.972	0.855	0	0	0.995
RPS6A	AT2G27710	135287	124439	3702.AT4G31700.1	3702.AT2G27710.1	0	0	0	0	0.987	0.664	0	0	0.995
CEV1	CESA1	136634	135368	3702.AT5G05170.1	3702.AT4G32410.1	0	0	0	0.978	0.892	0.953	0	0	0.994
AT5G47700	AT1G01100	140356	115315	3702.AT5G47700.1	3702.AT1G01100.1	0	0	0	0.974	0.938	0	0.9	0	0.993
PIP3	PIP2;8	135660	123290	3702.AT4G35100.1	3702.AT2G16850.1	0	0	0	0.988	0.291	0.901	0.9	0	0.992
RPS6A	AT3G44590	135287	130052	3702.AT4G31700.1	3702.AT3G44590.1	0	0	0	0	0.979	0.664	0	0	0.992
PI-4KBETA1	PI4KALPHA1	142115	119265	3702.AT5G64070.1	3702.AT1G49340.1	0	0	0	0.643	0	0.895	0.932	0	0.992
AT5G38640	AT2G34970	139359	125215	3702.AT5G38640.1	3702.AT2G34970.1	0	0	0	0	0.087	0.928	0.9	0	0.992
AT5G47700	AT4G00810	140356	132160	3702.AT5G47700.1	3702.AT4G00810.1	0	0	0	0.973	0.921	0	0.9	0	0.991
PIP2;5	RD28	131145	125459	3702.AT3G54820.1	3702.AT2G37180.1	0	0	0	0.983	0.119	0.901	0.9	0	0.99
MKK2	MPK6	135082	126169	3702.AT4G29810.2	3702.AT2G43790.1	0	0	0	0.666	0	0.99	0	0	0.99
AT4G00810	AT1G01100	132160	115315	3702.AT4G00810.1	3702.AT1G01100.1	0	0	0	0.972	0.906	0	0.9	0	0.99
AT3G58660	AT1G50920	131544	119417	3702.AT3G58660.1	3702.AT1G50920.1	0	0	0	0	0.963	0.749	0	0	0.99
PIP3	PIP2;5	135660	131145	3702.AT4G35100.1	3702.AT3G54820.1	0	0	0	0.982	0	0.901	0.9	0	0.989
NAP57	PUM24	131392	128349	3702.AT3G57150.1	3702.AT3G16810.1	0	0	0	0	0.861	0.928	0	0	0.989
PIP3	PIP2E	135660	125650	3702.AT4G35100.1	3702.AT2G39010.1	0	0	0	0.982	0	0.901	0.9	0	0.989
PIP3	RD28	135660	125459	3702.AT4G35100.1	3702.AT2G37180.1	0	0	0	0.981	0	0.901	0.9	0	0.989
PIP2;5	PIP2;8	131145	123290	3702.AT3G54820.1	3702.AT2G16850.1	0	0	0	0.982	0	0.901	0.9	0	0.989
RD28	PIP2;8	125459	123290	3702.AT2G37180.1	3702.AT2G16850.1	0	0	0	0.982	0	0.901	0.9	0	0.989
PUM24	AT3G10530	128349	127638	3702.AT3G16810.1	3702.AT3G10530.1	0	0	0	0	0.988	0	0	0	0.988
PIP2A	RD28	131002	125459	3702.AT3G53420.1	3702.AT2G37180.1	0	0	0	0.988	0.887	0	0.9	0	0.988
EIF4G	EIF4A-2	131701	119786	3702.AT3G60240.4	3702.AT1G54270.1	0	0	0	0	0	0.76	0.949	0	0.987
EIF4G	EIF4A1	131701	128030	3702.AT3G60240.4	3702.AT3G13920.2	0	0	0	0	0	0.76	0.949	0	0.987
VMA10	DET3	126681	116576	3702.AT3G01390.1	3702.AT1G12840.1	0	0	0	0	0.103	0.946	0.72	0	0.985
cpHsc70-1	CPN60A	134482	124465	3702.AT4G24280.1	3702.AT2G28000.1	0	0	0	0	0.977	0.375	0	0	0.985
AT3G58660	NAP57	131544	131392	3702.AT3G58660.1	3702.AT3G57150.1	0	0	0	0	0.974	0.373	0	0	0.983
RPS6A	EIF4A-2	135287	119786	3702.AT4G31700.1	3702.AT1G54270.1	0	0	0	0	0.287	0.094	0.974	0	0.982
RPS6A	AT2G27720	135287	124440	3702.AT4G31700.1	3702.AT2G27720.2	0	0	0	0	0.947	0.664	0	0	0.981
VHA-A	DET3	122171	116576	3702.AT1G78900.1	3702.AT1G12840.1	0	0	0	0	0.378	0.951	0.36	0	0.978
NF-YB1	AT1G72840	125638	121546	3702.AT2G38880.8	3702.AT1G72840.2	0	0	0	0	0	0.637	0.932	0	0.974
TUF	DET3	133002	116576	3702.AT4G11150.1	3702.AT1G12840.1	0	0	0	0	0.233	0.947	0.36	0	0.971
cpHsc70-1	CPN60B	134482	119907	3702.AT4G24280.1	3702.AT1G55490.1	0	0	0	0	0.956	0.375	0	0	0.971
PUM24	AtNug2	128349	119635	3702.AT3G16810.1	3702.AT1G52980.1	0	0	0	0	0.954	0.36	0	0	0.969
AT3G58660	AT2G34357	131544	125151	3702.AT3G58660.1	3702.AT2G34357.1	0	0	0	0	0.928	0.592	0	0	0.969
PPI1	HA1	134824	123517	3702.AT4G27500.1	3702.AT2G18960.1	0	0	0	0	0	0.967	0	0	0.966
AT3G10530	AT2G34357	127638	125151	3702.AT3G10530.1	3702.AT2G34357.1	0	0	0	0	0.965	0	0	0	0.965
NAP57	AT2G34357	131392	125151	3702.AT3G57150.1	3702.AT2G34357.1	0	0	0	0	0.77	0.855	0	0	0.965
NPH3	PHOT1	142141	130183	3702.AT5G64330.1	3702.AT3G45780.1	0	0	0	0	0.224	0.956	0	0	0.964
TUF	VHA-A	133002	122171	3702.AT4G11150.1	3702.AT1G78900.1	0	0	0	0	0.28	0.93	0.36	0	0.964
EMB2777	AT2G34357	126154	125151	3702.AT2G43650.1	3702.AT2G34357.1	0	0	0	0	0.964	0	0	0	0.964
AT5G18230	AT1G02080	137929	115418	3702.AT5G18230.2	3702.AT1G02080.1	0	0	0	0	0.18	0.958	0	0	0.964
RCA	AT1G75990	125723	121866	3702.AT2G39730.1	3702.AT1G75990.1	0	0	0	0	0.397	0.928	0.255	0	0.964
AT1G67120	AtNug2	120954	119635	3702.AT1G67120.1	3702.AT1G52980.1	0	0	0	0	0.167	0.958	0	0	0.963
HSP81-3	AT4G02450	141262	132350	3702.AT5G56010.1	3702.AT4G02450.1	0	0	0	0	0.513	0.902	0.277	0	0.962
HSP81-2	AT4G02450	141264	132350	3702.AT5G56030.2	3702.AT4G02450.1	0	0	0	0	0.513	0.902	0.277	0	0.962
Hsp81.4	AT4G02450	141261	132350	3702.AT5G56000.1	3702.AT4G02450.1	0	0	0	0	0.513	0.902	0.277	0	0.962
HSP90.1	AT4G02450	140891	132350	3702.AT5G52640.1	3702.AT4G02450.1	0	0	0	0	0.513	0.902	0.277	0	0.962
BIN2	BES1	133878	117251	3702.AT4G18710.1	3702.AT1G19350.3	0	0	0	0	0	0.961	0	0	0.96
TUF	VMA10	133002	126681	3702.AT4G11150.1	3702.AT3G01390.1	0	0	0	0	0.217	0.928	0.36	0	0.96
CLUB	AT3G05000	141092	127080	3702.AT5G54440.1	3702.AT3G05000.1	0	0	0	0	0	0.958	0	0	0.958
LOS4	AT2G24350	130965	124081	3702.AT3G53110.1	3702.AT2G24350.1	0	0	0	0	0.067	0.956	0	0	0.957
AT2G20050	AT1G14580	123625	116761	3702.AT2G20050.1	3702.AT1G14580.1	0	0	0	0	0.17	0.95	0	0	0.956
AT2G20050	IDD4	123625	122497	3702.AT2G20050.1	3702.AT2G02080.1	0	0	0	0	0.17	0.95	0	0	0.956
IDD11	AT2G20050	128015	123625	3702.AT3G13810.2	3702.AT2G20050.1	0	0	0	0	0.17	0.95	0	0	0.956
AT2G20050	IDD5	123625	122496	3702.AT2G20050.1	3702.AT2G02070.1	0	0	0	0	0.17	0.95	0	0	0.956
VMA10	VHA-A	126681	122171	3702.AT3G01390.1	3702.AT1G78900.1	0	0	0	0	0.068	0.93	0.36	0	0.954
AT1G67120	AT1G50920	120954	119417	3702.AT1G67120.1	3702.AT1G50920.1	0	0	0	0	0.375	0.929	0	0	0.953
AT3G10530	SYD	127638	124495	3702.AT3G10530.1	3702.AT2G28290.1	0	0	0	0	0.064	0.951	0	0	0.952
MPK6	AT2G20050	126169	123625	3702.AT2G43790.1	3702.AT2G20050.1	0	0	0	0	0	0.953	0	0	0.952
AT1G50920	NUC-L1	119417	119224	3702.AT1G50920.1	3702.AT1G48920.1	0	0	0	0	0.948	0.091	0	0	0.951
NAP57	NUC-L1	131392	119224	3702.AT3G57150.1	3702.AT1G48920.1	0	0	0	0	0.923	0.363	0	0	0.949
VHA-A3	VHA-A	136079	122171	3702.AT4G39080.1	3702.AT1G78900.1	0	0	0	0	0.441	0.87	0.36	0	0.949
CPN60A	CPN60B	124465	119907	3702.AT2G28000.1	3702.AT1G55490.1	0	0	0	0.943	0.948	0	0	0	0.948
AT2G20050	PIRL5	123625	123354	3702.AT2G20050.1	3702.AT2G17440.1	0	0	0	0	0	0.949	0	0	0.948
VHA-A3	DET3	136079	116576	3702.AT4G39080.1	3702.AT1G12840.1	0	0	0	0	0.25	0.9	0.36	0	0.947
TIF3B1	AT2G41840	138832	125964	3702.AT5G27640.2	3702.AT2G41840.1	0	0	0	0	0.491	0	0.9	0	0.946
EIF3B-2	AT2G41840	138658	125964	3702.AT5G25780.1	3702.AT2G41840.1	0	0	0	0	0.491	0	0.9	0	0.946
AT2G29210	AT1G60200	124592	120222	3702.AT2G29210.1	3702.AT1G60200.1	0	0	0	0	0.221	0.934	0	0	0.946
RD28	PIP2B	125459	125458	3702.AT2G37180.1	3702.AT2G37170.1	0	0	0	0.989	0.476	0	0.9	0	0.945
MEK1	AT2G20050	134674	123625	3702.AT4G26070.2	3702.AT2G20050.1	0	0	0	0	0	0.944	0	0	0.944
AT2G20050	XLG3	123625	118467	3702.AT2G20050.1	3702.AT1G31930.1	0	0	0	0	0	0.945	0	0	0.944
NAP57	HDA3	131392	130071	3702.AT3G57150.1	3702.AT3G44750.1	0	0	0	0	0.944	0	0	0	0.944
AT2G27720	AT2G27710	124440	124439	3702.AT2G27720.2	3702.AT2G27710.1	0	0	0	0.931	0.945	0	0	0	0.944
MKK2	AT2G20050	135082	123625	3702.AT4G29810.2	3702.AT2G20050.1	0	0	0	0.627	0	0.944	0	0	0.944
PIP2A	PIP2E	131002	125650	3702.AT3G53420.1	3702.AT2G39010.1	0	0	0	0.982	0.469	0	0.9	0	0.944
HSP81-2	Hsp81.4	141264	141261	3702.AT5G56030.2	3702.AT5G56000.1	0	0	0	0.988	0.944	0	0	0	0.944
PIP2A	PIP2B	131002	125458	3702.AT3G53420.1	3702.AT2G37170.1	0	0	0	0.988	0.46	0	0.9	0	0.943
EIF3B-2	EIF4A-2	138658	119786	3702.AT5G25780.1	3702.AT1G54270.1	0	0	0	0	0.129	0.398	0.9	0	0.942
TIF3B1	EIF4A-2	138832	119786	3702.AT5G27640.2	3702.AT1G54270.1	0	0	0	0	0.129	0.398	0.9	0	0.942
NAP57	AT1G50920	131392	119417	3702.AT3G57150.1	3702.AT1G50920.1	0	0	0	0	0.869	0.566	0	0	0.941
SYP122	SYP121	130890	127780	3702.AT3G52400.1	3702.AT3G11820.1	0	0	0	0.96	0.935	0.117	0	0	0.94
AT1G60890	PI4KALPHA1	120283	119265	3702.AT1G60890.2	3702.AT1G49340.1	0	0	0	0	0	0.248	0.922	0	0.939
AT4G25890	AT3G44590	134654	130052	3702.AT4G25890.1	3702.AT3G44590.1	0	0	0	0	0.939	0	0	0	0.939
SKdZeta	AT2G20050	124776	123625	3702.AT2G30980.1	3702.AT2G20050.1	0	0	0	0	0.084	0.936	0	0	0.938
AT2G20050	SK42	123625	120075	3702.AT2G20050.1	3702.AT1G57870.3	0	0	0	0	0.084	0.936	0	0	0.938
ASK1	AT2G20050	138744	123625	3702.AT5G26751.1	3702.AT2G20050.1	0	0	0	0	0.084	0.936	0	0	0.938
LHCB4.1	PSI-P	136249	126492	3702.AT5G01530.1	3702.AT2G46820.1	0	0	0	0	0.871	0	0.54	0	0.938
UDG4	GAE1	139426	135150	3702.AT5G39320.1	3702.AT4G30440.1	0	0	0	0	0.089	0	0.934	0	0.938
AT2G20050	GSK1	123625	115877	3702.AT2G20050.1	3702.AT1G06390.1	0	0	0	0	0.084	0.936	0	0	0.938
SK32	AT2G20050	132150	123625	3702.AT4G00720.1	3702.AT2G20050.1	0	0	0	0	0.084	0.936	0	0	0.938
ATSK13	AT2G20050	137553	123625	3702.AT5G14640.1	3702.AT2G20050.1	0	0	0	0	0.084	0.936	0	0	0.938
ATSK12	AT2G20050	127179	123625	3702.AT3G05840.1	3702.AT2G20050.1	0	0	0	0	0.084	0.936	0	0	0.938
BIN2	AT2G20050	133878	123625	3702.AT4G18710.1	3702.AT2G20050.1	0	0	0	0	0.084	0.936	0	0	0.938
GAE1	UGD2	135150	129740	3702.AT4G30440.1	3702.AT3G29360.1	0	0	0	0	0.089	0	0.934	0	0.938
UGD3	GAE1	137638	135150	3702.AT5G15490.1	3702.AT4G30440.1	0	0	0	0	0.089	0	0.934	0	0.938
TIF3B1	RPS6A	138832	135287	3702.AT5G27640.2	3702.AT4G31700.1	0	0	0	0	0.274	0.207	0.9	0	0.937
EIF3B-2	RPS6A	138658	135287	3702.AT5G25780.1	3702.AT4G31700.1	0	0	0	0	0.274	0.207	0.9	0	0.937
HSP90.1	HSP70T-2	140891	124906	3702.AT5G52640.1	3702.AT2G32120.1	0	0	0	0	0.766	0.745	0	0	0.937
PGM2	PGM3	121336	117655	3702.AT1G70730.3	3702.AT1G23190.1	0	0	0	0.988	0.395	0	0.9	0	0.936
TIF3B1	BBC1	138832	130518	3702.AT5G27640.2	3702.AT3G49010.1	0	0	0	0	0.395	0	0.9	0	0.936
EIF3B-2	BBC1	138658	130518	3702.AT5G25780.1	3702.AT3G49010.1	0	0	0	0	0.395	0	0.9	0	0.936
PLC2	AT1G60890	127422	120283	3702.AT3G08510.1	3702.AT1G60890.2	0	0	0	0	0	0.217	0.922	0	0.936
AT5G57290	AT3G44590	141400	130052	3702.AT5G57290.1	3702.AT3G44590.1	0	0	0	0	0.936	0	0	0	0.936
AT1G67120	AT1G01320	120954	115339	3702.AT1G67120.1	3702.AT1G01320.1	0	0	0	0	0.088	0.932	0	0	0.935
AT4G28080	AT1G67120	134890	120954	3702.AT4G28080.1	3702.AT1G67120.1	0	0	0	0	0.088	0.932	0	0	0.935
KAK	RCA	136032	125723	3702.AT4G38600.1	3702.AT2G39730.1	0	0	0	0	0.065	0.933	0	0	0.934
PLDGAMMA1	CDS1	133077	120458	3702.AT4G11850.1	3702.AT1G62430.1	0	0	0	0	0	0	0.934	0	0.934
AT4G11380	AT2G20790	133026	123713	3702.AT4G11380.2	3702.AT2G20790.1	0	0	0	0	0	0.898	0.36	0	0.931
AT3G44590	AT2G27710	130052	124439	3702.AT3G44590.1	3702.AT2G27710.1	0	0	0	0.904	0.931	0	0	0	0.931
AT3G10530	EMB2777	127638	126154	3702.AT3G10530.1	3702.AT2G43650.1	0	0	0	0	0.931	0	0	0	0.931
ATPEN2	PI4KALPHA1	128636	119265	3702.AT3G19420.1	3702.AT1G49340.1	0	0	0	0	0	0.333	0.9	0	0.93
ABCG12	ABCG11	119479	117102	3702.AT1G51500.1	3702.AT1G17840.1	0	0	0	0.958	0.62	0.823	0	0	0.929
EXO84B	SEC5A	140588	121955	3702.AT5G49830.2	3702.AT1G76850.1	0	0	0	0	0	0.93	0	0	0.929
PUM24	EMB2777	128349	126154	3702.AT3G16810.1	3702.AT2G43650.1	0	0	0	0	0.929	0	0	0	0.929
PUM24	AT2G19385	128349	123558	3702.AT3G16810.1	3702.AT2G19385.1	0	0	0	0	0.929	0	0	0	0.929
EXO84B	SEC5B	140588	117438	3702.AT5G49830.2	3702.AT1G21170.1	0	0	0	0	0	0.93	0	0	0.929
UDG4	UGD3	139426	137638	3702.AT5G39320.1	3702.AT5G15490.1	0	0	0	0.989	0.312	0	0.9	0	0.928
AT2G41840	EIF4A-2	125964	119786	3702.AT2G41840.1	3702.AT1G54270.1	0	0	0	0	0.265	0.09	0.9	0	0.927
VHA-A3	TUF	136079	133002	3702.AT4G39080.1	3702.AT4G11150.1	0	0	0	0	0	0.892	0.36	0	0.927
EIF3B-2	AT3G53870	138658	131048	3702.AT5G25780.1	3702.AT3G53870.1	0	0	0	0	0.299	0	0.9	0	0.926
EIF3B-2	AT3G09200	138658	127496	3702.AT5G25780.1	3702.AT3G09200.1	0	0	0	0	0.255	0.098	0.9	0	0.926
TIF3B1	AT3G09200	138832	127496	3702.AT5G27640.2	3702.AT3G09200.1	0	0	0	0	0.255	0.098	0.9	0	0.926
NADP-ME2	IAR4	137285	117757	3702.AT5G11670.1	3702.AT1G24180.1	0	0	0	0	0.064	0	0.923	0	0.925
LHCB4.1	RCA	136249	125723	3702.AT5G01530.1	3702.AT2G39730.1	0	0	0	0	0.925	0	0	0	0.925
NADP-ME2	AT1G59900	137285	120196	3702.AT5G11670.1	3702.AT1G59900.1	0	0	0	0	0.064	0	0.923	0	0.925
AT3G53870	EIF4A-2	131048	119786	3702.AT3G53870.1	3702.AT1G54270.1	0	0	0	0	0.217	0.119	0.9	0	0.924
GPAT9	PAH2	141754	139815	3702.AT5G60620.1	3702.AT5G42870.1	0	0	0	0	0	0.224	0.906	0	0.924
PI-4KBETA1	AT1G60890	142115	120283	3702.AT5G64070.1	3702.AT1G60890.2	0	0	0	0	0	0	0.922	0	0.922
ATPEN2	AT1G60890	128636	120283	3702.AT3G19420.1	3702.AT1G60890.2	0	0	0	0	0	0.244	0.9	0	0.921
PUM24	NUC-L1	128349	119224	3702.AT3G16810.1	3702.AT1G48920.1	0	0	0	0	0.907	0.185	0	0	0.921
TIF3B1	AT3G53870	138832	131048	3702.AT5G27640.2	3702.AT3G53870.1	0	0	0	0	0.251	0	0.9	0	0.921
NAP57	AT3G10530	131392	127638	3702.AT3G57150.1	3702.AT3G10530.1	0	0	0	0	0.921	0	0	0	0.921
PLC2	PI4KALPHA1	127422	119265	3702.AT3G08510.1	3702.AT1G49340.1	0	0	0	0	0	0.225	0.9	0	0.919
AT5G57290	AT4G25890	141400	134654	3702.AT5G57290.1	3702.AT4G25890.1	0	0	0	0.948	0.919	0	0	0	0.919
PIP3	PIP2A	135660	131002	3702.AT4G35100.1	3702.AT3G53420.1	0	0	0	0.982	0.232	0	0.9	0	0.919
AT5G08670	VHA-A	137007	122171	3702.AT5G08670.1	3702.AT1G78900.1	0	0	0	0.655	0.155	0.909	0	0	0.919
EIF3B-2	AT4G00810	138658	132160	3702.AT5G25780.1	3702.AT4G00810.1	0	0	0	0	0.209	0	0.9	0	0.917
EIF3B-2	AT1G01100	138658	115315	3702.AT5G25780.1	3702.AT1G01100.1	0	0	0	0	0.209	0	0.9	0	0.917
TIF3B1	AT4G00810	138832	132160	3702.AT5G27640.2	3702.AT4G00810.1	0	0	0	0	0.209	0	0.9	0	0.917
TIF3B1	AT1G01100	138832	115315	3702.AT5G27640.2	3702.AT1G01100.1	0	0	0	0	0.209	0	0.9	0	0.917
SKdZeta	GSK1	124776	115877	3702.AT2G30980.1	3702.AT1G06390.1	0	0	0	0.989	0.205	0	0.9	0	0.917
AT5G47700	EIF3B-2	140356	138658	3702.AT5G47700.1	3702.AT5G25780.1	0	0	0	0	0.209	0	0.9	0	0.917
BIN2	SK32	133878	132150	3702.AT4G18710.1	3702.AT4G00720.1	0	0	0	0.982	0.206	0	0.9	0	0.917
AT5G47700	TIF3B1	140356	138832	3702.AT5G47700.1	3702.AT5G27640.2	0	0	0	0	0.209	0	0.9	0	0.917
TIF3B1	EIF3B-2	138832	138658	3702.AT5G27640.2	3702.AT5G25780.1	0	0	0	0.99	0.198	0	0.9	0	0.916
AT3G58640	MPK6	131542	126169	3702.AT3G58640.1	3702.AT2G43790.1	0	0	0	0.64	0	0.201	0.9	0	0.916
BIN2	SKdZeta	133878	124776	3702.AT4G18710.1	3702.AT2G30980.1	0	0	0	0.988	0.16	0	0.9	0	0.912
BIN2	GSK1	133878	115877	3702.AT4G18710.1	3702.AT1G06390.1	0	0	0	0.987	0.16	0	0.9	0	0.912
RPS6A	AT4G16830	135287	133668	3702.AT4G31700.1	3702.AT4G16830.1	0	0	0	0	0	0.911	0	0	0.911
HDA3	NUC-L1	130071	119224	3702.AT3G44750.1	3702.AT1G48920.1	0	0	0	0	0.911	0	0	0	0.911
AT5G57290	AT5G47700	141400	140356	3702.AT5G57290.1	3702.AT5G47700.1	0	0	0	0	0.911	0	0	0	0.911
AT3G58660	AtNug2	131544	119635	3702.AT3G58660.1	3702.AT1G52980.1	0	0	0	0	0.668	0.742	0	0	0.91
AT5G57290	AT1G01100	141400	115315	3702.AT5G57290.1	3702.AT1G01100.1	0	0	0	0	0.91	0	0	0	0.91
PIP3	PIP2B	135660	125458	3702.AT4G35100.1	3702.AT2G37170.1	0	0	0	0.981	0.128	0	0.9	0	0.909
PIP2;5	PIP2B	131145	125458	3702.AT3G54820.1	3702.AT2G37170.1	0	0	0	0.984	0.131	0	0.9	0	0.909
ABCB20	ABCB6	131199	125698	3702.AT3G55320.1	3702.AT2G39480.1	0	0	0	0.989	0.133	0	0.9	0	0.909
AT5G08670	PPa3	137007	126496	3702.AT5G08670.1	3702.AT2G46860.1	0	0	0	0	0.126	0	0.9	0	0.908
PIP2E	RD28	125650	125459	3702.AT2G39010.1	3702.AT2G37180.1	0	0	0	0.982	0.119	0	0.9	0	0.908
BIN2	ATSK12	133878	127179	3702.AT4G18710.1	3702.AT3G05840.1	0	0	0	0.984	0.122	0	0.9	0	0.908
ATPEN2	PLC2	128636	127422	3702.AT3G19420.1	3702.AT3G08510.1	0	0	0	0	0.106	0	0.9	0	0.906
ABCB21	ABCB6	131916	125698	3702.AT3G62150.1	3702.AT2G39480.1	0	0	0	0.758	0.106	0	0.9	0	0.906
EXO84B	VPS9A	140588	128675	3702.AT5G49830.2	3702.AT3G19770.1	0	0	0	0	0	0.905	0	0	0.905
SPS1F	UGD2	138155	129740	3702.AT5G20280.1	3702.AT3G29360.1	0	0	0	0	0.095	0	0.9	0	0.905
UDG4	SPS1F	139426	138155	3702.AT5G39320.1	3702.AT5G20280.1	0	0	0	0	0.095	0	0.9	0	0.905
SPS1F	UGD3	138155	137638	3702.AT5G20280.1	3702.AT5G15490.1	0	0	0	0	0.095	0	0.9	0	0.905
AT5G57290	AT2G27710	141400	124439	3702.AT5G57290.1	3702.AT2G27710.1	0	0	0	0	0.903	0	0	0	0.903
AT4G25890	AT4G00810	134654	132160	3702.AT4G25890.1	3702.AT4G00810.1	0	0	0	0	0.902	0	0	0	0.902
TPI	iPGAM1	131211	116239	3702.AT3G55440.1	3702.AT1G09780.1	0	0	0	0	0.333	0	0.858	0	0.901
AT4G01150	PSI-P	132202	126492	3702.AT4G01150.1	3702.AT2G46820.1	0	0	0	0.804	0.901	0	0	0	0.901
HSP81-2	HSP81-3	141264	141262	3702.AT5G56030.2	3702.AT5G56010.1	0	0	0	0.988	0.469	0.823	0	0	0.901
PI-4KBETA1	ATPEN2	142115	128636	3702.AT5G64070.1	3702.AT3G19420.1	0	0	0	0	0	0	0.9	0	0.9
APY2	FAC1	137934	125573	3702.AT5G18280.2	3702.AT2G38280.1	0	0	0	0	0	0	0.9	0	0.9
NRPC1	APY2	141692	137934	3702.AT5G60040.2	3702.AT5G18280.2	0	0	0	0	0	0	0.9	0	0.9
BTR1L	AT2G44710	136561	126270	3702.AT5G04430.2	3702.AT2G44710.1	0	0	0	0	0	0	0.9	0	0.9
AT5G02850	SWP	136387	127048	3702.AT5G02850.1	3702.AT3G04740.1	0	0	0	0	0	0	0.9	0	0.9
SKdZeta	SK42	124776	120075	3702.AT2G30980.1	3702.AT1G57870.3	0	0	0	0.977	0	0	0.9	0	0.9
PAH2	CDS1	139815	120458	3702.AT5G42870.1	3702.AT1G62430.1	0	0	0	0	0	0	0.9	0	0.9
VMA10	PPa3	126681	126496	3702.AT3G01390.1	3702.AT2G46860.1	0	0	0	0	0	0	0.9	0	0.9
BIP1	AT5G02850	138916	136387	3702.AT5G28540.1	3702.AT5G02850.1	0	0	0	0	0	0	0.9	0	0.9
BIP1	SWP	138916	127048	3702.AT5G28540.1	3702.AT3G04740.1	0	0	0	0	0	0	0.9	0	0.9
VHA-A3	PPa3	136079	126496	3702.AT4G39080.1	3702.AT2G46860.1	0	0	0	0	0	0	0.9	0	0.9
AT2G44710	AT2G29210	126270	124592	3702.AT2G44710.1	3702.AT2G29210.1	0	0	0	0	0	0	0.9	0	0.9
PPa3	DET3	126496	116576	3702.AT2G46860.1	3702.AT1G12840.1	0	0	0	0	0	0	0.9	0	0.899
AT1G59900	IAR4	120196	117757	3702.AT1G59900.1	3702.AT1G24180.1	0	0	0	0.986	0	0	0.9	0	0.899
SK32	SKdZeta	132150	124776	3702.AT4G00720.1	3702.AT2G30980.1	0	0	0	0.98	0	0	0.9	0	0.899
PIP2;4	PIP2;8	141758	123290	3702.AT5G60660.1	3702.AT2G16850.1	0	0	0	0.982	0	0	0.9	0	0.899
ABCB20	ABCB1	131199	125428	3702.AT3G55320.1	3702.AT2G36910.1	0	0	0	0.784	0	0	0.9	0	0.899
ATSK13	SK42	137553	120075	3702.AT5G14640.1	3702.AT1G57870.3	0	0	0	0.982	0	0	0.9	0	0.899
ATSK13	GSK1	137553	115877	3702.AT5G14640.1	3702.AT1G06390.1	0	0	0	0.983	0	0	0.9	0	0.899
PIP2;4	RD28	141758	125459	3702.AT5G60660.1	3702.AT2G37180.1	0	0	0	0.985	0	0	0.9	0	0.899
ABCB21	ABCB20	131916	131199	3702.AT3G62150.1	3702.AT3G55320.1	0	0	0	0.761	0	0	0.9	0	0.899
ASK1	BIN2	138744	133878	3702.AT5G26751.1	3702.AT4G18710.1	0	0	0	0.984	0	0	0.9	0	0.899
PIP2E	PIP2B	125650	125458	3702.AT2G39010.1	3702.AT2G37170.1	0	0	0	0.983	0	0	0.9	0	0.899
PIP2;4	PIP2E	141758	125650	3702.AT5G60660.1	3702.AT2G39010.1	0	0	0	0.982	0	0	0.9	0	0.899
ATSK13	SK32	137553	132150	3702.AT5G14640.1	3702.AT4G00720.1	0	0	0	0.983	0	0	0.9	0	0.899
PPa3	HA1	126496	123517	3702.AT2G46860.1	3702.AT2G18960.1	0	0	0	0	0	0	0.9	0	0.899
ASK1	SKdZeta	138744	124776	3702.AT5G26751.1	3702.AT2G30980.1	0	0	0	0.982	0	0	0.9	0	0.899
ASK1	GSK1	138744	115877	3702.AT5G26751.1	3702.AT1G06390.1	0	0	0	0.982	0	0	0.9	0	0.899
ABCB21	ABCB1	131916	125428	3702.AT3G62150.1	3702.AT2G36910.1	0	0	0	0.933	0	0	0.9	0	0.899
SK32	SK42	132150	120075	3702.AT4G00720.1	3702.AT1G57870.3	0	0	0	0.976	0	0	0.9	0	0.899
ATSK12	SK42	127179	120075	3702.AT3G05840.1	3702.AT1G57870.3	0	0	0	0.981	0	0	0.9	0	0.899
BIN2	SK42	133878	120075	3702.AT4G18710.1	3702.AT1G57870.3	0	0	0	0.98	0	0	0.9	0	0.899
ASK1	SK32	138744	132150	3702.AT5G26751.1	3702.AT4G00720.1	0	0	0	0.983	0	0	0.9	0	0.899
PIP2;4	PIP2B	141758	125458	3702.AT5G60660.1	3702.AT2G37170.1	0	0	0	0.985	0	0	0.9	0	0.899
SK42	GSK1	120075	115877	3702.AT1G57870.3	3702.AT1G06390.1	0	0	0	0.978	0	0	0.9	0	0.899
HA2	PPa3	135125	126496	3702.AT4G30190.2	3702.AT2G46860.1	0	0	0	0	0	0	0.9	0	0.899
TUF	PPa3	133002	126496	3702.AT4G11150.1	3702.AT2G46860.1	0	0	0	0	0	0	0.9	0	0.899
PIP2;4	PIP2A	141758	131002	3702.AT5G60660.1	3702.AT3G53420.1	0	0	0	0.985	0	0	0.9	0	0.899
PI-4KBETA1	PLC2	142115	127422	3702.AT5G64070.1	3702.AT3G08510.1	0	0	0	0	0	0	0.9	0	0.899
SK32	ATSK12	132150	127179	3702.AT4G00720.1	3702.AT3G05840.1	0	0	0	0.982	0	0	0.9	0	0.899
ELF5A-3	FBR12	121199	117929	3702.AT1G69410.1	3702.AT1G26630.1	0	0	0	0.986	0	0	0.9	0	0.899
ATSK13	BIN2	137553	133878	3702.AT5G14640.1	3702.AT4G18710.1	0	0	0	0.985	0	0	0.9	0	0.899
PPa3	VHA-A	126496	122171	3702.AT2G46860.1	3702.AT1G78900.1	0	0	0	0	0	0	0.9	0	0.899
ASK1	SK42	138744	120075	3702.AT5G26751.1	3702.AT1G57870.3	0	0	0	0.982	0	0	0.9	0	0.899
BTR1L	AT2G29210	136561	124592	3702.AT5G04430.2	3702.AT2G29210.1	0	0	0	0	0	0	0.9	0	0.899
PAH2	PLDGAMMA1	139815	133077	3702.AT5G42870.1	3702.AT4G11850.1	0	0	0	0	0	0	0.9	0	0.899
ABCB6	ABCB1	125698	125428	3702.AT2G39480.1	3702.AT2G36910.1	0	0	0	0.784	0	0	0.9	0	0.899
ATSK13	SKdZeta	137553	124776	3702.AT5G14640.1	3702.AT2G30980.1	0	0	0	0.982	0	0	0.9	0	0.899
ATSK12	SKdZeta	127179	124776	3702.AT3G05840.1	3702.AT2G30980.1	0	0	0	0.982	0	0	0.9	0	0.899
PIP2;4	PIP3	141758	135660	3702.AT5G60660.1	3702.AT4G35100.1	0	0	0	0.982	0	0	0.9	0	0.899
PIP2;5	PIP2E	131145	125650	3702.AT3G54820.1	3702.AT2G39010.1	0	0	0	0.983	0	0	0.9	0	0.899
PIP2;4	PIP2;5	141758	131145	3702.AT5G60660.1	3702.AT3G54820.1	0	0	0	0.981	0	0	0.9	0	0.899
SK32	GSK1	132150	115877	3702.AT4G00720.1	3702.AT1G06390.1	0	0	0	0.98	0	0	0.9	0	0.899
PIP2B	PIP2;8	125458	123290	3702.AT2G37170.1	3702.AT2G16850.1	0	0	0	0.982	0	0	0.9	0	0.899
AT1G12000	F2KP	116486	115947	3702.AT1G12000.1	3702.AT1G07110.1	0	0	0	0	0	0	0.9	0	0.899
PIP2;5	PIP2A	131145	131002	3702.AT3G54820.1	3702.AT3G53420.1	0	0	0	0.983	0	0	0.9	0	0.899
ASK1	ATSK12	138744	127179	3702.AT5G26751.1	3702.AT3G05840.1	0	0	0	0.99	0	0	0.9	0	0.899
ATSK12	GSK1	127179	115877	3702.AT3G05840.1	3702.AT1G06390.1	0	0	0	0.982	0	0	0.9	0	0.899
ASK1	ATSK13	138744	137553	3702.AT5G26751.1	3702.AT5G14640.1	0	0	0	0.987	0	0	0.9	0	0.899
ATSK13	ATSK12	137553	127179	3702.AT5G14640.1	3702.AT3G05840.1	0	0	0	0.987	0	0	0.9	0	0.899
PIP2A	PIP2;8	131002	123290	3702.AT3G53420.1	3702.AT2G16850.1	0	0	0	0.983	0	0	0.9	0	0.899
HSC70-1	AT1G75990	136350	121866	3702.AT5G02500.1	3702.AT1G75990.1	0	0	0	0	0	0	0.9	0	0.899
PIP2E	PIP2;8	125650	123290	3702.AT2G39010.1	3702.AT2G16850.1	0	0	0	0.982	0	0	0.9	0	0.899
AT3G44590	AT2G27720	130052	124440	3702.AT3G44590.1	3702.AT2G27720.2	0	0	0	0.931	0.898	0	0	0	0.897
AT3G58660	EMB2777	131544	126154	3702.AT3G58660.1	3702.AT2G43650.1	0	0	0	0	0.896	0	0	0	0.896
VHA-A3	VMA10	136079	126681	3702.AT4G39080.1	3702.AT3G01390.1	0	0	0	0	0	0.842	0.36	0	0.894
STY46	AT3G15450	136018	128202	3702.AT4G38470.1	3702.AT3G15450.1	0	0	0	0	0.894	0	0	0	0.894
AT2G19385	AT1G02870	123558	115502	3702.AT2G19385.1	3702.AT1G02870.1	0	0	0	0	0.893	0	0	0	0.893
LHCB4.1	AT1G74470	136249	121721	3702.AT5G01530.1	3702.AT1G74470.1	0	0	0	0	0.892	0	0	0	0.892
NADP-ME2	ABCG36	137285	120193	3702.AT5G11670.1	3702.AT1G59870.1	0	0	0	0	0.887	0	0	0	0.887
KAK	ADL6	136032	116295	3702.AT4G38600.1	3702.AT1G10290.1	0	0	0	0	0.07	0.884	0	0	0.887
KAK	DL3	136032	120162	3702.AT4G38600.1	3702.AT1G59610.1	0	0	0	0	0.07	0.884	0	0	0.887
AT3G58660	NUC-L1	131544	119224	3702.AT3G58660.1	3702.AT1G48920.1	0	0	0	0	0.875	0.119	0	0	0.886
AT2G27710	FBR12	124439	117929	3702.AT2G27710.1	3702.AT1G26630.1	0	0	0	0	0.886	0	0	0	0.886
AT2G20050	BSL2	123625	116095	3702.AT2G20050.1	3702.AT1G08420.1	0	0	0	0	0.542	0.759	0	0	0.884
BSL1	AT2G20050	132419	123625	3702.AT4G03080.1	3702.AT2G20050.1	0	0	0	0	0.542	0.759	0	0	0.884
DDL	SKIP	128759	121993	3702.AT3G20550.1	3702.AT1G77180.1	0	0	0	0	0.291	0.843	0	0	0.884
BSL3	AT2G20050	124385	123625	3702.AT2G27210.1	3702.AT2G20050.1	0	0	0	0	0.542	0.759	0	0	0.884
SYP121	NSL1	127780	118128	3702.AT3G11820.1	3702.AT1G28380.1	0	0	0	0	0.883	0	0	0	0.883
AT2G20050	AT1G62950	123625	120508	3702.AT2G20050.1	3702.AT1G62950.1	0	0	0	0	0	0.883	0	0	0.883
AT5G37450	AT2G20050	139229	123625	3702.AT5G37450.1	3702.AT2G20050.1	0	0	0	0	0	0.883	0	0	0.883
AT5G65700.1	AT2G20050	142299	123625	3702.AT5G65700.1	3702.AT2G20050.1	0	0	0	0	0	0.883	0	0	0.883
AT4G36180	AT2G20050	135779	123625	3702.AT4G36180.1	3702.AT2G20050.1	0	0	0	0	0	0.883	0	0	0.883
AT4G38550	ABCG36	136027	120193	3702.AT4G38550.1	3702.AT1G59870.1	0	0	0	0	0.882	0	0	0	0.882
AT5G47700	AT4G25890	140356	134654	3702.AT5G47700.1	3702.AT4G25890.1	0	0	0	0	0.882	0	0	0	0.882
TPI	iPGAM2	131211	127429	3702.AT3G55440.1	3702.AT3G08590.1	0	0	0	0	0.185	0	0.858	0	0.879
AT5G28350	RABH1e	138897	137137	3702.AT5G28350.1	3702.AT5G10260.1	0	0	0	0	0	0.879	0	0	0.879
AT5G28350	RAB6A	138897	126260	3702.AT5G28350.1	3702.AT2G44610.1	0	0	0	0	0	0.879	0	0	0.879
AT5G28350	RABH1d	138897	123871	3702.AT5G28350.1	3702.AT2G22290.1	0	0	0	0	0	0.879	0	0	0.879
AT5G57290	AT2G27720	141400	124440	3702.AT5G57290.1	3702.AT2G27720.2	0	0	0	0	0.879	0	0	0	0.879
EIF4A1	AT2G41840	128030	125964	3702.AT3G13920.2	3702.AT2G41840.1	0	0	0	0	0.872	0.09	0	0	0.879
PEX14	AT4G15930	141982	133554	3702.AT5G62810.1	3702.AT4G15930.1	0	0	0	0	0	0.878	0	0	0.878
AT2G27720	FBR12	124440	117929	3702.AT2G27720.2	3702.AT1G26630.1	0	0	0	0	0.878	0	0	0	0.878
AT5G35970	STN7	139102	121141	3702.AT5G35970.1	3702.AT1G68830.1	0	0	0	0	0.871	0.089	0	0	0.877
AT5G28350	AT2G30710	138897	124746	3702.AT5G28350.1	3702.AT2G30710.1	0	0	0	0	0	0.876	0	0	0.876
HDA3	AT3G10530	130071	127638	3702.AT3G44750.1	3702.AT3G10530.1	0	0	0	0	0.875	0	0	0	0.875
HSP81-2	HSC70-1	141264	136350	3702.AT5G56030.2	3702.AT5G02500.1	0	0	0	0	0.531	0.745	0	0	0.875
RCA	CPN60B	125723	119907	3702.AT2G39730.1	3702.AT1G55490.1	0	0	0	0	0.273	0.835	0	0	0.875
AT2G41840	FBR12	125964	117929	3702.AT2G41840.1	3702.AT1G26630.1	0	0	0	0	0.811	0.361	0	0	0.874
AT3G58660	AT1G67120	131544	120954	3702.AT3G58660.1	3702.AT1G67120.1	0	0	0	0	0.231	0.843	0	0	0.874
VPS54	RAB6A	133963	126260	3702.AT4G19490.1	3702.AT2G44610.1	0	0	0	0	0	0.874	0	0	0.873
RABH1e	VPS54	137137	133963	3702.AT5G10260.1	3702.AT4G19490.1	0	0	0	0	0	0.874	0	0	0.873
VPS54	RABH1d	133963	123871	3702.AT4G19490.1	3702.AT2G22290.1	0	0	0	0	0	0.874	0	0	0.873
Hsp81.4	HSC70-1	141261	136350	3702.AT5G56000.1	3702.AT5G02500.1	0	0	0	0	0.519	0.745	0	0	0.872
AT2G20050	STN7	123625	121141	3702.AT2G20050.1	3702.AT1G68830.1	0	0	0	0	0	0.871	0	0	0.871
AT5G63190	KING1	142027	130471	3702.AT5G63190.1	3702.AT3G48530.1	0	0	0	0	0.871	0	0	0	0.871
HIR2	AT1G52200	126659	119553	3702.AT3G01290.1	3702.AT1G52200.1	0	0	0	0	0.872	0	0	0	0.871
CAK1AT	AT2G20050	134990	123625	3702.AT4G28980.1	3702.AT2G20050.1	0	0	0	0	0	0.871	0	0	0.871
RPS6A	EIF4A1	135287	128030	3702.AT4G31700.1	3702.AT3G13920.2	0	0	0	0	0.456	0.094	0.759	0	0.87
AT2G30710	RABH1d	124746	123871	3702.AT2G30710.1	3702.AT2G22290.1	0	0	0	0	0	0.87	0	0	0.869
RABH1e	AT2G30710	137137	124746	3702.AT5G10260.1	3702.AT2G30710.1	0	0	0	0	0	0.87	0	0	0.869
JAL34	PYK10	128311	127502	3702.AT3G16460.1	3702.AT3G09260.1	0	0	0	0	0.869	0	0	0	0.869
RAB6A	AT2G30710	126260	124746	3702.AT2G44610.1	3702.AT2G30710.1	0	0	0	0	0	0.87	0	0	0.869
AT3G10530	AT1G50920	127638	119417	3702.AT3G10530.1	3702.AT1G50920.1	0	0	0	0	0.868	0	0	0	0.868
AT4G38550	EDA39	136027	135437	3702.AT4G38550.1	3702.AT4G33050.2	0	0	0	0	0.868	0	0	0	0.868
AT2G34357	AtNug2	125151	119635	3702.AT2G34357.1	3702.AT1G52980.1	0	0	0	0	0.867	0	0	0	0.867
AT4G16830	AT3G53870	133668	131048	3702.AT4G16830.1	3702.AT3G53870.1	0	0	0	0	0	0.866	0	0	0.866
AT3G58660	AT2G19385	131544	123558	3702.AT3G58660.1	3702.AT2G19385.1	0	0	0	0	0.866	0	0	0	0.866
HSP81-2	F7H12	141264	122329	3702.AT5G56030.2	3702.AT1G80490.2	0	0	0	0	0	0.865	0	0	0.865
AT2G41840	ELF5A-3	125964	121199	3702.AT2G41840.1	3702.AT1G69410.1	0	0	0	0	0.794	0.361	0	0	0.862
EMB2777	AT1G50920	126154	119417	3702.AT2G43650.1	3702.AT1G50920.1	0	0	0	0	0.861	0	0	0	0.861
AT3G58660	HDA3	131544	130071	3702.AT3G58660.1	3702.AT3G44750.1	0	0	0	0	0.861	0	0	0	0.861
HDA3	AT3G44590	130071	130052	3702.AT3G44750.1	3702.AT3G44590.1	0	0	0	0	0.86	0	0	0	0.86
ERD14	COR47	121885	117359	3702.AT1G76180.1	3702.AT1G20440.1	0	0	0	0.77	0.857	0	0	0	0.857
EDA39	SYP121	135437	127780	3702.AT4G33050.2	3702.AT3G11820.1	0	0	0	0	0.857	0	0	0	0.857
PSI-P	RCA	126492	125723	3702.AT2G46820.1	3702.AT2G39730.1	0	0	0	0	0.855	0	0	0	0.855
UBP8	KAK	138263	136032	3702.AT5G22030.1	3702.AT4G38600.1	0	0	0	0	0	0.855	0	0	0.855
PVA12	PI4KALPHA1	126313	119265	3702.AT2G45140.1	3702.AT1G49340.1	0	0	0	0	0	0.855	0	0	0.855
PI4KALPHA1	VAP27-2	119265	116135	3702.AT1G49340.1	3702.AT1G08820.1	0	0	0	0	0	0.855	0	0	0.855
VAP27-1	PI4KALPHA1	131740	119265	3702.AT3G60600.1	3702.AT1G49340.1	0	0	0	0	0	0.855	0	0	0.855
AT4G25890	AT1G01100	134654	115315	3702.AT4G25890.1	3702.AT1G01100.1	0	0	0	0	0.852	0	0	0	0.852
SYP122	HIR2	130890	126659	3702.AT3G52400.1	3702.AT3G01290.1	0	0	0	0	0.834	0.15	0	0	0.852
EDA39	SYP122	135437	130890	3702.AT4G33050.2	3702.AT3G52400.1	0	0	0	0	0.852	0	0	0	0.852
PHOT1	PKS2	130183	116727	3702.AT3G45780.1	3702.AT1G14280.1	0	0	0	0	0.322	0.787	0	0	0.849
NRPC1	AT2G34357	141692	125151	3702.AT5G60040.2	3702.AT2G34357.1	0	0	0	0	0.847	0	0	0	0.847
AT3G10530	AT2G19385	127638	123558	3702.AT3G10530.1	3702.AT2G19385.1	0	0	0	0	0.845	0	0	0	0.845
NRPC1	SWP	141692	127048	3702.AT5G60040.2	3702.AT3G04740.1	0	0	0	0	0.083	0.836	0	0	0.843
AT5G57290	AT4G00810	141400	132160	3702.AT5G57290.1	3702.AT4G00810.1	0	0	0	0	0.842	0	0	0	0.842
NADP-ME2	ILA	137285	120707	3702.AT5G11670.1	3702.AT1G64790.2	0	0	0	0	0	0.841	0	0	0.841
AT5G63190	EIF4A1	142027	128030	3702.AT5G63190.1	3702.AT3G13920.2	0	0	0	0	0	0.587	0.63	0	0.84
AT5G63190	EIF4A-2	142027	119786	3702.AT5G63190.1	3702.AT1G54270.1	0	0	0	0	0	0.587	0.63	0	0.84
AT3G09200	FBR12	127496	117929	3702.AT3G09200.1	3702.AT1G26630.1	0	0	0	0	0.792	0.255	0	0	0.838
AT4G38550	SYP121	136027	127780	3702.AT4G38550.1	3702.AT3G11820.1	0	0	0	0	0.837	0	0	0	0.837
NADP-ME2	AT1G67120	137285	120954	3702.AT5G11670.1	3702.AT1G67120.1	0	0	0	0	0	0.834	0	0	0.834
AT5G08050	PSI-P	136935	126492	3702.AT5G08050.1	3702.AT2G46820.1	0	0	0	0	0.833	0	0	0	0.833
AT3G53870	FBR12	131048	117929	3702.AT3G53870.1	3702.AT1G26630.1	0	0	0	0	0.715	0.44	0	0	0.833
HDA3	PUM24	130071	128349	3702.AT3G44750.1	3702.AT3G16810.1	0	0	0	0	0.832	0	0	0	0.832
ACS	IAR4	139176	117757	3702.AT5G36880.2	3702.AT1G24180.1	0	0	0	0	0.193	0	0.8	0	0.831
AT2G34357	AT1G67120	125151	120954	3702.AT2G34357.1	3702.AT1G67120.1	0	0	0	0	0.831	0	0	0	0.831
HSP81-3	HSC70-1	141262	136350	3702.AT5G56010.1	3702.AT5G02500.1	0	0	0	0	0.363	0.745	0	0	0.83
SYP122	AT1G18390	130890	117153	3702.AT3G52400.1	3702.AT1G18390.2	0	0	0	0	0.829	0	0	0	0.829
AT3G44590	FBR12	130052	117929	3702.AT3G44590.1	3702.AT1G26630.1	0	0	0	0	0.829	0	0	0	0.829
LHCB4.1	AT4G01150	136249	132202	3702.AT5G01530.1	3702.AT4G01150.1	0	0	0	0	0.828	0	0	0	0.828
BSL3	BSL2	124385	116095	3702.AT2G27210.1	3702.AT1G08420.1	0	0	0	0.988	0.39	0.726	0	0	0.825
PUM24	AT1G02870	128349	115502	3702.AT3G16810.1	3702.AT1G02870.1	0	0	0	0	0.825	0	0	0	0.825
Hsp81.4	KEG	141261	137439	3702.AT5G56000.1	3702.AT5G13530.1	0	0	0	0	0	0.825	0	0	0.825
HSP81-2	KEG	141264	137439	3702.AT5G56030.2	3702.AT5G13530.1	0	0	0	0	0	0.825	0	0	0.825
HSP90.1	KEG	140891	137439	3702.AT5G52640.1	3702.AT5G13530.1	0	0	0	0	0	0.825	0	0	0.825
HSP81-3	KEG	141262	137439	3702.AT5G56010.1	3702.AT5G13530.1	0	0	0	0	0	0.825	0	0	0.825
AMT1;1	AMT1;3	133254	129180	3702.AT4G13510.1	3702.AT3G24300.1	0	0	0	0.986	0	0.823	0	0	0.823
BBC1	AT1G50920	130518	119417	3702.AT3G49010.1	3702.AT1G50920.1	0	0	0	0	0.367	0.732	0	0	0.823
AT3G53870	eEF-1Bb1	131048	118294	3702.AT3G53870.1	3702.AT1G30230.2	0	0	0	0	0.823	0	0	0	0.823
HDA3	AT1G50920	130071	119417	3702.AT3G44750.1	3702.AT1G50920.1	0	0	0	0	0.821	0	0	0	0.821
AT5G63190	EIN2	142027	136431	3702.AT5G63190.1	3702.AT5G03280.1	0	0	0	0	0.185	0.79	0	0	0.821
RBOHD	CPK6	140377	123340	3702.AT5G47910.1	3702.AT2G17290.1	0	0	0	0	0.139	0	0.8	0	0.82
AT4G25890	AT2G27720	134654	124440	3702.AT4G25890.1	3702.AT2G27720.2	0	0	0	0	0.819	0	0	0	0.819
RBOHD	CPK1	140377	136602	3702.AT5G47910.1	3702.AT5G04870.1	0	0	0	0	0.133	0	0.8	0	0.819
HDA3	AT1G02870	130071	115502	3702.AT3G44750.1	3702.AT1G02870.1	0	0	0	0	0.818	0	0	0	0.818
SYP121	HIR2	127780	126659	3702.AT3G11820.1	3702.AT3G01290.1	0	0	0	0	0.801	0.122	0	0	0.817
HSP81-2	HSP70T-2	141264	124906	3702.AT5G56030.2	3702.AT2G32120.1	0	0	0	0	0.309	0.745	0	0	0.816
AT3G50590	AT2G07360	130690	122879	3702.AT3G50590.1	3702.AT2G07360.2	0	0	0	0	0.48	0.659	0	0	0.815
AT3G16310	NUP155	128295	116794	3702.AT3G16310.1	3702.AT1G14850.1	0	0	0	0	0.083	0.069	0.8	0	0.814
AT5G57290	RPS6A	141400	135287	3702.AT5G57290.1	3702.AT4G31700.1	0	0	0	0	0.814	0	0	0	0.814
AT2G27710	ELF5A-3	124439	121199	3702.AT2G27710.1	3702.AT1G69410.1	0	0	0	0	0.813	0	0	0	0.813
ACS	AT1G59900	139176	120196	3702.AT5G36880.2	3702.AT1G59900.1	0	0	0	0	0.106	0	0.8	0	0.813
AT1G52200	IOS1	119553	119510	3702.AT1G52200.1	3702.AT1G51800.1	0	0	0	0	0.813	0	0	0	0.813
EDA39	HIR2	135437	126659	3702.AT4G33050.2	3702.AT3G01290.1	0	0	0	0	0.813	0	0	0	0.813
AT3G44590	ELF5A-3	130052	121199	3702.AT3G44590.1	3702.AT1G69410.1	0	0	0	0	0.813	0	0	0	0.813
AT3G09200	eEF-1Bb1	127496	118294	3702.AT3G09200.1	3702.AT1G30230.2	0	0	0	0	0.803	0.091	0	0	0.813
AT2G27720	ELF5A-3	124440	121199	3702.AT2G27720.2	3702.AT1G69410.1	0	0	0	0	0.813	0	0	0	0.813
RPS6A	HDA3	135287	130071	3702.AT4G31700.1	3702.AT3G44750.1	0	0	0	0	0.813	0	0	0	0.813
AT4G25890	AT2G27710	134654	124439	3702.AT4G25890.1	3702.AT2G27710.1	0	0	0	0	0.811	0	0	0	0.811
AT1G52200	AT1G18390	119553	117153	3702.AT1G52200.1	3702.AT1G18390.2	0	0	0	0	0.807	0	0	0	0.807
WEB1	PMI2	124317	120924	3702.AT2G26570.1	3702.AT1G66840.1	0	0	0	0	0	0.805	0	0	0.804
HSP81-3	HSP70T-2	141262	124906	3702.AT5G56010.1	3702.AT2G32120.1	0	0	0	0	0.266	0.745	0	0	0.804
AT4G16360	KING1	133610	130471	3702.AT4G16360.3	3702.AT3G48530.1	0	0	0	0	0.119	0.787	0	0	0.804
RCA	AT1G74470	125723	121721	3702.AT2G39730.1	3702.AT1G74470.1	0	0	0	0	0.803	0	0	0	0.803
AT3G53870	ELF5A-3	131048	121199	3702.AT3G53870.1	3702.AT1G69410.1	0	0	0	0	0.66	0.44	0	0	0.801
PHOT2	PKS2	141495	116727	3702.AT5G58140.1	3702.AT1G14280.1	0	0	0	0	0.105	0.787	0	0	0.801
BBC1	eEF-1Bb1	130518	118294	3702.AT3G49010.1	3702.AT1G30230.2	0	0	0	0	0.801	0	0	0	0.801
AT3G63400	SCL30	132046	131213	3702.AT3G63400.1	3702.AT3G55460.1	0	0	0	0	0	0.801	0	0	0.801
AT2G41840	eEF-1Bb1	125964	118294	3702.AT2G41840.1	3702.AT1G30230.2	0	0	0	0	0.791	0.09	0	0	0.801
AT5G10920	cICDH	137206	120828	3702.AT5G10920.1	3702.AT1G65930.1	0	0	0	0	0	0	0.8	0	0.8
RBOHD	CDPK19	140377	138065	3702.AT5G47910.1	3702.AT5G19450.1	0	0	0	0	0	0	0.8	0	0.8
SYP122	NSL1	130890	118128	3702.AT3G52400.1	3702.AT1G28380.1	0	0	0	0	0.8	0	0	0	0.8
EMB2777	AT2G19385	126154	123558	3702.AT2G43650.1	3702.AT2G19385.1	0	0	0	0	0.799	0	0	0	0.799
NAP57	AT2G19385	131392	123558	3702.AT3G57150.1	3702.AT2G19385.1	0	0	0	0	0.797	0	0	0	0.797
AT1G51850	IOS1	119517	119510	3702.AT1G51850.1	3702.AT1G51800.1	0	0	0	0.955	0.794	0	0	0	0.794
MPK6	NIA1	126169	122053	3702.AT2G43790.1	3702.AT1G77760.1	0	0	0	0	0	0.793	0	0	0.793
MPK6	NIA2	126169	118859	3702.AT2G43790.1	3702.AT1G37130.1	0	0	0	0	0	0.793	0	0	0.793
HSC70-1	AT1G52380	136350	119572	3702.AT5G02500.1	3702.AT1G52380.1	0	0	0	0	0	0.792	0	0	0.792
LARP1c	NAP57	135748	131392	3702.AT4G35890.1	3702.AT3G57150.1	0	0	0	0	0.433	0.648	0	0	0.791
BSK1	BSK6	135674	131064	3702.AT4G35230.1	3702.AT3G54030.1	0	0	0	0.97	0	0.79	0	0	0.79
AT4G32295	TPL	135354	116885	3702.AT4G32295.1	3702.AT1G15750.1	0	0	0	0	0	0.79	0	0	0.79
BSK1	GSK1	135674	115877	3702.AT4G35230.1	3702.AT1G06390.1	0	0	0	0	0	0.79	0	0	0.79
BSK5	GSK1	141587	115877	3702.AT5G59010.1	3702.AT1G06390.1	0	0	0	0	0	0.79	0	0	0.79
PHOT1	AT1G72390	130183	121501	3702.AT3G45780.1	3702.AT1G72390.1	0	0	0	0	0	0.79	0	0	0.79
BSK1	BIN2	135674	133878	3702.AT4G35230.1	3702.AT4G18710.1	0	0	0	0	0	0.79	0	0	0.79
BSK5	BIN2	141587	133878	3702.AT5G59010.1	3702.AT4G18710.1	0	0	0	0	0	0.79	0	0	0.79
BIN2	BSK6	133878	131064	3702.AT4G18710.1	3702.AT3G54030.1	0	0	0	0	0	0.79	0	0	0.79
BSK6	GSK1	131064	115877	3702.AT3G54030.1	3702.AT1G06390.1	0	0	0	0	0	0.79	0	0	0.79
HSC70-1	AT3G54830	136350	131147	3702.AT5G02500.1	3702.AT3G54830.1	0	0	0	0	0	0.79	0	0	0.79
BSK5	BSK1	141587	135674	3702.AT5G59010.1	3702.AT4G35230.1	0	0	0	0.973	0	0.79	0	0	0.79
BSK5	BSK6	141587	131064	3702.AT5G59010.1	3702.AT3G54030.1	0	0	0	0.982	0	0.79	0	0	0.79
XIK	AT1G08800	138177	116133	3702.AT5G20490.1	3702.AT1G08800.1	0	0	0	0	0	0.79	0	0	0.79
ABCG36	ACA.l	120193	116615	3702.AT1G59870.1	3702.AT1G13210.1	0	0	0	0	0.789	0	0	0	0.789
AT3G27210	RKL1	129497	119179	3702.AT3G27210.1	3702.AT1G48480.1	0	0	0	0	0	0.788	0	0	0.788
PHOT1	AT1G30440	130183	118311	3702.AT3G45780.1	3702.AT1G30440.1	0	0	0	0	0	0.788	0	0	0.788
Hsp81.4	HSP70T-2	141261	124906	3702.AT5G56000.1	3702.AT2G32120.1	0	0	0	0	0.203	0.745	0	0	0.788
AT3G27210	AT3G17840.1	129497	128463	3702.AT3G27210.1	3702.AT3G17840.1	0	0	0	0	0	0.788	0	0	0.788
HSP90.1	HSC70-1	140891	136350	3702.AT5G52640.1	3702.AT5G02500.1	0	0	0	0	0.203	0.745	0	0	0.788
AT1G08800	CJD1	116133	116118	3702.AT1G08800.1	3702.AT1G08640.1	0	0	0	0	0	0.788	0	0	0.788
PSBA	STN7	142511	121141	3702.ATCG00020.1	3702.AT1G68830.1	0	0	0	0	0	0.787	0	0	0.787
NPH3	PHOT2	142141	141495	3702.AT5G64330.1	3702.AT5G58140.1	0	0	0	0	0	0.787	0	0	0.786
AT3G10530	AtNug2	127638	119635	3702.AT3G10530.1	3702.AT1G52980.1	0	0	0	0	0.782	0	0	0	0.782
PCAP1	AT1G52380	134045	119572	3702.AT4G20260.4	3702.AT1G52380.1	0	0	0	0	0	0.781	0	0	0.781
SYP121	PAPP2C	127780	117560	3702.AT3G11820.1	3702.AT1G22280.3	0	0	0	0	0.781	0	0	0	0.781
NHX1	KEA1	138785	115390	3702.AT5G27150.1	3702.AT1G01790.1	0	0	0	0	0	0.781	0	0	0.78
NADP-ME2	AT1G01320	137285	115339	3702.AT5G11670.1	3702.AT1G01320.1	0	0	0	0	0	0.78	0	0	0.78
NADP-ME2	AT4G28080	137285	134890	3702.AT5G11670.1	3702.AT4G28080.1	0	0	0	0	0	0.78	0	0	0.78
NHX2	KEA1	127083	115390	3702.AT3G05030.1	3702.AT1G01790.1	0	0	0	0	0	0.781	0	0	0.78
KAK	GAPC1	136032	126980	3702.AT4G38600.1	3702.AT3G04120.1	0	0	0	0	0	0.779	0	0	0.779
TPI	PGM3	131211	117655	3702.AT3G55440.1	3702.AT1G23190.1	0	0	0	0	0.777	0	0	0	0.777
LARP1a	NAP57	138243	131392	3702.AT5G21160.3	3702.AT3G57150.1	0	0	0	0	0.392	0.648	0	0	0.776
EIF3B-2	NAP57	138658	131392	3702.AT5G25780.1	3702.AT3G57150.1	0	0	0	0	0.386	0.65	0	0	0.776
Hsp81.4	AT2G20050	141261	123625	3702.AT5G56000.1	3702.AT2G20050.1	0	0	0	0	0	0.716	0.243	0	0.775
HSP90.1	AT2G20050	140891	123625	3702.AT5G52640.1	3702.AT2G20050.1	0	0	0	0	0	0.716	0.243	0	0.775
HSP81-2	AT2G20050	141264	123625	3702.AT5G56030.2	3702.AT2G20050.1	0	0	0	0	0	0.716	0.243	0	0.775
HSP81-3	AT2G20050	141262	123625	3702.AT5G56010.1	3702.AT2G20050.1	0	0	0	0	0	0.716	0.243	0	0.775
AT2G35050	AT2G20050	125224	123625	3702.AT2G35050.1	3702.AT2G20050.1	0	0	0	0	0.118	0.755	0	0	0.774
AT2G34357	NUC-L1	125151	119224	3702.AT2G34357.1	3702.AT1G48920.1	0	0	0	0	0.756	0.106	0	0	0.773
UGD3	UGD2	137638	129740	3702.AT5G15490.1	3702.AT3G29360.1	0	0	0	0.989	0.772	0	0	0	0.772
UDG4	UGD2	139426	129740	3702.AT5G39320.1	3702.AT3G29360.1	0	0	0	0.989	0.269	0.699	0	0	0.77
AT4G28080	AT1G01320	134890	115339	3702.AT4G28080.1	3702.AT1G01320.1	0	0	0	0.916	0.767	0	0	0	0.766
AT5G08670	AT2G41840	137007	125964	3702.AT5G08670.1	3702.AT2G41840.1	0	0	0	0	0.751	0.092	0	0	0.765
EMB2777	AT1G02870	126154	115502	3702.AT2G43650.1	3702.AT1G02870.1	0	0	0	0	0.765	0	0	0	0.765
SYP122	PUP18	130890	120079	3702.AT3G52400.1	3702.AT1G57990.1	0	0	0	0	0.764	0	0	0	0.764
TIF3B1	NAP57	138832	131392	3702.AT5G27640.2	3702.AT3G57150.1	0	0	0	0	0.346	0.65	0	0	0.761
EIF4A1	AT3G09200	128030	127496	3702.AT3G13920.2	3702.AT3G09200.1	0	0	0	0	0.731	0.15	0	0	0.761
AT5G43830	AT4G27450	139928	134819	3702.AT5G43830.1	3702.AT4G27450.1	0	0	0	0.939	0.143	0.733	0	0	0.761
BBC1	FBR12	130518	117929	3702.AT3G49010.1	3702.AT1G26630.1	0	0	0	0	0.761	0	0	0	0.761
MPK6	BSL3	126169	124385	3702.AT2G43790.1	3702.AT2G27210.1	0	0	0	0	0	0.761	0	0	0.76
BSL1	MPK6	132419	126169	3702.AT4G03080.1	3702.AT2G43790.1	0	0	0	0	0	0.761	0	0	0.76
TPI	AT1G12000	131211	116486	3702.AT3G55440.1	3702.AT1G12000.1	0	0	0	0	0.761	0	0	0	0.76
MPK6	BSL2	126169	116095	3702.AT2G43790.1	3702.AT1G08420.1	0	0	0	0	0	0.761	0	0	0.76
AT3G15450	AT2G33830	128202	125097	3702.AT3G15450.1	3702.AT2G33830.2	0	0	0	0	0.758	0	0	0	0.758
HSP81-3	BIP1	141262	138916	3702.AT5G56010.1	3702.AT5G28540.1	0	0	0	0	0.55	0.485	0	0	0.758
AT4G27450	AT3G15450	134819	128202	3702.AT4G27450.1	3702.AT3G15450.1	0	0	0	0.979	0.757	0	0	0	0.757
RPS6A	eEF-1Bb1	135287	118294	3702.AT4G31700.1	3702.AT1G30230.2	0	0	0	0	0.757	0	0	0	0.757
AT5G08670	AT3G53870	137007	131048	3702.AT5G08670.1	3702.AT3G53870.1	0	0	0	0	0.757	0	0	0	0.757
AT5G38640	AT4G29440	139359	135042	3702.AT5G38640.1	3702.AT4G29440.1	0	0	0	0	0	0.756	0	0	0.756
AT5G38640	AT1G34220	139359	118682	3702.AT5G38640.1	3702.AT1G34220.1	0	0	0	0	0	0.756	0	0	0.756
BSL1	BSL2	132419	116095	3702.AT4G03080.1	3702.AT1G08420.1	0	0	0	0.914	0.143	0.726	0	0	0.755
AT4G16830	AT2G41840	133668	125964	3702.AT4G16830.1	3702.AT2G41840.1	0	0	0	0	0	0.755	0	0	0.755
BSL1	BSL3	132419	124385	3702.AT4G03080.1	3702.AT2G27210.1	0	0	0	0.971	0.143	0.726	0	0	0.755
AT3G58640	AT2G20050	131542	123625	3702.AT3G58640.1	3702.AT2G20050.1	0	0	0	0	0	0.755	0	0	0.754
AT2G20050	AT1G73660	123625	121633	3702.AT2G20050.1	3702.AT1G73660.1	0	0	0	0	0	0.755	0	0	0.754
AT5G58950	AT2G20050	141581	123625	3702.AT5G58950.1	3702.AT2G20050.1	0	0	0	0.619	0	0.755	0	0	0.754
STY46	AT2G20050	136018	123625	3702.AT4G38470.1	3702.AT2G20050.1	0	0	0	0.614	0	0.755	0	0	0.754
SYP122	ACA.l	130890	116615	3702.AT3G52400.1	3702.AT1G13210.1	0	0	0	0	0.753	0	0	0	0.752
HSP81-2	BIP1	141264	138916	3702.AT5G56030.2	3702.AT5G28540.1	0	0	0	0	0.539	0.485	0	0	0.752
AT5G14120	STY46	137501	136018	3702.AT5G14120.1	3702.AT4G38470.1	0	0	0	0	0.751	0	0	0	0.751
AT2G19385	NUC-L1	123558	119224	3702.AT2G19385.1	3702.AT1G48920.1	0	0	0	0	0.751	0	0	0	0.751
AT4G38550	ACA.l	136027	116615	3702.AT4G38550.1	3702.AT1G13210.1	0	0	0	0	0.747	0	0	0	0.747
HSP81-2	CPN60A	141264	124465	3702.AT5G56030.2	3702.AT2G28000.1	0	0	0	0	0.728	0.097	0	0	0.744
HSP70T-2	EGY3	124906	117105	3702.AT2G32120.1	3702.AT1G17870.1	0	0	0	0	0.742	0	0	0	0.742
MLO12	IOS1	125667	119510	3702.AT2G39200.1	3702.AT1G51800.1	0	0	0	0	0.741	0	0	0	0.741
AT4G11380	AT2G43160	133026	126100	3702.AT4G11380.2	3702.AT2G43160.1	0	0	0	0	0.232	0.675	0	0	0.739
BBC1	HDA3	130518	130071	3702.AT3G49010.1	3702.AT3G44750.1	0	0	0	0	0.736	0	0	0	0.736
AT4G28080	AT3G48200	134890	130430	3702.AT4G28080.1	3702.AT3G48200.1	0	0	0	0	0.736	0	0	0	0.736
GPAT9	CDS1	141754	120458	3702.AT5G60620.1	3702.AT1G62430.1	0	0	0	0	0	0	0.733	0	0.732
AT4G38550	AT1G18390	136027	117153	3702.AT4G38550.1	3702.AT1G18390.2	0	0	0	0	0.732	0	0	0	0.732
AT4G37090	AT2G19385	135872	123558	3702.AT4G37090.1	3702.AT2G19385.1	0	0	0	0	0.731	0	0	0	0.731
ACT7	SYD	137088	124495	3702.AT5G09810.1	3702.AT2G28290.1	0	0	0	0	0	0.731	0	0	0.73
AT4G32285	AT1G20760	135352	117394	3702.AT4G32285.1	3702.AT1G20760.1	0	0	0	0	0	0.731	0	0	0.73
ACT7	BRM	137088	126402	3702.AT5G09810.1	3702.AT2G46020.2	0	0	0	0	0	0.731	0	0	0.73
EDA39	AT1G18390	135437	117153	3702.AT4G33050.2	3702.AT1G18390.2	0	0	0	0	0.73	0	0	0	0.73
AT4G29440	AT2G34970	135042	125215	3702.AT4G29440.1	3702.AT2G34970.1	0	0	0	0	0	0.729	0	0	0.729
AT2G34970	AT1G34220	125215	118682	3702.AT2G34970.1	3702.AT1G34220.1	0	0	0	0	0	0.729	0	0	0.729
FBR12	AT1G01100	117929	115315	3702.AT1G26630.1	3702.AT1G01100.1	0	0	0	0	0.728	0	0	0	0.728
Hsp81.4	CPN60A	141261	124465	3702.AT5G56000.1	3702.AT2G28000.1	0	0	0	0	0.71	0.097	0	0	0.727
AT4G21450	SYP122	134163	130890	3702.AT4G21450.3	3702.AT3G52400.1	0	0	0	0	0	0.725	0	0	0.725
SYP121	AT1G18390	127780	117153	3702.AT3G11820.1	3702.AT1G18390.2	0	0	0	0	0.724	0	0	0	0.724
AT3G10530	NUC-L1	127638	119224	3702.AT3G10530.1	3702.AT1G48920.1	0	0	0	0	0.723	0	0	0	0.723
HSP70T-2	AT2G20050	124906	123625	3702.AT2G32120.1	3702.AT2G20050.1	0	0	0	0	0	0.723	0	0	0.722
HSC70-1	AT2G20050	136350	123625	3702.AT5G02500.1	3702.AT2G20050.1	0	0	0	0	0	0.723	0	0	0.722
MKK2	MAPKKK7	135082	127977	3702.AT4G29810.2	3702.AT3G13530.1	0	0	0	0.743	0	0.434	0.528	0	0.721
MKK2	MAPKKK6	135082	127412	3702.AT4G29810.2	3702.AT3G07980.1	0	0	0	0.746	0	0.434	0.528	0	0.721
KEG	MKK2	137439	135082	3702.AT5G13530.1	3702.AT4G29810.2	0	0	0	0.624	0	0.434	0.528	0	0.721
MEK1	MAP3KA	134674	119705	3702.AT4G26070.2	3702.AT1G53570.1	0	0	0	0.757	0	0.434	0.528	0	0.721
MEK1	MAPKKK6	134674	127412	3702.AT4G26070.2	3702.AT3G07980.1	0	0	0	0.752	0	0.434	0.528	0	0.721
MEK1	MAPKKK7	134674	127977	3702.AT4G26070.2	3702.AT3G13530.1	0	0	0	0.75	0	0.434	0.528	0	0.721
MKK2	MAP3KA	135082	119705	3702.AT4G29810.2	3702.AT1G53570.1	0	0	0	0.756	0	0.434	0.528	0	0.721
KEG	MEK1	137439	134674	3702.AT5G13530.1	3702.AT4G26070.2	0	0	0	0	0	0.434	0.528	0	0.721
AT3G09200	ELF5A-3	127496	121199	3702.AT3G09200.1	3702.AT1G69410.1	0	0	0	0	0.639	0.255	0	0	0.719
AT3G09200	AT1G50920	127496	119417	3702.AT3G09200.1	3702.AT1G50920.1	0	0	0	0	0.37	0.571	0	0	0.718
TPI	PGM2	131211	121336	3702.AT3G55440.1	3702.AT1G70730.3	0	0	0	0	0.716	0	0	0	0.716
PAPP2C	AT1G03370	117560	115558	3702.AT1G22280.3	3702.AT1G03370.1	0	0	0	0	0.714	0	0	0	0.714
RPS6A	AT4G25890	135287	134654	3702.AT4G31700.1	3702.AT4G25890.1	0	0	0	0	0.713	0	0	0	0.713
ILA	eEF-1Bb1	120707	118294	3702.AT1G64790.2	3702.AT1G30230.2	0	0	0	0	0.106	0.692	0	0	0.712
EDA39	NSL1	135437	118128	3702.AT4G33050.2	3702.AT1G28380.1	0	0	0	0	0.711	0	0	0	0.71
HSC70-1	AT3G09200	136350	127496	3702.AT5G02500.1	3702.AT3G09200.1	0	0	0	0	0.622	0.262	0	0	0.709
HDA3	AT2G19385	130071	123558	3702.AT3G44750.1	3702.AT2G19385.1	0	0	0	0	0.708	0	0	0	0.708
PDE312	CPN60B	130468	119907	3702.AT3G48500.2	3702.AT1G55490.1	0	0	0	0	0.707	0	0	0	0.707
HSP81-3	CPN60A	141262	124465	3702.AT5G56010.1	3702.AT2G28000.1	0	0	0	0	0.687	0.097	0	0	0.706
Hsp81.4	ARG1	141261	121089	3702.AT5G56000.1	3702.AT1G68370.1	0	0	0	0	0.625	0.246	0	0	0.705
HSP81-2	ARG1	141264	121089	3702.AT5G56030.2	3702.AT1G68370.1	0	0	0	0	0.625	0.246	0	0	0.705
HSP90.1	ARG1	140891	121089	3702.AT5G52640.1	3702.AT1G68370.1	0	0	0	0	0.625	0.246	0	0	0.705
HSP81-3	ARG1	141262	121089	3702.AT5G56010.1	3702.AT1G68370.1	0	0	0	0	0.625	0.246	0	0	0.705
NIA1	DET3	122053	116576	3702.AT1G77760.1	3702.AT1G12840.1	0	0	0	0	0	0.703	0	0	0.703
AT1G52380	NUP155	119572	116794	3702.AT1G52380.1	3702.AT1G14850.1	0	0	0	0	0.183	0.652	0	0	0.703
HIR2	ABCG36	126659	120193	3702.AT3G01290.1	3702.AT1G59870.1	0	0	0	0	0.703	0	0	0	0.702
EMB1865	CPN60B	128524	119907	3702.AT3G18390.1	3702.AT1G55490.1	0	0	0	0	0.702	0	0	0	0.702
GSTF2	eEF-1Bb1	132359	118294	3702.AT4G02520.1	3702.AT1G30230.2	0	0	0	0	0.245	0.621	0	0	0.701
GSTF8	eEF-1Bb1	126584	118294	3702.AT2G47730.1	3702.AT1G30230.2	0	0	0	0	0.245	0.621	0	0	0.701
GSTF9	eEF-1Bb1	124761	118294	3702.AT2G30860.1	3702.AT1G30230.2	0	0	0	0	0.245	0.621	0	0	0.701
AT5G63190	AT4G27450	142027	134819	3702.AT5G63190.1	3702.AT4G27450.1	0	0	0	0	0.7	0	0	0	0.7
