# Supplementary material for: Comprehensive Analysis of the Membrane Phosphoproteome Regulated by Oligogalacturonides in Arabidopsis thaliana
Source: Front Plant Sci. 2016 Aug 2;7:1107. doi: 10.3389/fpls.2016.01107 (PMC4969306; doi:10.3389/fpls.2016.01107)
Supplement: Supplementary file 6 [file DataSheet2.XLSX]

## Sheet: S2A proteinGroups
Supplementary Data Sheet S2A, Identified proteins
Protein IDs	Majority protein IDs	Peptide counts (all)	Peptide counts (razor+unique)	Peptide counts (unique)	Fasta headers	Number of proteins	Peptides	Razor + unique peptides	Unique peptides	Peptides C1	Peptides C2	Peptides T1	Peptides T2	Razor + unique peptides C1	Razor + unique peptides C2	Razor + unique peptides T1	Razor + unique peptides T2	Unique peptides C1	Unique peptides C2	Unique peptides T1	Unique peptides T2	Sequence coverage [%]	Unique + razor sequence coverage [%]	Unique sequence coverage [%]	Mol. weight [kDa]	Sequence length	Sequence lengths	Fraction average	Fraction 1	Fraction 2	Fraction 3	Fraction 4	Q-value	Score	Identification type C1	Identification type C2	Identification type T1	Identification type T2	Sequence coverage C1 [%]	Sequence coverage C2 [%]	Sequence coverage T1 [%]	Sequence coverage T2 [%]	Intensity	Intensity C1	Intensity C2	Intensity T1	Intensity T2	LFQ intensity C1	LFQ intensity C2
sp|A4GNA8|PSD3_ARATH	sp|A4GNA8|PSD3_ARATH	1	1	1	>sp|A4GNA8|PSD3_ARATH Phosphatidylserine decarboxylase proenzyme 3 OS=Arabidopsis thaliana GN=PSD3 PE=1 SV=1	1	1	1	1	1	0	0	0	1	0	0	0	1	0	0	0	2.5	2.5	2.5	70.352	635	635	3			1		0	6.6191	By MS/MS	By matching	By matching	By matching	2.5	0	0	0	1699600	1699600	0	0	0	8383800	0
sp|B3H672|PP317_ARATH	sp|B3H672|PP317_ARATH	1	1	1	>sp|B3H672|PP317_ARATH Pentatricopeptide repeat-containing protein At4g17616 OS=Arabidopsis thaliana GN=At4g17616 PE=2 SV=1	1	1	1	1	0	1	0	0	0	1	0	0	0	1	0	0	1.3	1.3	1.3	76.497	674	674	4				1	1	-2	By matching	By MS/MS	By matching	By matching	0	1.3	0	0	4747800	0	4747800	0	0	0	14822000
sp|B5TYT3|CSCL7_ARATH	sp|B5TYT3|CSCL7_ARATH	1	1	1	>sp|B5TYT3|CSCL7_ARATH CSC1-like protein At1g11960 OS=Arabidopsis thaliana GN=At1g11960 PE=2 SV=1	1	1	1	1	0	1	1	1	0	1	1	1	0	1	1	1	1.9	1.9	1.9	88.279	771	771	1.6	2	3			1	-2	By matching	By MS/MS	By matching	By matching	0	1.9	1.9	1.9	3659800	0	2136800	714880	808210	0	0
sp|B9DFI7|PMT2_ARATH	sp|B9DFI7|PMT2_ARATH	1	1	1	>sp|B9DFI7|PMT2_ARATH Probable methyltransferase PMT2 OS=Arabidopsis thaliana GN=At1g26850 PE=2 SV=2	1	1	1	1	0	1	0	0	0	1	0	0	0	1	0	0	2.1	2.1	2.1	69.622	616	616	4				1	0	11.097	By matching	By MS/MS	By matching	By matching	0	2.1	0	0	0	0	0	0	0	0	0
sp|B9DGD6|ACS_ARATH	sp|B9DGD6|ACS_ARATH	1	1	1	>sp|B9DGD6|ACS_ARATH Acetyl-coenzyme A synthetase, chloroplastic/glyoxysomal OS=Arabidopsis thaliana GN=ACS PE=1 SV=1	1	1	1	1	1	1	1	0	1	1	1	0	1	1	1	0	1.9	1.9	1.9	81.888	743	743	1.25	3	1			1	-2	By MS/MS	By MS/MS	By matching	By matching	1.9	1.9	1.9	0	1527900	176610	957890	393410	0	0	5153000
tr|B9DFF8|B9DFF8_ARATH;sp|Q0WV25|TBA4_ARATH;sp|P29511|TBA6_ARATH;sp|B9DGT7|TBA2_ARATH;sp|Q56WH1|TBA3_ARATH;sp|B9DHQ0|TBA5_ARATH	tr|B9DFF8|B9DFF8_ARATH;sp|Q0WV25|TBA4_ARATH;sp|P29511|TBA6_ARATH;sp|B9DGT7|TBA2_ARATH;sp|Q56WH1|TBA3_ARATH;sp|B9DHQ0|TBA5_ARATH	3;3;3;3;2;2	3;3;3;3;2;2	3;3;3;3;2;2	>tr|B9DFF8|B9DFF8_ARATH AT4G14960 protein OS=Arabidopsis thaliana GN=TUA6 PE=2 SV=1;>sp|Q0WV25|TBA4_ARATH Tubulin alpha-4 chain OS=Arabidopsis thaliana GN=TUBA4 PE=2 SV=2;>sp|P29511|TBA6_ARATH Tubulin alpha-6 chain OS=Arabidopsis thaliana GN=TUBA6 PE=1 SV=	6	3	3	3	0	2	0	2	0	2	0	2	0	2	0	2	10.3	10.3	10.3	47.235	427	427;450;450;450;450;450	2.5		3		1	0	20.083	By matching	By MS/MS	By matching	By MS/MS	0	8.2	0	5.6	7409000	0	6750000	0	658970	0	18465000
sp|Q42202|RL40B_ARATH;sp|B9DHA6|RL40A_ARATH;tr|F4JGM3|F4JGM3_ARATH;sp|Q8RUC6|RUB2_ARATH;sp|Q9SHE7|RUB1_ARATH;sp|P59271|R27AA_ARATH;sp|P59233|R27AC_ARATH;sp|P59232|R27AB_ARATH;sp|P0CH33|UBQ11_ARATH;sp|Q3E7K8|UBQ12_ARATH;sp|Q3E7T8|UBQ14_ARATH;sp|Q1EC66|UBQ3_ARATH;tr|F4I9X6|F4I9X6_ARATH;sp|Q9FHQ6|UBQ9_ARATH;tr|Q3EAA5|Q3EAA5_ARATH;sp|P0CH32|UBQ4_ARATH;sp|Q8H159|UBQ10_ARATH;sp|Q39256|UBQ8_ARATH	sp|Q42202|RL40B_ARATH;sp|B9DHA6|RL40A_ARATH;tr|F4JGM3|F4JGM3_ARATH;sp|Q8RUC6|RUB2_ARATH;sp|Q9SHE7|RUB1_ARATH;sp|P59271|R27AA_ARATH;sp|P59233|R27AC_ARATH;sp|P59232|R27AB_ARATH;sp|P0CH33|UBQ11_ARATH;sp|Q3E7K8|UBQ12_ARATH;sp|Q3E7T8|UBQ14_ARATH;sp|Q1EC66|UBQ3_ARATH;tr|F4I9X6|F4I9X6_ARATH;sp|Q9FHQ6|UBQ9_ARATH;tr|Q3EAA5|Q3EAA5_ARATH;sp|P0CH32|UBQ4_ARATH;sp|Q8H159|UBQ10_ARATH;sp|Q39256|UBQ8_ARATH	3;3;3;3;3;3;3;3;3;3;3;3;3;3;3;3;3;3	3;3;3;3;3;3;3;3;3;3;3;3;3;3;3;3;3;3	3;3;3;3;3;3;3;3;3;3;3;3;3;3;3;3;3;3	>sp|Q42202|RL40B_ARATH Ubiquitin-60S ribosomal protein L40-2 OS=Arabidopsis thaliana GN=RPL40B PE=1 SV=2;>sp|B9DHA6|RL40A_ARATH Ubiquitin-60S ribosomal protein L40-1 OS=Arabidopsis thaliana GN=RPL40A PE=1 SV=1;>tr|F4JGM3|F4JGM3_ARATH Polyubiquitin OS=Arabi	18	3	3	3	3	3	3	3	3	3	3	3	3	3	3	3	26.6	26.6	26.6	14.733	128	128;128;153;154;156;156;157;157;229;230;305;306;319;322;381;382;457;631	2.39	1	12	2	3	0	21.605	By MS/MS	By MS/MS	By MS/MS	By MS/MS	26.6	26.6	26.6	26.6	30523000	3701700	15517000	2834100	8470000	40091000	49289000
sp|B9DHD7|VAP22_ARATH	sp|B9DHD7|VAP22_ARATH	1	1	1	>sp|B9DHD7|VAP22_ARATH Vesicle-associated protein 2-2 OS=Arabidopsis thaliana GN=PVA22 PE=1 SV=1	1	1	1	1	1	0	1	0	1	0	1	0	1	0	1	0	4.9	4.9	4.9	43.269	386	386	1	4				0	7.2373	By MS/MS	By matching	By MS/MS	By matching	4.9	0	4.9	0	1505700	306230	0	1199400	0	0	0
sp|C0LGD7|Y1684_ARATH	sp|C0LGD7|Y1684_ARATH	1	1	1	>sp|C0LGD7|Y1684_ARATH Probable LRR receptor-like serine/threonine-protein kinase At1g06840 OS=Arabidopsis thaliana GN=At1g06840 PE=2 SV=2	1	1	1	1	0	1	1	0	0	1	1	0	0	1	1	0	2.1	2.1	2.1	105.62	953	953	1	2				1	-2	By matching	By MS/MS	By matching	By matching	0	2.1	2.1	0	539790	0	272690	267100	0	0	0
sp|C0LGE0|Y1765_ARATH;tr|F4HSE1|F4HSE1_ARATH	sp|C0LGE0|Y1765_ARATH;tr|F4HSE1|F4HSE1_ARATH	2;2	2;2	2;2	>sp|C0LGE0|Y1765_ARATH Probable LRR receptor-like serine/threonine-protein kinase At1g07650 OS=Arabidopsis thaliana GN=At1g07650 PE=1 SV=1;>tr|F4HSE1|F4HSE1_ARATH Putative LRR receptor-like serine/threonine-protein kinase OS=Arabidopsis thaliana GN=At1g076	2	2	2	2	2	0	1	0	2	0	1	0	2	0	1	0	2.3	2.3	2.3	112.9	1014	1014;1020	1.8	2	2	1		0	11.136	By MS/MS	By matching	By MS/MS	By matching	2.3	0	1.3	0	2407100	1589700	0	817370	0	13024000	0
sp|C0LGG6|Y5189_ARATH	sp|C0LGG6|Y5189_ARATH	1	1	1	>sp|C0LGG6|Y5189_ARATH Probable LRR receptor-like protein kinase At1g51890 OS=Arabidopsis thaliana GN=At1g51890 PE=2 SV=2	1	1	1	1	0	0	1	0	0	0	1	0	0	0	1	0	2.1	2.1	2.1	98.562	876	876	1	2				0	8.9317	By matching	By matching	By MS/MS	By matching	0	0	2.1	0	791230	0	0	791230	0	0	0
tr|F4HRH4|F4HRH4_ARATH;sp|C0LGG8|Y5343_ARATH	tr|F4HRH4|F4HRH4_ARATH;sp|C0LGG8|Y5343_ARATH	1;1	1;1	1;1	>tr|F4HRH4|F4HRH4_ARATH Leucine-rich repeat transmembrane protein kinase OS=Arabidopsis thaliana GN=At1g53430 PE=1 SV=1;>sp|C0LGG8|Y5343_ARATH Probable LRR receptor-like serine/threonine-protein kinase At1g53430 OS=Arabidopsis thaliana GN=At1g53430 PE=1 SV	2	1	1	1	1	0	0	0	1	0	0	0	1	0	0	0	1.2	1.2	1.2	110.23	997	997;1038	1	1				0.0040064	6.0998	By MS/MS	By matching	By matching	By matching	1.2	0	0	0	0	0	0	0	0	0	0
sp|C0LGN2|Y3148_ARATH;sp|C0LGG9|Y5344_ARATH	sp|C0LGN2|Y3148_ARATH	4;1	4;1	4;1	>sp|C0LGN2|Y3148_ARATH Probable leucine-rich repeat receptor-like serine/threonine-protein kinase At3g14840 OS=Arabidopsis thaliana GN=LRR-RLK PE=2 SV=1	2	4	4	4	2	1	1	3	2	1	1	3	2	1	1	3	4.5	4.5	4.5	112.28	1020	1020;1035	3		1	5	1	0	25.058	By MS/MS	By matching	By matching	By MS/MS	2.7	1.2	1.2	2.9	6552800	4774900	351110	214120	1212700	0	0
sp|C0LGQ9|Y4294_ARATH	sp|C0LGQ9|Y4294_ARATH	1	1	1	>sp|C0LGQ9|Y4294_ARATH Probable LRR receptor-like serine/threonine-protein kinase At4g20940 OS=Arabidopsis thaliana GN=At4g20940 PE=1 SV=1	1	1	1	1	1	1	1	1	1	1	1	1	1	1	1	1	1.1	1.1	1.1	112.04	1037	1037	1	4				0	10.162	By matching	By MS/MS	By MS/MS	By matching	1.1	1.1	1.1	1.1	1721500	150300	504870	953260	113070	0	0
sp|C0LGS2|Y4361_ARATH	sp|C0LGS2|Y4361_ARATH	1	1	1	>sp|C0LGS2|Y4361_ARATH Probable LRR receptor-like serine/threonine-protein kinase At4g36180 OS=Arabidopsis thaliana GN=At4g36180 PE=2 SV=1	1	1	1	1	1	1	1	1	1	1	1	1	1	1	1	1	1.6	1.6	1.6	123.66	1136	1136	1	4				0	6.7744	By matching	By matching	By matching	By MS/MS	1.6	1.6	1.6	1.6	1422700	187180	404100	608720	222700	0	0
tr|F4HQD5|F4HQD5_ARATH;sp|Q9S7C0|HSP7O_ARATH;sp|F4HQD4|HSP7P_ARATH	tr|F4HQD5|F4HQD5_ARATH;sp|Q9S7C0|HSP7O_ARATH;sp|F4HQD4|HSP7P_ARATH	1;1;1	1;1;1	1;1;1	>tr|F4HQD5|F4HQD5_ARATH Heat shock protein 70 OS=Arabidopsis thaliana GN=At1g79920 PE=1 SV=1;>sp|Q9S7C0|HSP7O_ARATH Heat shock 70 kDa protein 14 OS=Arabidopsis thaliana GN=HSP70-14 PE=2 SV=1;>sp|F4HQD4|HSP7P_ARATH Heat shock 70 kDa protein 15 OS=Arabidopsi	3	1	1	1	1	1	1	1	1	1	1	1	1	1	1	1	3.2	3.2	3.2	91.679	831	831;831;831	3			4		0	13.389	By MS/MS	By MS/MS	By MS/MS	By MS/MS	3.2	3.2	3.2	3.2	10131000	3673800	3335300	1272400	1849500	0	0
sp|F4HWE6|SEC5B_ARATH	sp|F4HWE6|SEC5B_ARATH	2	2	2	>sp|F4HWE6|SEC5B_ARATH Exocyst complex component SEC5B OS=Arabidopsis thaliana GN=SEC5B PE=1 SV=1	1	2	2	2	1	1	2	1	1	1	2	1	1	1	2	1	2.6	2.6	2.6	122.67	1090	1090	2	4		4		0	15.21	By matching	By MS/MS	By MS/MS	By matching	1	1	2.6	1	3384200	1061300	768920	1319000	235020	0	0
sp|F4I248|CSCLB_ARATH	sp|F4I248|CSCLB_ARATH	1	1	1	>sp|F4I248|CSCLB_ARATH CSC1-like protein At1g69450 OS=Arabidopsis thaliana GN=At1g69450 PE=2 SV=1	1	1	1	1	0	0	1	0	0	0	1	0	0	0	1	0	2	2	2	81.789	711	711	1	2				0.0024752	6.188	By matching	By matching	By MS/MS	By matching	0	0	2	0	253130	0	0	253130	0	0	0
sp|F4I2J8|CATIN_ARATH	sp|F4I2J8|CATIN_ARATH	1	1	1	>sp|F4I2J8|CATIN_ARATH Cactin OS=Arabidopsis thaliana GN=CTN PE=1 SV=1	1	1	1	1	1	1	1	1	1	1	1	1	1	1	1	1	2.7	2.7	2.7	83.433	716	716	2.14	3		4		0	11.594	By MS/MS	By MS/MS	By MS/MS	By matching	2.7	2.7	2.7	2.7	6295800	2186900	1257600	2187100	664170	0	0
sp|Q9FG74|D6PK_ARATH;sp|F4I4F2|RHS3_ARATH;sp|Q9SUA3|D6KL1_ARATH;sp|Q05999|D6KL3_ARATH;sp|Q39183|D6KL2_ARATH;tr|F4IV25|F4IV25_ARATH	sp|Q9FG74|D6PK_ARATH;sp|F4I4F2|RHS3_ARATH;sp|Q9SUA3|D6KL1_ARATH;sp|Q05999|D6KL3_ARATH;sp|Q39183|D6KL2_ARATH;tr|F4IV25|F4IV25_ARATH	1;1;1;1;1;1	1;1;1;1;1;1	1;1;1;1;1;1	>sp|Q9FG74|D6PK_ARATH Serine/threonine-protein kinase D6PK OS=Arabidopsis thaliana GN=D6PK PE=1 SV=1;>sp|F4I4F2|RHS3_ARATH Serine/threonine-protein kinase RHS3 OS=Arabidopsis thaliana GN=RHS3 PE=1 SV=1;>sp|Q9SUA3|D6KL1_ARATH Serine/threonine-protein kinase	6	1	1	1	0	0	1	0	0	0	1	0	0	0	1	0	3.4	3.4	3.4	54.816	498	498;499;506;578;586;765	1	1				0.002453	6.1659	By matching	By matching	By MS/MS	By matching	0	0	3.4	0	336820	0	0	336820	0	0	0
sp|F4I8B9|Y1501_ARATH	sp|F4I8B9|Y1501_ARATH	1	1	1	>sp|F4I8B9|Y1501_ARATH Putative WEB family protein At1g65010, chloroplastic OS=Arabidopsis thaliana GN=At1g65010 PE=1 SV=1	1	1	1	1	1	1	1	1	1	1	1	1	1	1	1	1	1.6	1.6	1.6	152.7	1345	1345	3			4		0	12.324	By MS/MS	By MS/MS	By MS/MS	By MS/MS	1.6	1.6	1.6	1.6	15901000	6724800	4188500	2773700	2214100	0	0
sp|F4IHJ0|SFH8_ARATH;tr|B3H588|B3H588_ARATH	sp|F4IHJ0|SFH8_ARATH;tr|B3H588|B3H588_ARATH	1;1	1;1	1;1	>sp|F4IHJ0|SFH8_ARATH Phosphatidylinositol/phosphatidylcholine transfer protein SFH8 OS=Arabidopsis thaliana GN=SFH8 PE=2 SV=1;>tr|B3H588|B3H588_ARATH Sec14p-like phosphatidylinositol transfer family protein OS=Arabidopsis thaliana GN=At2g21520 PE=4 SV=1	2	1	1	1	1	1	1	1	1	1	1	1	1	1	1	1	3.2	3.2	3.2	71.725	633	633;637	3			4		0	7.5577	By matching	By matching	By MS/MS	By MS/MS	3.2	3.2	3.2	3.2	1456800	347750	226400	373950	508750	0	0
sp|F4IHS2|SYD_ARATH	sp|F4IHS2|SYD_ARATH	1	1	1	>sp|F4IHS2|SYD_ARATH Chromatin structure-remodeling complex protein SYD OS=Arabidopsis thaliana GN=SYD PE=1 SV=1	1	1	1	1	0	1	1	0	0	1	1	0	0	1	1	0	0.6	0.6	0.6	389.86	3574	3574	1	2				0	6.9838	By matching	By matching	By MS/MS	By matching	0	0.6	0.6	0	1292400	0	357980	934470	0	0	0
sp|F4IIU4|AIR9_ARATH	sp|F4IIU4|AIR9_ARATH	1	1	1	>sp|F4IIU4|AIR9_ARATH 187-kDa microtubule-associated protein AIR9 OS=Arabidopsis thaliana GN=AIR9 PE=2 SV=1	1	1	1	1	1	1	1	1	1	1	1	1	1	1	1	1	1	1	1	186.86	1708	1708	1	4				0	6.615	By matching	By matching	By MS/MS	By matching	1	1	1	1	1575100	94671	244670	1045400	190340	0	0
sp|F4IVL6|GRV2_ARATH	sp|F4IVL6|GRV2_ARATH	1	1	1	>sp|F4IVL6|GRV2_ARATH DnaJ homolog subfamily C GRV2 OS=Arabidopsis thaliana GN=GRV2 PE=1 SV=1	1	1	1	1	1	1	1	1	1	1	1	1	1	1	1	1	0.6	0.6	0.6	279.07	2554	2554	1.86	3	2	2		0	23.726	By MS/MS	By MS/MS	By MS/MS	By MS/MS	0.6	0.6	0.6	0.6	7805400	356380	299700	4558200	2591200	0	0
sp|F4IXW2|BIG5_ARATH	sp|F4IXW2|BIG5_ARATH	2	2	2	>sp|F4IXW2|BIG5_ARATH Brefeldin A-inhibited guanine nucleotide-exchange protein 5 OS=Arabidopsis thaliana GN=BIG5 PE=1 SV=2	1	2	2	2	1	0	1	1	1	0	1	1	1	0	1	1	2.3	2.3	2.3	192.88	1739	1739	1	3				0	14.508	By MS/MS	By matching	By matching	By MS/MS	1.5	0	1.5	0.8	1759300	493930	0	873690	391640	0	0
tr|F4J5S0|F4J5S0_ARATH;sp|F4J5S1|CLU_ARATH;tr|F4J5R9|F4J5R9_ARATH	tr|F4J5S0|F4J5S0_ARATH;sp|F4J5S1|CLU_ARATH;tr|F4J5R9|F4J5R9_ARATH	1;1;1	1;1;1	1;1;1	>tr|F4J5S0|F4J5S0_ARATH Clustered mitochondria protein homolog OS=Arabidopsis thaliana GN=At3g52140 PE=3 SV=1;>sp|F4J5S1|CLU_ARATH Clustered mitochondria protein OS=Arabidopsis thaliana GN=FMT PE=2 SV=1;>tr|F4J5R9|F4J5R9_ARATH Clustered mitochondria protei	3	1	1	1	1	1	1	1	1	1	1	1	1	1	1	1	2.7	2.7	2.7	152.52	1396	1396;1407;1419	3			8		0	22.645	By MS/MS	By MS/MS	By MS/MS	By MS/MS	2.7	2.7	2.7	2.7	120940000	45534000	37699000	21793000	15913000	233800000	236130000
sp|F4J6F6|IREH1_ARATH	sp|F4J6F6|IREH1_ARATH	1	1	1	>sp|F4J6F6|IREH1_ARATH Probable serine/threonine protein kinase IREH1 OS=Arabidopsis thaliana GN=IREH1 PE=1 SV=1	1	1	1	1	1	1	1	1	1	1	1	1	1	1	1	1	1.2	1.2	1.2	143.79	1296	1296	1.6	2	3			0	6.7935	By matching	By matching	By MS/MS	By matching	1.2	1.2	1.2	1.2	3701000	87609	1536900	1482100	594480	0	7813200
sp|F4J7A7|PPD7_ARATH	sp|F4J7A7|PPD7_ARATH	1	1	1	>sp|F4J7A7|PPD7_ARATH PsbP domain-containing protein 7, chloroplastic OS=Arabidopsis thaliana GN=PPD7 PE=2 SV=1	1	1	1	1	0	1	0	0	0	1	0	0	0	1	0	0	7.5	7.5	7.5	30.523	280	280	2		1			0.00087413	6.4332	By matching	By MS/MS	By matching	By matching	0	7.5	0	0	2734800	0	2734800	0	0	0	7481000
sp|F4JAU3|P4H2_ARATH	sp|F4JAU3|P4H2_ARATH	1	1	1	>sp|F4JAU3|P4H2_ARATH Prolyl 4-hydroxylase 2 OS=Arabidopsis thaliana GN=P4H2 PE=1 SV=1	1	1	1	1	1	1	1	1	1	1	1	1	1	1	1	1	5.7	5.7	5.7	33.019	299	299	3			4		0	6.5535	By matching	By MS/MS	By matching	By matching	5.7	5.7	5.7	5.7	6013700	2245800	1812300	513400	1442200	0	0
sp|F4JL11|IMPA2_ARATH;sp|Q96321|IMPA1_ARATH	sp|F4JL11|IMPA2_ARATH;sp|Q96321|IMPA1_ARATH	2;1	2;1	2;1	>sp|F4JL11|IMPA2_ARATH Importin subunit alpha-2 OS=Arabidopsis thaliana GN=IMPA2 PE=1 SV=1;>sp|Q96321|IMPA1_ARATH Importin subunit alpha-1 OS=Arabidopsis thaliana GN=IMPA1 PE=1 SV=2	2	2	2	2	0	2	0	0	0	2	0	0	0	2	0	0	5.4	5.4	5.4	58.906	535	535;532	2		2			0	13.487	By matching	By MS/MS	By matching	By matching	0	5.4	0	0	939420	0	939420	0	0	0	2569800
sp|F4JMJ1|HSP7R_ARATH	sp|F4JMJ1|HSP7R_ARATH	2	2	2	>sp|F4JMJ1|HSP7R_ARATH Heat shock 70 kDa protein 17 OS=Arabidopsis thaliana GN=HSP70-17 PE=1 SV=1	1	2	2	2	0	0	0	2	0	0	0	2	0	0	0	2	3.1	3.1	3.1	96.724	867	867	4				2	0	12.934	By matching	By matching	By matching	By MS/MS	0	0	0	3.1	962020	0	0	0	962020	0	0
sp|F4JSE7|EDR2_ARATH	sp|F4JSE7|EDR2_ARATH	2	2	2	>sp|F4JSE7|EDR2_ARATH Protein ENHANCED DISEASE RESISTANCE 2 OS=Arabidopsis thaliana GN=EDR2 PE=2 SV=1	1	2	2	2	1	2	2	2	1	2	2	2	1	2	2	2	4.9	4.9	4.9	81.846	718	718	1.33	10		2		0	15.808	By matching	By MS/MS	By MS/MS	By matching	1.8	4.9	4.9	4.9	7881900	415100	2086800	4330100	1049900	0	11072000
sp|F4JT76|VPS54_ARATH	sp|F4JT76|VPS54_ARATH	1	1	1	>sp|F4JT76|VPS54_ARATH Vacuolar protein sorting-associated protein 54, chloroplastic OS=Arabidopsis thaliana GN=VPS54 PE=1 SV=1	1	1	1	1	1	1	1	1	1	1	1	1	1	1	1	1	2	2	2	113.86	1034	1034	3			4		0	8.073	By MS/MS	By MS/MS	By matching	By MS/MS	2	2	2	2	3425500	1465600	954280	427570	578030	0	0
sp|F4JXC5|SBT54_ARATH	sp|F4JXC5|SBT54_ARATH	1	1	1	>sp|F4JXC5|SBT54_ARATH Subtilisin-like protease SBT5.4 OS=Arabidopsis thaliana GN=SBT5.4 PE=1 SV=1	1	1	1	1	1	0	0	0	1	0	0	0	1	0	0	0	3.2	3.2	3.2	83.455	778	778	3			1		0.0040096	6.0998	By MS/MS	By matching	By matching	By matching	3.2	0	0	0	11898000	11898000	0	0	0	58689000	0
sp|F4K0C4|TR130_ARATH	sp|F4K0C4|TR130_ARATH	1	1	1	>sp|F4K0C4|TR130_ARATH Trafficking protein particle complex II-specific subunit 130 homolog OS=Arabidopsis thaliana GN=TRS130 PE=1 SV=1	1	1	1	1	1	1	1	1	1	1	1	1	1	1	1	1	1.4	1.4	1.4	140.68	1259	1259	1.67	3	2	1		0	7.0924	By MS/MS	By MS/MS	By MS/MS	By MS/MS	1.4	1.4	1.4	1.4	13861000	5820100	3532000	3537300	971850	0	23284000
tr|F4K5J2|F4K5J2_ARATH;sp|F4K5J1|MYO17_ARATH	tr|F4K5J2|F4K5J2_ARATH;sp|F4K5J1|MYO17_ARATH	4;4	4;4	4;4	>tr|F4K5J2|F4K5J2_ARATH Myosin XI K OS=Arabidopsis thaliana GN=XIK PE=1 SV=1;>sp|F4K5J1|MYO17_ARATH Myosin-17 OS=Arabidopsis thaliana GN=XI-K PE=1 SV=2	2	4	4	4	3	3	3	4	3	3	3	4	3	3	3	4	3.3	3.3	3.3	166.51	1465	1465;1531	2.1	8	2	10		0	26.945	By MS/MS	By MS/MS	By MS/MS	By MS/MS	2.4	2.4	2.4	3.3	22481000	3733600	3810100	10052000	4885500	31887000	34893000
sp|O03042|RBL_ARATH;sp|P93292|M280_ARATH;tr|F4INE2|F4INE2_ARATH	sp|O03042|RBL_ARATH	25;3;2	25;3;2	25;3;2	>sp|O03042|RBL_ARATH Ribulose bisphosphate carboxylase large chain OS=Arabidopsis thaliana GN=rbcL PE=1 SV=1	3	25	25	25	19	24	19	23	19	24	19	23	19	24	19	23	59.5	59.5	59.5	52.954	479	479;110;116	3.03	17	75	36	117	0	323.31	By MS/MS	By MS/MS	By MS/MS	By MS/MS	48	51.6	41.8	45.9	3971000000	470710000	1475200000	434310000	1590800000	2647700000	4758000000
sp|O04019|PS6AB_ARATH;sp|Q9SEI2|PS6AA_ARATH	sp|O04019|PS6AB_ARATH;sp|Q9SEI2|PS6AA_ARATH	1;1	1;1	1;1	>sp|O04019|PS6AB_ARATH 26S protease regulatory subunit 6A homolog B OS=Arabidopsis thaliana GN=RPT5B PE=1 SV=3;>sp|Q9SEI2|PS6AA_ARATH 26S protease regulatory subunit 6A homolog A OS=Arabidopsis thaliana GN=RPT5A PE=1 SV=1	2	1	1	1	0	0	0	1	0	0	0	1	0	0	0	1	3.3	3.3	3.3	47.037	423	423;424	4				1	0.002447	6.1609	By matching	By matching	By matching	By MS/MS	0	0	0	3.3	886420	0	0	0	886420	0	0
sp|O04036|ERD6_ARATH	sp|O04036|ERD6_ARATH	1	1	1	>sp|O04036|ERD6_ARATH Sugar transporter ERD6 OS=Arabidopsis thaliana GN=ERD6 PE=1 SV=3	1	1	1	1	1	1	0	1	1	1	0	1	1	1	0	1	2.8	2.8	2.8	54.354	496	496	3			3		0	7.0773	By matching	By MS/MS	By matching	By MS/MS	2.8	2.8	0	2.8	2403000	1303400	747080	0	352590	0	0
tr|F4I529|F4I529_ARATH;sp|O04151|CALR1_ARATH	tr|F4I529|F4I529_ARATH;sp|O04151|CALR1_ARATH	5;5	1;1	1;1	>tr|F4I529|F4I529_ARATH Calreticulin-1 OS=Arabidopsis thaliana GN=CRT1a PE=3 SV=1;>sp|O04151|CALR1_ARATH Calreticulin-1 OS=Arabidopsis thaliana GN=CRT1 PE=1 SV=1	2	5	1	1	0	5	2	2	0	1	1	1	0	1	1	1	15.3	4.2	4.2	49.142	424	424;425	3.5		1		3	0	7.642	By matching	By MS/MS	By matching	By MS/MS	0	15.3	6.6	6.6	12117000	0	5547700	2983400	3586100	0	16013000
sp|O04200|PXN_ARATH	sp|O04200|PXN_ARATH	2	2	2	>sp|O04200|PXN_ARATH Peroxisomal nicotinamide adenine dinucleotide carrier OS=Arabidopsis thaliana GN=PXN PE=1 SV=1	1	2	2	2	2	2	2	2	2	2	2	2	2	2	2	2	9.4	9.4	9.4	36.213	331	331	2.16	8		11		0	22.875	By MS/MS	By MS/MS	By MS/MS	By MS/MS	9.4	9.4	9.4	9.4	50748000	13609000	5721200	22328000	9089800	64698000	47740000
sp|O04309|JAL35_ARATH	sp|O04309|JAL35_ARATH	1	1	1	>sp|O04309|JAL35_ARATH Jacalin-related lectin 35 OS=Arabidopsis thaliana GN=JAL35 PE=1 SV=1	1	1	1	1	0	0	0	1	0	0	0	1	0	0	0	1	6.2	6.2	6.2	48.496	451	451	4				1	0	7.4985	By matching	By matching	By matching	By MS/MS	0	0	0	6.2	1188900	0	0	0	1188900	0	0
sp|O04310|JAL34_ARATH	sp|O04310|JAL34_ARATH	10	10	10	>sp|O04310|JAL34_ARATH Jacalin-related lectin 34 OS=Arabidopsis thaliana GN=JAL34 PE=1 SV=1	1	10	10	10	5	7	4	8	5	7	4	8	5	7	4	8	19.1	19.1	19.1	72.473	705	705	3.15		8	12	13	0	80.606	By MS/MS	By MS/MS	By MS/MS	By MS/MS	9.8	16	8.2	14.5	54899000	6420400	25371000	5021300	18086000	26118000	62436000
sp|O04311|JAL33_ARATH	sp|O04311|JAL33_ARATH	2	2	1	>sp|O04311|JAL33_ARATH Jacalin-related lectin 33 OS=Arabidopsis thaliana GN=JAL33 PE=1 SV=1	1	2	2	1	1	2	0	1	1	2	0	1	0	1	0	0	7	7	4.7	32.022	300	300	3.5		1		3	0	13.645	By MS/MS	By MS/MS	By matching	By MS/MS	2.3	7	0	2.3	11831000	7117400	3140900	0	1572900	0	9000500
sp|O04312|JAL32_ARATH;sp|Q9LIF8|JAL36_ARATH	sp|O04312|JAL32_ARATH;sp|Q9LIF8|JAL36_ARATH	2;1	1;0	1;0	>sp|O04312|JAL32_ARATH Jacalin-related lectin 32 OS=Arabidopsis thaliana GN=JAL32 PE=2 SV=1;>sp|Q9LIF8|JAL36_ARATH Jacalin-related lectin 36 OS=Arabidopsis thaliana GN=JAL36 PE=1 SV=1	2	2	1	1	2	2	1	2	1	1	1	1	1	1	1	1	7	4.7	4.7	32.344	300	300;460	1.2	4	1			1	-2	By matching	By MS/MS	By matching	By matching	7	7	4.7	7	4500800	653870	1365900	1921000	560100	0	0
sp|O04314|JAL30_ARATH;sp|O04313|JAL31_ARATH	sp|O04314|JAL30_ARATH	9;3	9;3	9;3	>sp|O04314|JAL30_ARATH PYK10-binding protein 1 OS=Arabidopsis thaliana GN=PBP1 PE=1 SV=1	2	9	9	9	6	9	4	6	6	9	4	6	6	9	4	6	49.7	49.7	49.7	32.158	298	298;296	2.84	2	20	4	17	0	184.87	By MS/MS	By MS/MS	By MS/MS	By MS/MS	36.2	49.7	22.1	37.2	213210000	37557000	84972000	8891400	81789000	175770000	252910000
sp|Q9SDM9|JAL28_ARATH;sp|O04316|JAL29_ARATH;sp|O04318|JAL27_ARATH	sp|Q9SDM9|JAL28_ARATH;sp|O04316|JAL29_ARATH;sp|O04318|JAL27_ARATH	2;2;1	2;2;1	2;2;1	>sp|Q9SDM9|JAL28_ARATH Nitrile-specifier protein 1 OS=Arabidopsis thaliana GN=NSP1 PE=2 SV=2;>sp|O04316|JAL29_ARATH Nitrile-specifier protein 4 OS=Arabidopsis thaliana GN=NSP4 PE=2 SV=1;>sp|O04318|JAL27_ARATH Nitrile-specifier protein 3 OS=Arabidopsis thal	3	2	2	2	0	2	0	1	0	2	0	1	0	2	0	1	6.2	6.2	6.2	51.669	470	470;619;467	2.67		2		1	0	13.636	By matching	By MS/MS	By matching	By MS/MS	0	6.2	0	3.6	7355200	0	5159000	0	2196200	0	14112000
sp|O04326|NUP35_ARATH	sp|O04326|NUP35_ARATH	1	1	1	>sp|O04326|NUP35_ARATH Nuclear pore complex protein NUP35 OS=Arabidopsis thaliana GN=NUP35 PE=1 SV=1	1	1	1	1	1	1	0	0	1	1	0	0	1	1	0	0	5.8	5.8	5.8	35.43	329	329	1	2				0	9.4022	By MS/MS	By MS/MS	By matching	By matching	5.8	5.8	0	0	948360	290490	657870	0	0	0	6488000
sp|O04331|PHB3_ARATH;sp|Q9LK25|PHB4_ARATH	sp|O04331|PHB3_ARATH	5;2	5;2	5;2	>sp|O04331|PHB3_ARATH Prohibitin-3, mitochondrial OS=Arabidopsis thaliana GN=PHB3 PE=1 SV=1	2	5	5	5	2	4	1	1	2	4	1	1	2	4	1	1	31.8	31.8	31.8	30.399	277	277;279	3.1		4	1	5	0	58.368	By MS/MS	By MS/MS	By MS/MS	By MS/MS	11.6	26.4	6.1	6.1	53714000	6837500	17220000	8227900	21429000	0	51874000
tr|C0Z2L8|C0Z2L8_ARATH;sp|O04487|EF1G1_ARATH	tr|C0Z2L8|C0Z2L8_ARATH;sp|O04487|EF1G1_ARATH	3;3	1;1	1;1	>tr|C0Z2L8|C0Z2L8_ARATH AT1G09640 protein OS=Arabidopsis thaliana GN=At1g09640 PE=2 SV=1;>sp|O04487|EF1G1_ARATH Probable elongation factor 1-gamma 1 OS=Arabidopsis thaliana GN=At1g09640 PE=2 SV=1	2	3	1	1	0	3	0	3	0	1	0	1	0	1	0	1	18.9	7.2	7.2	29.832	265	265;414	3		2		2	0	9.7085	By matching	By MS/MS	By matching	By MS/MS	0	18.9	0	18.9	9912200	0	5209700	0	4702500	0	0
sp|O04499|PMG1_ARATH;sp|Q9M9K1|PMG2_ARATH	sp|O04499|PMG1_ARATH;sp|Q9M9K1|PMG2_ARATH	2;2	2;2	2;2	>sp|O04499|PMG1_ARATH 2,3-bisphosphoglycerate-independent phosphoglycerate mutase 1 OS=Arabidopsis thaliana GN=PGM1 PE=2 SV=3;>sp|Q9M9K1|PMG2_ARATH Probable 2,3-bisphosphoglycerate-independent phosphoglycerate mutase 2 OS=Arabidopsis thaliana GN=At3g08590	2	2	2	2	1	2	1	0	1	2	1	0	1	2	1	0	8.6	8.6	8.6	60.579	557	557;560	2.17	2	1	3		0	14.422	By matching	By MS/MS	By MS/MS	By matching	5	8.6	5	0	7796300	1643700	3857200	2295400	0	0	17312000
sp|O04603|RK5_ARATH	sp|O04603|RK5_ARATH	2	2	2	>sp|O04603|RK5_ARATH 50S ribosomal protein L5, chloroplastic OS=Arabidopsis thaliana GN=RPL5 PE=2 SV=1	1	2	2	2	1	2	1	2	1	2	1	2	1	2	1	2	10.3	10.3	10.3	28.343	262	262	3.11		2	4	3	0	15.041	By MS/MS	By MS/MS	By matching	By MS/MS	5.7	10.3	5.7	10.3	12826000	3040000	6796900	553200	2435900	0	30343000
tr|B3H429|B3H429_ARATH;sp|O04616|CUT1A_ARATH	tr|B3H429|B3H429_ARATH;sp|O04616|CUT1A_ARATH	1;1	1;1	1;1	>tr|B3H429|B3H429_ARATH Uncharacterized protein OS=Arabidopsis thaliana GN=At4g01150 PE=1 SV=1;>sp|O04616|CUT1A_ARATH Protein CURVATURE THYLAKOID 1A, chloroplastic OS=Arabidopsis thaliana GN=CURT1A PE=1 SV=1	2	1	1	1	1	1	1	1	1	1	1	1	1	1	1	1	15.2	15.2	15.2	13.136	125	125;164	2.25	3		5		0	13.567	By MS/MS	By MS/MS	By MS/MS	By MS/MS	15.2	15.2	15.2	15.2	4861400	1742100	777360	916560	1425400	0	0
sp|Q9LD28|H2A6_ARATH;sp|O81826|H2A3_ARATH;sp|Q9LHQ5|H2A2_ARATH;sp|Q9C681|H2A1_ARATH;sp|Q9S9K7|H2AXB_ARATH;sp|O04848|H2AXA_ARATH;sp|Q9C944|H2AV3_ARATH;sp|Q9FJE8|H2A7_ARATH	sp|Q9LD28|H2A6_ARATH;sp|O81826|H2A3_ARATH;sp|Q9LHQ5|H2A2_ARATH;sp|Q9C681|H2A1_ARATH;sp|Q9S9K7|H2AXB_ARATH;sp|O04848|H2AXA_ARATH;sp|Q9C944|H2AV3_ARATH;sp|Q9FJE8|H2A7_ARATH	2;2;2;2;2;2;1;1	2;2;2;2;2;2;1;1	1;1;1;1;1;1;0;0	>sp|Q9LD28|H2A6_ARATH Histone H2A.6 OS=Arabidopsis thaliana GN=RAT5 PE=1 SV=1;>sp|O81826|H2A3_ARATH Probable histone H2A.3 OS=Arabidopsis thaliana GN=At4g27230 PE=1 SV=1;>sp|Q9LHQ5|H2A2_ARATH Probable histone H2A.2 OS=Arabidopsis thaliana GN=At3g20670 PE=1	8	2	2	1	1	2	1	1	1	2	1	1	0	1	0	0	12.3	12.3	5.4	13.658	130	130;131;132;132;142;142;134;150	3.45		1	4	6	0	12.311	By MS/MS	By MS/MS	By MS/MS	By MS/MS	6.9	12.3	6.9	6.9	51949000	1004400	18587000	14683000	17674000	0	0
sp|O04922|GPX2_ARATH	sp|O04922|GPX2_ARATH	1	1	1	>sp|O04922|GPX2_ARATH Probable glutathione peroxidase 2 OS=Arabidopsis thaliana GN=GPX2 PE=1 SV=1	1	1	1	1	1	0	0	0	1	0	0	0	1	0	0	0	18.9	18.9	18.9	18.944	169	169	3			1		0.0040258	6.1113	By MS/MS	By matching	By matching	By matching	18.9	0	0	0	6525300	6525300	0	0	0	32188000	0
sp|O04928|CDS1_ARATH	sp|O04928|CDS1_ARATH	1	1	1	>sp|O04928|CDS1_ARATH Phosphatidate cytidylyltransferase OS=Arabidopsis thaliana GN=CDS1 PE=1 SV=1	1	1	1	1	1	1	1	1	1	1	1	1	1	1	1	1	3.8	3.8	3.8	48.659	421	421	2	4	1	4		0	8.0872	By MS/MS	By MS/MS	By MS/MS	By MS/MS	3.8	3.8	3.8	3.8	13159000	2287800	2303800	5605800	2961300	0	0
sp|O22187|Y2232_ARATH	sp|O22187|Y2232_ARATH	1	1	1	>sp|O22187|Y2232_ARATH Probable receptor-like protein kinase At2g23200 OS=Arabidopsis thaliana GN=At2g23200 PE=3 SV=1	1	1	1	1	1	1	1	1	1	1	1	1	1	1	1	1	2.2	2.2	2.2	93.378	834	834	2	3	5	3		0	6.9613	By MS/MS	By MS/MS	By MS/MS	By MS/MS	2.2	2.2	2.2	2.2	11367000	3338300	3832400	2911300	1284700	0	21141000
sp|O22193|PUB4_ARATH;tr|F4ILG6|F4ILG6_ARATH	sp|O22193|PUB4_ARATH;tr|F4ILG6|F4ILG6_ARATH	2;2	2;2	2;2	>sp|O22193|PUB4_ARATH U-box domain-containing protein 4 OS=Arabidopsis thaliana GN=PUB4 PE=1 SV=3;>tr|F4ILG6|F4ILG6_ARATH RING/U-box domain and ARM repeat-containing protein OS=Arabidopsis thaliana GN=At2g23140 PE=1 SV=1	2	2	2	2	1	2	2	1	1	2	2	1	1	2	2	1	6.3	6.3	6.3	89.985	826	826;829	1.67	2	4			0	13.03	By matching	By matching	By MS/MS	By MS/MS	2.8	6.3	6.3	2.8	3938400	180880	1382100	1658400	716960	0	0
sp|O22218|ACA4_ARATH;sp|Q9M2L4|ACA11_ARATH	sp|O22218|ACA4_ARATH	5;2	5;2	5;2	>sp|O22218|ACA4_ARATH Calcium-transporting ATPase 4, plasma membrane-type OS=Arabidopsis thaliana GN=ACA4 PE=1 SV=1	2	5	5	5	2	3	0	5	2	3	0	5	2	3	0	5	7	7	7	112.75	1030	1030;1025	3.27		4		7	0	43.945	By MS/MS	By MS/MS	By matching	By MS/MS	3	4.1	0	7	14945000	3664400	4568100	0	6712500	14815000	11203000
tr|F4IL53|F4IL53_ARATH;tr|F4IL52|F4IL52_ARATH;tr|A8MSC5|A8MSC5_ARATH;sp|O22263|PDI21_ARATH	tr|F4IL53|F4IL53_ARATH;tr|F4IL52|F4IL52_ARATH;tr|A8MSC5|A8MSC5_ARATH;sp|O22263|PDI21_ARATH	4;4;4;4	4;4;4;4	4;4;4;4	>tr|F4IL53|F4IL53_ARATH Protein disulfide-isomerase like 2-1 OS=Arabidopsis thaliana GN=UNE5 PE=3 SV=1;>tr|F4IL52|F4IL52_ARATH Protein disulfide-isomerase like 2-1 OS=Arabidopsis thaliana GN=UNE5 PE=3 SV=1;>tr|A8MSC5|A8MSC5_ARATH AT2G47470 protein OS=Arabi	4	4	4	4	0	3	1	2	0	3	1	2	0	3	1	2	25.2	25.2	25.2	29.217	266	266;323;335;361	2.25		7		1	0	52.163	By matching	By MS/MS	By MS/MS	By MS/MS	0	21.1	7.9	12	20128000	0	13007000	3041400	4080100	0	35580000
sp|O22704|CYP5F_ARATH	sp|O22704|CYP5F_ARATH	1	1	1	>sp|O22704|CYP5F_ARATH Cytochrome B5-like protein OS=Arabidopsis thaliana GN=CB5LP PE=2 SV=1	1	1	1	1	0	0	0	1	0	0	0	1	0	0	0	1	11.6	11.6	11.6	13.709	121	121	4				1	0	6.8897	By matching	By matching	By matching	By MS/MS	0	0	0	11.6	1641700	0	0	0	1641700	0	0
sp|O22773|TL16_ARATH	sp|O22773|TL16_ARATH	1	1	1	>sp|O22773|TL16_ARATH Thylakoid lumenal 16.5 kDa protein, chloroplastic OS=Arabidopsis thaliana GN=At4g02530 PE=1 SV=3	1	1	1	1	1	1	1	1	1	1	1	1	1	1	1	1	8.8	8.8	8.8	23.663	216	216	3.33			4	2	0	9.5649	By matching	By matching	By MS/MS	By MS/MS	8.8	8.8	8.8	8.8	7966500	810510	3292100	3304300	559630	0	0
sp|O22799|Y2349_ARATH	sp|O22799|Y2349_ARATH	1	1	1	>sp|O22799|Y2349_ARATH Uncharacterized protein At2g33490 OS=Arabidopsis thaliana GN=At2g33490 PE=4 SV=2	1	1	1	1	1	1	1	0	1	1	1	0	1	1	1	0	2.6	2.6	2.6	69.38	623	623	1.5	2	2			1	-2	By MS/MS	By matching	By matching	By matching	2.6	2.6	2.6	0	1249600	371520	484880	393190	0	6700900	0
sp|O22860|RL38_ARATH	sp|O22860|RL38_ARATH	2	2	2	>sp|O22860|RL38_ARATH 60S ribosomal protein L38 OS=Arabidopsis thaliana GN=RPL38A PE=3 SV=1	1	2	2	2	0	2	1	1	0	2	1	1	0	2	1	1	27.5	27.5	27.5	8.1216	69	69	3.5		1		3	0	21.999	By matching	By MS/MS	By matching	By matching	0	27.5	10.1	10.1	5884200	0	2079800	1410400	2394100	0	5830600
sp|O22907|RH24_ARATH	sp|O22907|RH24_ARATH	1	1	1	>sp|O22907|RH24_ARATH DEAD-box ATP-dependent RNA helicase 24 OS=Arabidopsis thaliana GN=RH24 PE=1 SV=2	1	1	1	1	1	1	1	1	1	1	1	1	1	1	1	1	2.6	2.6	2.6	83.05	760	760	2.45	3		8		0	10.163	By matching	By MS/MS	By MS/MS	By MS/MS	2.6	2.6	2.6	2.6	7492800	2859300	2074800	1662100	896570	0	0
sp|O22914|CP121_ARATH	sp|O22914|CP121_ARATH	1	1	1	>sp|O22914|CP121_ARATH Calvin cycle protein CP12-1, chloroplastic OS=Arabidopsis thaliana GN=CP12-1 PE=1 SV=1	1	1	1	1	0	1	1	1	0	1	1	1	0	1	1	1	16.9	16.9	16.9	13.487	124	124	3			3		0	122.8	By matching	By matching	By matching	By MS/MS	0	16.9	16.9	16.9	3364500	0	1345000	768550	1251000	0	0
sp|O23052|Y1515_ARATH	sp|O23052|Y1515_ARATH	2	2	2	>sp|O23052|Y1515_ARATH Uncharacterized TPR repeat-containing protein At1g05150 OS=Arabidopsis thaliana GN=At1g05150 PE=1 SV=1	1	2	2	2	2	2	2	2	2	2	2	2	2	2	2	2	2.4	2.4	2.4	90.168	808	808	2.18	6	2	9		0	17.181	By MS/MS	By MS/MS	By MS/MS	By MS/MS	2.4	2.4	2.4	2.4	50560000	16003000	13356000	15487000	5714800	113180000	94337000
tr|A8MQK8|A8MQK8_ARATH;sp|Q8LCW9|RLA11_ARATH;sp|Q8LEQ0|RLA13_ARATH;sp|O23095|RLA12_ARATH	tr|A8MQK8|A8MQK8_ARATH;sp|Q8LCW9|RLA11_ARATH;sp|Q8LEQ0|RLA13_ARATH;sp|O23095|RLA12_ARATH	2;2;2;2	2;2;2;2	2;2;2;2	>tr|A8MQK8|A8MQK8_ARATH 60S acidic ribosomal protein P1-1 OS=Arabidopsis thaliana GN=At1g01100 PE=1 SV=1;>sp|Q8LCW9|RLA11_ARATH 60S acidic ribosomal protein P1-1 OS=Arabidopsis thaliana GN=RPP1A PE=2 SV=2;>sp|Q8LEQ0|RLA13_ARATH 60S acidic ribosomal protein	4	2	2	2	2	2	2	2	2	2	2	2	2	2	2	2	18.8	18.8	18.8	10	96	96;112;113;113	2.41	29	18	82		0	161.38	By MS/MS	By MS/MS	By MS/MS	By MS/MS	18.8	18.8	18.8	18.8	516990000	248850000	139640000	79835000	48664000	1377100000	805680000
sp|O23144|PPI1_ARATH	sp|O23144|PPI1_ARATH	4	4	4	>sp|O23144|PPI1_ARATH Proton pump-interactor 1 OS=Arabidopsis thaliana GN=PPI1 PE=1 SV=2	1	4	4	4	2	4	2	2	2	4	2	2	2	4	2	2	10.9	10.9	10.9	68.878	612	612	2.56	4	4	19		0	51.033	By MS/MS	By MS/MS	By MS/MS	By MS/MS	5.4	10.9	5.4	5.4	487420000	176070000	133210000	112490000	65659000	1075000000	962600000
sp|O23174|SLU7B_ARATH	sp|O23174|SLU7B_ARATH	1	1	1	>sp|O23174|SLU7B_ARATH Pre-mRNA-splicing factor SLU7-B OS=Arabidopsis thaliana GN=At4g37120 PE=2 SV=3	1	1	1	1	1	1	1	1	1	1	1	1	1	1	1	1	4.9	4.9	4.9	62.056	536	536	2.6	1		4		0	7.0768	By matching	By matching	By MS/MS	By MS/MS	4.9	4.9	4.9	4.9	8797000	4348400	1674900	1797000	976680	0	0
sp|O23207|FQRL2_ARATH	sp|O23207|FQRL2_ARATH	3	3	3	>sp|O23207|FQRL2_ARATH Probable NAD(P)H dehydrogenase (quinone) FQR1-like 2 OS=Arabidopsis thaliana GN=At4g36750 PE=1 SV=1	1	3	3	3	3	3	3	3	3	3	3	3	3	3	3	3	20.5	20.5	20.5	28.754	273	273	2.31	4	1	8		0	44.801	By matching	By matching	By MS/MS	By MS/MS	20.5	20.5	20.5	20.5	42223000	13093000	12854000	9797100	6478500	72378000	62314000
tr|F4JTV5|F4JTV5_ARATH;tr|F4JTV4|F4JTV4_ARATH;sp|O23255|SAHH1_ARATH;sp|Q9LK36|SAHH2_ARATH;tr|A8MQP1|A8MQP1_ARATH	tr|F4JTV5|F4JTV5_ARATH;tr|F4JTV4|F4JTV4_ARATH;sp|O23255|SAHH1_ARATH;sp|Q9LK36|SAHH2_ARATH;tr|A8MQP1|A8MQP1_ARATH	6;6;6;4;3	6;6;6;4;3	6;6;6;4;3	>tr|F4JTV5|F4JTV5_ARATH Adenosylhomocysteinase OS=Arabidopsis thaliana GN=MEE58 PE=3 SV=1;>tr|F4JTV4|F4JTV4_ARATH Adenosylhomocysteinase OS=Arabidopsis thaliana GN=MEE58 PE=3 SV=1;>sp|O23255|SAHH1_ARATH Adenosylhomocysteinase 1 OS=Arabidopsis thaliana GN=S	5	6	6	6	3	5	1	5	3	5	1	5	3	5	1	5	18.4	18.4	18.4	40.019	364	364;440;485;485;325	3.2		8	4	13	0	63.445	By MS/MS	By MS/MS	By MS/MS	By MS/MS	7.4	15.7	3.6	12.9	64982000	1716100	18451000	394940	44420000	18561000	49872000
sp|O23372|ATXR3_ARATH	sp|O23372|ATXR3_ARATH	1	1	1	>sp|O23372|ATXR3_ARATH Probable histone-lysine N-methyltransferase ATXR3 OS=Arabidopsis thaliana GN=ATXR3 PE=2 SV=2	1	1	1	1	0	0	1	0	0	0	1	0	0	0	1	0	0.4	0.4	0.4	267.06	2335	2335	3			1		1	-2	By matching	By matching	By MS/MS	By matching	0	0	0.4	0	725080	0	0	725080	0	0	0
sp|Q8VYF1|RL152_ARATH;sp|O23515|RL151_ARATH	sp|Q8VYF1|RL152_ARATH;sp|O23515|RL151_ARATH	3;3	3;3	3;3	>sp|Q8VYF1|RL152_ARATH 60S ribosomal protein L15-2 OS=Arabidopsis thaliana GN=RPL15B PE=2 SV=1;>sp|O23515|RL151_ARATH 60S ribosomal protein L15-1 OS=Arabidopsis thaliana GN=RPL15A PE=2 SV=1	2	3	3	3	1	3	0	3	1	3	0	3	1	3	0	3	22.1	22.1	22.1	24.239	204	204;204	2.89		5		4	0	34.983	By MS/MS	By MS/MS	By matching	By MS/MS	7.4	22.1	0	22.1	25975000	0	8519300	0	17456000	0	14919000
sp|Q9LZT0|H2B7_ARATH;sp|Q9FFC0|H2B10_ARATH;sp|Q9LQQ4|H2B1_ARATH;sp|P40283|H2B11_ARATH;sp|O23629|H2B6_ARATH;sp|Q9SI96|H2B3_ARATH;sp|Q9LZ45|H2B9_ARATH;sp|Q9ZUS0|H2B4_ARATH;sp|Q9LFF6|H2B8_ARATH	sp|Q9LZT0|H2B7_ARATH;sp|Q9FFC0|H2B10_ARATH;sp|Q9LQQ4|H2B1_ARATH;sp|P40283|H2B11_ARATH;sp|O23629|H2B6_ARATH;sp|Q9SI96|H2B3_ARATH;sp|Q9LZ45|H2B9_ARATH;sp|Q9ZUS0|H2B4_ARATH;sp|Q9LFF6|H2B8_ARATH	2;2;2;2;2;2;1;1;1	2;2;2;2;2;2;1;1;1	2;2;2;2;2;2;1;1;1	>sp|Q9LZT0|H2B7_ARATH Histone H2B.7 OS=Arabidopsis thaliana GN=At3g46030 PE=1 SV=3;>sp|Q9FFC0|H2B10_ARATH Histone H2B.10 OS=Arabidopsis thaliana GN=At5g22880 PE=1 SV=3;>sp|Q9LQQ4|H2B1_ARATH Histone H2B.1 OS=Arabidopsis thaliana GN=At1g07790 PE=1 SV=3;>sp|P	9	2	2	2	1	2	2	2	1	2	2	2	1	2	2	2	17.9	17.9	17.9	15.912	145	145;145;148;150;150;151;132;138;138	3.75		1		7	0	13.356	By MS/MS	By MS/MS	By MS/MS	By matching	10.3	17.9	17.9	17.9	19583000	3860000	4751100	3708700	7263000	0	9358700
sp|O23654|VATA_ARATH	sp|O23654|VATA_ARATH	32	32	32	>sp|O23654|VATA_ARATH V-type proton ATPase catalytic subunit A OS=Arabidopsis thaliana GN=VHA-A PE=1 SV=1	1	32	32	32	24	30	22	26	24	30	22	26	24	30	22	26	61.2	61.2	61.2	68.812	623	623	2.94	6	71	37	71	0	323.31	By MS/MS	By MS/MS	By MS/MS	By MS/MS	50.9	59.7	49.1	52.5	861580000	152920000	329870000	80403000	298380000	753680000	803660000
sp|Q8LEZ8|AP1S1_ARATH;sp|O23685|AP1S2_ARATH	sp|Q8LEZ8|AP1S1_ARATH;sp|O23685|AP1S2_ARATH	1;1	1;1	1;1	>sp|Q8LEZ8|AP1S1_ARATH AP-1 complex subunit sigma-1 OS=Arabidopsis thaliana GN=AAP19-1 PE=1 SV=1;>sp|O23685|AP1S2_ARATH AP-1 complex subunit sigma-2 OS=Arabidopsis thaliana GN=AAP19-2 PE=2 SV=1	2	1	1	1	0	0	0	1	0	0	0	1	0	0	0	1	8.1	8.1	8.1	18.759	161	161;162	4				1	0.0017079	6.2885	By matching	By matching	By matching	By MS/MS	0	0	0	8.1	280860	0	0	0	280860	0	0
sp|O23702|CTBP_ARATH	sp|O23702|CTBP_ARATH	1	1	1	>sp|O23702|CTBP_ARATH C-terminal binding protein AN OS=Arabidopsis thaliana GN=AN PE=1 SV=1	1	1	1	1	0	1	0	0	0	1	0	0	0	1	0	0	3.3	3.3	3.3	70.149	636	636	2		1			0.0047244	6.0508	By matching	By MS/MS	By matching	By matching	0	3.3	0	0	360150	0	360150	0	0	0	985190
sp|O24520|HBL1_ARATH	sp|O24520|HBL1_ARATH	1	1	1	>sp|O24520|HBL1_ARATH Non-symbiotic hemoglobin 1 OS=Arabidopsis thaliana GN=AHB1 PE=1 SV=1	1	1	1	1	0	1	0	0	0	1	0	0	0	1	0	0	8.1	8.1	8.1	18.034	160	160	2		1			0	6.8483	By matching	By MS/MS	By matching	By matching	0	8.1	0	0	1571600	0	1571600	0	0	0	4299200
tr|Q2V3Q0|Q2V3Q0_ARATH;sp|P30186|PSA7A_ARATH;sp|O24616|PSA7B_ARATH	tr|Q2V3Q0|Q2V3Q0_ARATH;sp|P30186|PSA7A_ARATH;sp|O24616|PSA7B_ARATH	1;1;1	1;1;1	1;1;1	>tr|Q2V3Q0|Q2V3Q0_ARATH 20S proteasome alpha subunit PAD1 OS=Arabidopsis thaliana GN=PAD1 PE=4 SV=1;>sp|P30186|PSA7A_ARATH Proteasome subunit alpha type-7-A OS=Arabidopsis thaliana GN=PAD1 PE=1 SV=1;>sp|O24616|PSA7B_ARATH Proteasome subunit alpha type-7-B	3	1	1	1	0	0	0	1	0	0	0	1	0	0	0	1	4.5	4.5	4.5	26.569	243	243;250;250	4				1	0.0017182	6.3317	By matching	By matching	By matching	By MS/MS	0	0	0	4.5	254030	0	0	0	254030	0	0
sp|O48549|RS61_ARATH;tr|A8MS03|A8MS03_ARATH	sp|O48549|RS61_ARATH;tr|A8MS03|A8MS03_ARATH	5;4	5;4	3;3	>sp|O48549|RS61_ARATH 40S ribosomal protein S6-1 OS=Arabidopsis thaliana GN=RPS6A PE=1 SV=2;>tr|A8MS03|A8MS03_ARATH 40S ribosomal protein S6-1 OS=Arabidopsis thaliana GN=RPS6 PE=1 SV=1	2	5	5	3	4	5	4	5	4	5	4	5	3	3	3	3	20.4	20.4	12	28.367	250	250;188	2.87	4	7	9	11	0	101.7	By MS/MS	By MS/MS	By MS/MS	By MS/MS	16.8	20.4	16.8	20.4	44216000	6413900	17499000	3768900	16534000	38454000	59271000
sp|O48724|WEB1_ARATH	sp|O48724|WEB1_ARATH	2	2	2	>sp|O48724|WEB1_ARATH Protein WEAK CHLOROPLAST MOVEMENT UNDER BLUE LIGHT 1 OS=Arabidopsis thaliana GN=WEB1 PE=1 SV=1	1	2	2	2	2	2	2	2	2	2	2	2	2	2	2	2	6.1	6.1	6.1	89.293	807	807	3			12		0	24.053	By MS/MS	By MS/MS	By MS/MS	By MS/MS	6.1	6.1	6.1	6.1	78118000	30863000	23101000	12231000	11923000	143330000	144040000
sp|O48773|PDI23_ARATH	sp|O48773|PDI23_ARATH	1	1	1	>sp|O48773|PDI23_ARATH Protein disulfide-isomerase 2-3 OS=Arabidopsis thaliana GN=PDIL2-3 PE=2 SV=1	1	1	1	1	0	1	0	0	0	1	0	0	0	1	0	0	1.8	1.8	1.8	47.754	440	440	4				1	0.0069284	5.9761	By matching	By MS/MS	By matching	By matching	0	1.8	0	0	55878	0	55878	0	0	0	174440
sp|O48788|Y2267_ARATH	sp|O48788|Y2267_ARATH	1	1	1	>sp|O48788|Y2267_ARATH Probable inactive receptor kinase At2g26730 OS=Arabidopsis thaliana GN=At2g26730 PE=1 SV=1	1	1	1	1	1	1	1	1	1	1	1	1	1	1	1	1	3	3	3	71.751	658	658	1.5	4	4			0	7.5137	By MS/MS	By MS/MS	By MS/MS	By MS/MS	3	3	3	3	18625000	3690300	6318000	6621000	1995500	0	0
sp|O48844|PSD1A_ARATH	sp|O48844|PSD1A_ARATH	1	1	1	>sp|O48844|PSD1A_ARATH 26S proteasome non-ATPase regulatory subunit 1 homolog A OS=Arabidopsis thaliana GN=RPN2A PE=1 SV=1	1	1	1	1	0	0	0	1	0	0	0	1	0	0	0	1	1.5	1.5	1.5	108.98	1004	1004	1	1				0.0047733	6.0714	By matching	By matching	By matching	By MS/MS	0	0	0	1.5	0	0	0	0	0	0	0
sp|O48946|CESA1_ARATH	sp|O48946|CESA1_ARATH	4	4	4	>sp|O48946|CESA1_ARATH Cellulose synthase A catalytic subunit 1 [UDP-forming] OS=Arabidopsis thaliana GN=CESA1 PE=1 SV=1	1	4	4	4	2	2	1	4	2	2	1	4	2	2	1	4	5.6	5.6	5.6	122.24	1081	1081	2.47	3	5	4	3	0	31.876	By MS/MS	By MS/MS	By MS/MS	By MS/MS	3.6	3.6	1	5.6	17723000	4762600	5825600	3076300	4058600	51592000	21373000
sp|O48962|EBP_ARATH	sp|O48962|EBP_ARATH	2	2	2	>sp|O48962|EBP_ARATH Probable 3-beta-hydroxysteroid-Delta(8),Delta(7)-isomerase OS=Arabidopsis thaliana GN=At1g20050 PE=2 SV=1	1	2	2	2	1	2	1	0	1	2	1	0	1	2	1	0	11.7	11.7	11.7	25.146	223	223	2.6		2	3		0	15.639	By matching	By MS/MS	By matching	By matching	6.7	11.7	6.7	0	6884600	1856400	4629500	398800	0	0	13836000
sp|O48963|PHOT1_ARATH	sp|O48963|PHOT1_ARATH	3	3	3	>sp|O48963|PHOT1_ARATH Phototropin-1 OS=Arabidopsis thaliana GN=PHOT1 PE=1 SV=1	1	3	3	3	2	3	3	3	2	3	3	3	2	3	3	3	4.4	4.4	4.4	111.69	996	996	1.69	12	10	4		0	21.083	By MS/MS	By MS/MS	By MS/MS	By MS/MS	3	4.4	4.4	4.4	97494000	10921000	20338000	50724000	15510000	94462000	159300000
sp|O49160|EIF3C_ARATH	sp|O49160|EIF3C_ARATH	3	3	3	>sp|O49160|EIF3C_ARATH Eukaryotic translation initiation factor 3 subunit C OS=Arabidopsis thaliana GN=TIF3C1 PE=1 SV=2	1	3	3	3	2	2	3	3	2	2	3	3	2	2	3	3	7.2	7.2	7.2	102.95	900	900	2.73	1	1	9		0	43.808	By matching	By MS/MS	By MS/MS	By MS/MS	5.6	5.6	7.2	7.2	16015000	8058600	3117600	2564600	2273800	30067000	20470000
sp|Q8LAH8|NDK4_ARATH;sp|O49203|NDK3_ARATH;tr|F4JPD8|F4JPD8_ARATH	sp|Q8LAH8|NDK4_ARATH;sp|O49203|NDK3_ARATH;tr|F4JPD8|F4JPD8_ARATH	2;2;2	2;2;2	2;2;2	>sp|Q8LAH8|NDK4_ARATH Nucleoside diphosphate kinase IV, chloroplastic/mitochondrial OS=Arabidopsis thaliana GN=NDK4 PE=1 SV=2;>sp|O49203|NDK3_ARATH Nucleoside diphosphate kinase III, chloroplastic/mitochondrial OS=Arabidopsis thaliana GN=NDPK3 PE=1 SV=1;>t	3	2	2	2	0	1	1	2	0	1	1	2	0	1	1	2	10.5	10.5	10.5	25.773	237	237;238;467	4				4	0	16.212	By matching	By MS/MS	By MS/MS	By MS/MS	0	5.5	5.1	10.5	1999100	0	598800	0	1400300	0	0
sp|O49339|PTI12_ARATH	sp|O49339|PTI12_ARATH	2	2	2	>sp|O49339|PTI12_ARATH PTI1-like tyrosine-protein kinase 2 OS=Arabidopsis thaliana GN=PTI12 PE=1 SV=1	1	2	2	2	1	0	2	0	1	0	2	0	1	0	2	0	3.8	3.8	3.8	40.5	366	366	2		3			0	11.223	By MS/MS	By matching	By MS/MS	By matching	3.6	0	3.8	0	1058600	227460	0	831170	0	0	0
sp|O49377|VA711_ARATH	sp|O49377|VA711_ARATH	1	1	1	>sp|O49377|VA711_ARATH Vesicle-associated membrane protein 711 OS=Arabidopsis thaliana GN=VAMP711 PE=1 SV=2	1	1	1	1	1	1	0	1	1	1	0	1	1	1	0	1	6.8	6.8	6.8	25.039	219	219	3			3		0	6.7158	By MS/MS	By matching	By matching	By matching	6.8	6.8	0	6.8	1506900	593880	448580	0	464440	0	0
sp|O49453|Y4844_ARATH	sp|O49453|Y4844_ARATH	1	1	1	>sp|O49453|Y4844_ARATH Uncharacterized protein At4g28440 OS=Arabidopsis thaliana GN=At4g28440 PE=1 SV=1	1	1	1	1	1	0	0	0	1	0	0	0	1	0	0	0	10.5	10.5	10.5	16.459	153	153	4				2	0	6.6281	By MS/MS	By matching	By matching	By matching	10.5	0	0	0	4580000	4580000	0	0	0	6943900	0
sp|O49545|BAME1_ARATH	sp|O49545|BAME1_ARATH	1	1	1	>sp|O49545|BAME1_ARATH Leucine-rich repeat receptor-like serine/threonine-protein kinase BAM1 OS=Arabidopsis thaliana GN=BAM1 PE=1 SV=1	1	1	1	1	1	1	1	1	1	1	1	1	1	1	1	1	1.2	1.2	1.2	109.2	1003	1003	1	4				0	6.8932	By matching	By MS/MS	By MS/MS	By matching	1.2	1.2	1.2	1.2	1785100	303870	434970	874150	172110	0	0
sp|O49595|HMGB1_ARATH	sp|O49595|HMGB1_ARATH	1	1	1	>sp|O49595|HMGB1_ARATH High mobility group B protein 1 OS=Arabidopsis thaliana GN=HMGB1 PE=1 SV=1	1	1	1	1	0	0	1	0	0	0	1	0	0	0	1	0	11.2	11.2	11.2	20.265	178	178	1	1				0.002451	6.1655	By matching	By matching	By MS/MS	By matching	0	0	11.2	0	1398500	0	0	1398500	0	0	0
sp|O49621|MLO1_ARATH	sp|O49621|MLO1_ARATH	2	2	2	>sp|O49621|MLO1_ARATH MLO-like protein 1 OS=Arabidopsis thaliana GN=MLO1 PE=1 SV=1	1	2	2	2	0	2	2	1	0	2	2	1	0	2	2	1	10.6	10.6	10.6	59.125	526	526	2.2	2		3		0	17.031	By matching	By MS/MS	By MS/MS	By MS/MS	0	10.6	10.6	3	1728500	0	307770	1346300	74426	0	3770900
sp|O50008|METE1_ARATH;sp|Q0WNZ5|METE3_ARATH	sp|O50008|METE1_ARATH	13;1	13;1	4;0	>sp|O50008|METE1_ARATH 5-methyltetrahydropteroyltriglutamate--homocysteine methyltransferase 1 OS=Arabidopsis thaliana GN=MS1 PE=1 SV=1	2	13	13	4	8	10	9	11	8	10	9	11	3	2	2	4	23	23	6.4	84.356	765	765;812	2.9	1	32	8	27	0	175.68	By MS/MS	By MS/MS	By MS/MS	By MS/MS	14.6	20	17.3	19.1	412520000	124980000	134180000	49950000	103400000	304490000	397770000
sp|O64650|RS271_ARATH;tr|B3H5X2|B3H5X2_ARATH;sp|Q9M2F1|RS272_ARATH	sp|O64650|RS271_ARATH;tr|B3H5X2|B3H5X2_ARATH;sp|Q9M2F1|RS272_ARATH	1;1;1	1;1;1	1;1;1	>sp|O64650|RS271_ARATH 40S ribosomal protein S27-1 OS=Arabidopsis thaliana GN=RPS27A PE=3 SV=1;>tr|B3H5X2|B3H5X2_ARATH 40S ribosomal protein S27 OS=Arabidopsis thaliana GN=At3g61111 PE=3 SV=1;>sp|Q9M2F1|RS272_ARATH 40S ribosomal protein S27-2 OS=Arabidopsi	3	1	1	1	0	1	1	1	0	1	1	1	0	1	1	1	20.2	20.2	20.2	9.405	84	84;86;86	3.6			2	3	0	6.5937	By matching	By matching	By MS/MS	By MS/MS	0	20.2	20.2	20.2	13553000	0	3352500	5619100	4581400	0	0
sp|O65251|FEN1_ARATH;tr|F4K191|F4K191_ARATH	sp|O65251|FEN1_ARATH;tr|F4K191|F4K191_ARATH	1;1	1;1	1;1	>sp|O65251|FEN1_ARATH Flap endonuclease 1 OS=Arabidopsis thaliana GN=FEN1 PE=2 SV=2;>tr|F4K191|F4K191_ARATH Flap endonuclease 1 OS=Arabidopsis thaliana GN=FEN1 PE=3 SV=1	2	1	1	1	0	0	0	1	0	0	0	1	0	0	0	1	2.1	2.1	2.1	42.797	383	383;453	3			1		1	-2	By matching	By matching	By matching	By MS/MS	0	0	0	2.1	173300	0	0	0	173300	0	0
sp|O65272|KEA2_ARATH;tr|F4JHE9|F4JHE9_ARATH	sp|O65272|KEA2_ARATH;tr|F4JHE9|F4JHE9_ARATH	1;1	1;1	1;1	>sp|O65272|KEA2_ARATH K(+) efflux antiporter 2, chloroplastic OS=Arabidopsis thaliana GN=KEA2 PE=1 SV=2;>tr|F4JHE9|F4JHE9_ARATH K(+) efflux antiporter 2 OS=Arabidopsis thaliana GN=KEA2 PE=1 SV=1	2	1	1	1	1	1	1	1	1	1	1	1	1	1	1	1	2.3	2.3	2.3	126.16	1174	1174;1185	3			4		0.0069444	5.9826	By matching	By matching	By MS/MS	By MS/MS	2.3	2.3	2.3	2.3	8470000	2847800	3469100	1170400	982730	0	0
sp|O65282|CH10C_ARATH	sp|O65282|CH10C_ARATH	4	4	4	>sp|O65282|CH10C_ARATH 20 kDa chaperonin, chloroplastic OS=Arabidopsis thaliana GN=CPN21 PE=1 SV=2	1	4	4	4	0	4	1	3	0	4	1	3	0	4	1	3	25.3	25.3	25.3	26.802	253	253	2.78		4	3	2	0	23.686	By matching	By MS/MS	By matching	By MS/MS	0	25.3	6.3	19.4	9943000	0	7785100	134000	2023900	0	17695000
sp|O65378|ACCO3_ARATH	sp|O65378|ACCO3_ARATH	2	1	1	>sp|O65378|ACCO3_ARATH 1-aminocyclopropane-1-carboxylate oxidase 3 OS=Arabidopsis thaliana GN=At1g12010 PE=2 SV=1	1	2	1	1	0	2	0	1	0	1	0	0	0	1	0	0	7.5	5	5	36.531	320	320	2		1			0.0016681	6.2138	By matching	By MS/MS	By matching	By matching	0	7.5	0	2.5	1101800	0	1101800	0	0	0	3014000
sp|O65390|APA1_ARATH	sp|O65390|APA1_ARATH	3	3	3	>sp|O65390|APA1_ARATH Aspartic proteinase A1 OS=Arabidopsis thaliana GN=APA1 PE=1 SV=1	1	3	3	3	0	3	0	1	0	3	0	1	0	3	0	1	9.5	9.5	9.5	54.613	506	506	3		2		2	0	25.611	By matching	By MS/MS	By matching	By matching	0	9.5	0	1.8	3508300	0	2780700	0	727590	0	7793400
sp|P42733|RS113_ARATH;sp|O65569|RS112_ARATH;sp|P16181|RS111_ARATH	sp|P42733|RS113_ARATH;sp|O65569|RS112_ARATH;sp|P16181|RS111_ARATH	2;2;2	2;2;2	2;2;2	>sp|P42733|RS113_ARATH 40S ribosomal protein S11-3 OS=Arabidopsis thaliana GN=RPS11C PE=2 SV=2;>sp|O65569|RS112_ARATH 40S ribosomal protein S11-2 OS=Arabidopsis thaliana GN=RPS11B PE=2 SV=2;>sp|P16181|RS111_ARATH 40S ribosomal protein S11-1 OS=Arabidopsis	3	2	2	2	2	2	2	2	2	2	2	2	2	2	2	2	8.8	8.8	8.8	17.749	159	159;159;160	2		11			0	13.693	By MS/MS	By MS/MS	By MS/MS	By MS/MS	8.8	8.8	8.8	8.8	16922000	1766800	11197000	2684100	1274200	28465000	30975000
sp|O65572|CCD1_ARATH	sp|O65572|CCD1_ARATH	3	3	3	>sp|O65572|CCD1_ARATH Carotenoid 9,10(9,10)-cleavage dioxygenase 1 OS=Arabidopsis thaliana GN=CCD1 PE=1 SV=2	1	3	3	3	0	3	0	1	0	3	0	1	0	3	0	1	7.6	7.6	7.6	60.907	538	538	2.67		4		2	0	21.334	By matching	By MS/MS	By matching	By MS/MS	0	7.6	0	1.9	7572200	0	6246700	0	1325500	0	17113000
sp|O65719|HSP7C_ARATH	sp|O65719|HSP7C_ARATH	11	2	2	>sp|O65719|HSP7C_ARATH Heat shock 70 kDa protein 3 OS=Arabidopsis thaliana GN=HSP70-3 PE=1 SV=1	1	11	2	2	5	9	8	9	0	1	0	1	0	1	0	1	21.7	3.9	3.9	71.147	649	649	3		1		1	0	14.739	By matching	By MS/MS	By matching	By MS/MS	10	17.7	16	18.3	1920300	0	880370	0	1039900	0	0
sp|Q9C5I3|ERF76_ARATH;sp|Q9MAI5|ERF79_ARATH;sp|Q94ID6|ERF81_ARATH;sp|Q9FE67|ERF80_ARATH;sp|Q9M644|LEP_ARATH;sp|Q3E703|ERF88_ARATH;sp|O80340|ERF78_ARATH;sp|Q9ZWA2|ERF77_ARATH;sp|Q9FZ90|ERF87_ARATH;sp|Q9FYK5|ESR2_ARATH;sp|Q9SAD4|ESR1_ARATH;sp|Q6J9Q2|ERF86_ARATH	sp|Q9C5I3|ERF76_ARATH;sp|Q9MAI5|ERF79_ARATH;sp|Q94ID6|ERF81_ARATH;sp|Q9FE67|ERF80_ARATH;sp|Q9M644|LEP_ARATH;sp|Q3E703|ERF88_ARATH;sp|O80340|ERF78_ARATH;sp|Q9ZWA2|ERF77_ARATH;sp|Q9FZ90|ERF87_ARATH;sp|Q9FYK5|ESR2_ARATH;sp|Q9SAD4|ESR1_ARATH;sp|Q6J9Q2|ERF86_ARATH	1;1;1;1;1;1;1;1;1;1;1;1	1;1;1;1;1;1;1;1;1;1;1;1	1;1;1;1;1;1;1;1;1;1;1;1	>sp|Q9C5I3|ERF76_ARATH Ethylene-responsive transcription factor 11 OS=Arabidopsis thaliana GN=ERF11 PE=2 SV=1;>sp|Q9MAI5|ERF79_ARATH Ethylene-responsive transcription factor 8 OS=Arabidopsis thaliana GN=ERF8 PE=2 SV=1;>sp|Q94ID6|ERF81_ARATH Ethylene-respon	12	1	1	1	1	0	0	0	1	0	0	0	1	0	0	0	6	6	6	18.612	166	166;185;189;200;211;219;222;245;245;306;328;348	1	1				1	-2	By MS/MS	By matching	By matching	By matching	6	0	0	0	160750	160750	0	0	0	2987900	0
sp|O80345|CDKF1_ARATH	sp|O80345|CDKF1_ARATH	1	1	1	>sp|O80345|CDKF1_ARATH Cyclin-dependent kinase F-1 OS=Arabidopsis thaliana GN=CDKF-1 PE=1 SV=1	1	1	1	1	1	1	1	1	1	1	1	1	1	1	1	1	4	4	4	53.752	479	479	3			4		0	10.658	By matching	By matching	By MS/MS	By MS/MS	4	4	4	4	3463400	805940	395730	1049600	1212200	0	0
sp|O80439|RR31_ARATH	sp|O80439|RR31_ARATH	1	1	1	>sp|O80439|RR31_ARATH 30S ribosomal protein S31, chloroplastic OS=Arabidopsis thaliana GN=RPS31 PE=1 SV=1	1	1	1	1	0	1	1	0	0	1	1	0	0	1	1	0	8.5	8.5	8.5	12.783	118	118	4				2	0	6.4931	By matching	By MS/MS	By matching	By matching	0	8.5	8.5	0	863920	0	530880	333030	0	0	0
sp|O80452|AMPD_ARATH	sp|O80452|AMPD_ARATH	6	6	6	>sp|O80452|AMPD_ARATH AMP deaminase OS=Arabidopsis thaliana GN=AMPD PE=1 SV=2	1	6	6	6	4	6	5	6	4	6	5	6	4	6	5	6	10.5	10.5	10.5	95.128	839	839	1.7	17	22	4		0	107.01	By MS/MS	By MS/MS	By MS/MS	By MS/MS	7.6	10.5	10.4	10.5	125350000	14197000	35060000	47434000	28654000	266410000	143690000
sp|Q9SID8|RAH1D_ARATH;sp|Q9LFT9|RAH1E_ARATH;sp|O80501|RAH1B_ARATH;sp|Q9SMR4|RAH1C_ARATH	sp|Q9SID8|RAH1D_ARATH;sp|Q9LFT9|RAH1E_ARATH;sp|O80501|RAH1B_ARATH;sp|Q9SMR4|RAH1C_ARATH	2;2;2;1	2;2;2;1	2;2;2;1	>sp|Q9SID8|RAH1D_ARATH Ras-related protein RABH1d OS=Arabidopsis thaliana GN=RABH1D PE=3 SV=1;>sp|Q9LFT9|RAH1E_ARATH Ras-related protein RABH1e OS=Arabidopsis thaliana GN=RABH1E PE=2 SV=1;>sp|O80501|RAH1B_ARATH Ras-related protein RABH1b OS=Arabidopsis tha	4	2	2	2	0	1	1	2	0	1	1	2	0	1	1	2	9.2	9.2	9.2	23.112	207	207;207;208;214	1.75	3			1	0	12.729	By matching	By MS/MS	By matching	By MS/MS	0	9.2	9.2	9.2	2372400	0	718980	1060400	593000	0	0
sp|O80517|BCB2_ARATH	sp|O80517|BCB2_ARATH	2	2	2	>sp|O80517|BCB2_ARATH Uclacyanin-2 OS=Arabidopsis thaliana GN=At2g44790 PE=1 SV=1	1	2	2	2	0	2	0	2	0	2	0	2	0	2	0	2	9.9	9.9	9.9	20.354	202	202	3.25		1	1	2	0	12.783	By matching	By MS/MS	By matching	By MS/MS	0	9.9	0	9.9	5429100	0	4287200	0	1142000	0	10813000
sp|Q9SF53|RL351_ARATH;sp|Q9M3D2|RL353_ARATH;sp|Q9LZ41|RL354_ARATH;sp|O80626|RL352_ARATH;tr|F4KDR2|F4KDR2_ARATH	sp|Q9SF53|RL351_ARATH;sp|Q9M3D2|RL353_ARATH;sp|Q9LZ41|RL354_ARATH;sp|O80626|RL352_ARATH;tr|F4KDR2|F4KDR2_ARATH	1;1;1;1;1	1;1;1;1;1	1;1;1;1;1	>sp|Q9SF53|RL351_ARATH 60S ribosomal protein L35-1 OS=Arabidopsis thaliana GN=RPL35A PE=2 SV=1;>sp|Q9M3D2|RL353_ARATH 60S ribosomal protein L35-3 OS=Arabidopsis thaliana GN=RPL35C PE=2 SV=1;>sp|Q9LZ41|RL354_ARATH 60S ribosomal protein L35-4 OS=Arabidopsis	5	1	1	1	1	1	1	0	1	1	1	0	1	1	1	0	7.3	7.3	7.3	14.285	123	123;123;123;123;146	4				3	0.0016949	6.2715	By MS/MS	By matching	By MS/MS	By matching	7.3	7.3	7.3	0	12898000	6269000	2666600	3962600	0	0	0
sp|O80653|SKIP_ARATH	sp|O80653|SKIP_ARATH	1	1	1	>sp|O80653|SKIP_ARATH SNW/SKI-interacting protein OS=Arabidopsis thaliana GN=SKIP PE=1 SV=1	1	1	1	1	1	1	1	1	1	1	1	1	1	1	1	1	3.3	3.3	3.3	69.422	613	613	1.62	3	5			0.0017153	6.3115	By MS/MS	By MS/MS	By MS/MS	By MS/MS	3.3	3.3	3.3	3.3	54127000	9202400	15392000	19965000	9568000	0	0
sp|O80673|CAMK1_ARATH	sp|O80673|CAMK1_ARATH	2	2	2	>sp|O80673|CAMK1_ARATH CDPK-related kinase 1 OS=Arabidopsis thaliana GN=CRK1 PE=1 SV=1	1	2	2	2	2	2	2	1	2	2	2	1	2	2	2	1	5.6	5.6	5.6	64.314	576	576	1	7				0	12.195	By MS/MS	By MS/MS	By MS/MS	By matching	5.6	5.6	5.6	2.6	7032400	1186100	1978600	3535400	332210	22249000	21102000
tr|F4HVG4|F4HVG4_ARATH;sp|O80690|BGL46_ARATH	tr|F4HVG4|F4HVG4_ARATH;sp|O80690|BGL46_ARATH	1;1	1;1	1;1	>tr|F4HVG4|F4HVG4_ARATH Beta glucosidase 46 OS=Arabidopsis thaliana GN=BGLU46 PE=3 SV=1;>sp|O80690|BGL46_ARATH Beta-glucosidase 46 OS=Arabidopsis thaliana GN=BGLU46 PE=1 SV=2	2	1	1	1	1	0	0	0	1	0	0	0	1	0	0	0	4.8	4.8	4.8	43.479	377	377;516	3			1		1	-2	By MS/MS	By matching	By matching	By matching	4.8	0	0	0	774720	774720	0	0	0	3821500	0
sp|O80725|AB4B_ARATH	sp|O80725|AB4B_ARATH	1	1	1	>sp|O80725|AB4B_ARATH ABC transporter B family member 4 OS=Arabidopsis thaliana GN=ABCB4 PE=1 SV=1	1	1	1	1	1	1	1	1	1	1	1	1	1	1	1	1	1.6	1.6	1.6	139.03	1286	1286	3			4		1	-2	By matching	By matching	By MS/MS	By matching	1.6	1.6	1.6	1.6	1474900	721070	328640	226080	199080	0	0
sp|O80837|REMO_ARATH	sp|O80837|REMO_ARATH	4	4	4	>sp|O80837|REMO_ARATH Remorin OS=Arabidopsis thaliana GN=DBP PE=1 SV=1	1	4	4	4	2	4	3	3	2	4	3	3	2	4	3	3	32.1	32.1	32.1	20.968	190	190	1.95	6	9	5		0	29.439	By MS/MS	By MS/MS	By MS/MS	By MS/MS	22.1	32.1	22.1	18.4	73584000	2733900	23771000	18896000	28183000	96224000	61455000
sp|O80845|PX11D_ARATH	sp|O80845|PX11D_ARATH	1	1	1	>sp|O80845|PX11D_ARATH Peroxisomal membrane protein 11D OS=Arabidopsis thaliana GN=PEX11D PE=1 SV=2	1	1	1	1	0	1	0	1	0	1	0	1	0	1	0	1	6.4	6.4	6.4	25.943	236	236	3		1	1	1	0	7.4239	By matching	By MS/MS	By matching	By MS/MS	0	6.4	0	6.4	1902600	0	949730	0	952830	0	2630400
sp|O80852|GSTF9_ARATH	sp|O80852|GSTF9_ARATH	1	1	1	>sp|O80852|GSTF9_ARATH Glutathione S-transferase F9 OS=Arabidopsis thaliana GN=GSTF9 PE=1 SV=1	1	1	1	1	0	1	0	1	0	1	0	1	0	1	0	1	6.5	6.5	6.5	24.146	215	215	2		2			0	22.865	By matching	By MS/MS	By matching	By MS/MS	0	6.5	0	6.5	2898100	0	2369300	0	528820	0	0
sp|O80860|FTSH2_ARATH	sp|O80860|FTSH2_ARATH	1	1	1	>sp|O80860|FTSH2_ARATH ATP-dependent zinc metalloprotease FTSH 2, chloroplastic OS=Arabidopsis thaliana GN=FTSH2 PE=1 SV=1	1	1	1	1	1	1	0	0	1	1	0	0	1	1	0	0	3.6	3.6	3.6	74.157	695	695	2		2			0.0024876	6.2047	By MS/MS	By MS/MS	By matching	By matching	3.6	3.6	0	0	4343900	772800	3571100	0	0	0	9768700
sp|O80891|CSLB4_ARATH	sp|O80891|CSLB4_ARATH	1	1	1	>sp|O80891|CSLB4_ARATH Cellulose synthase-like protein B4 OS=Arabidopsis thaliana GN=CSLB4 PE=3 SV=1	1	1	1	1	1	0	0	0	1	0	0	0	1	0	0	0	1.7	1.7	1.7	84.985	755	755	3			1		1	-2	By MS/MS	By matching	By matching	By matching	1.7	0	0	0	2869500	2869500	0	0	0	14155000	0
sp|O80961|MLO12_ARATH	sp|O80961|MLO12_ARATH	1	1	1	>sp|O80961|MLO12_ARATH MLO-like protein 12 OS=Arabidopsis thaliana GN=MLO12 PE=2 SV=2	1	1	1	1	1	1	1	1	1	1	1	1	1	1	1	1	2.8	2.8	2.8	66.547	576	576	1.56	4	5			0	7.5799	By matching	By MS/MS	By MS/MS	By MS/MS	2.8	2.8	2.8	2.8	4363000	312880	1408000	1933100	708980	0	0
tr|F4J504|F4J504_ARATH;sp|O81235|SODM1_ARATH	tr|F4J504|F4J504_ARATH;sp|O81235|SODM1_ARATH	1;1	1;1	1;1	>tr|F4J504|F4J504_ARATH Superoxide dismutase OS=Arabidopsis thaliana GN=MSD1 PE=1 SV=1;>sp|O81235|SODM1_ARATH Superoxide dismutase [Mn] 1, mitochondrial OS=Arabidopsis thaliana GN=MSD1 PE=1 SV=2	2	1	1	1	0	1	0	0	0	1	0	0	0	1	0	0	6.5	6.5	6.5	25.344	230	230;231	2		1			0	7.6927	By matching	By MS/MS	By matching	By matching	0	6.5	0	0	1486600	0	1486600	0	0	0	4066700
sp|O81283|TC159_ARATH	sp|O81283|TC159_ARATH	20	20	20	>sp|O81283|TC159_ARATH Translocase of chloroplast 159, chloroplastic OS=Arabidopsis thaliana GN=TOC159 PE=1 SV=1	1	20	20	20	12	13	16	14	12	13	16	14	12	13	16	14	24	24	24	160.82	1503	1503	2.12	65	22	71	7	0	323.31	By MS/MS	By MS/MS	By MS/MS	By MS/MS	15	16.1	20	17.1	1734500000	436970000	550120000	569790000	177620000	3338300000	2940800000
sp|O81644|VILI2_ARATH	sp|O81644|VILI2_ARATH	1	1	1	>sp|O81644|VILI2_ARATH Villin-2 OS=Arabidopsis thaliana GN=VLN2 PE=1 SV=2	1	1	1	1	1	1	1	1	1	1	1	1	1	1	1	1	1.6	1.6	1.6	107.84	976	976	1.62	5	1	2		0	12.212	By MS/MS	By MS/MS	By MS/MS	By MS/MS	1.6	1.6	1.6	1.6	16268000	1846900	3961400	8497100	1962700	0	0
sp|O81645|VILI3_ARATH	sp|O81645|VILI3_ARATH	2	2	2	>sp|O81645|VILI3_ARATH Villin-3 OS=Arabidopsis thaliana GN=VLN3 PE=1 SV=2	1	2	2	2	2	2	2	2	2	2	2	2	2	2	2	2	2.4	2.4	2.4	106.35	965	965	2.43	2	4	8		0	20.321	By MS/MS	By MS/MS	By MS/MS	By MS/MS	2.4	2.4	2.4	2.4	19208000	3548000	6745400	1659900	7255200	23711000	23506000
sp|O81716|P2C21_ARATH	sp|O81716|P2C21_ARATH	1	1	1	>sp|O81716|P2C21_ARATH Probable protein phosphatase 2C 21 OS=Arabidopsis thaliana GN=PPC4-2 PE=1 SV=1	1	1	1	1	1	1	1	1	1	1	1	1	1	1	1	1	7	7	7	39.354	355	355	2.31	4	1	8		0	16.943	By MS/MS	By MS/MS	By MS/MS	By MS/MS	7	7	7	7	17756000	5494000	4799000	4331800	3131000	0	29739000
sp|O81742|APBLC_ARATH	sp|O81742|APBLC_ARATH	1	1	1	>sp|O81742|APBLC_ARATH Beta-adaptin-like protein C OS=Arabidopsis thaliana GN=BETAC-AD PE=1 SV=2	1	1	1	1	1	1	1	1	1	1	1	1	1	1	1	1	4.1	4.1	4.1	99.096	893	893	3			4		0	8.0427	By matching	By matching	By matching	By MS/MS	4.1	4.1	4.1	4.1	10167000	3755800	1932700	2719500	1758900	0	0
sp|O81821|HFA1B_ARATH	sp|O81821|HFA1B_ARATH	1	1	1	>sp|O81821|HFA1B_ARATH Heat stress transcription factor A-1b OS=Arabidopsis thaliana GN=HSFA1B PE=2 SV=2	1	1	1	1	1	1	1	1	1	1	1	1	1	1	1	1	4.4	4.4	4.4	53.576	481	481	3			4		0	7.3762	By MS/MS	By MS/MS	By MS/MS	By MS/MS	4.4	4.4	4.4	4.4	6979600	2348500	3067200	830360	733520	0	0
sp|O81829|GH35_ARATH	sp|O81829|GH35_ARATH	1	1	1	>sp|O81829|GH35_ARATH Indole-3-acetic acid-amido synthetase GH3.5 OS=Arabidopsis thaliana GN=GH3.5 PE=1 SV=1	1	1	1	1	0	1	1	1	0	1	1	1	0	1	1	1	1.5	1.5	1.5	69.283	612	612	4				3	0.0017212	6.3434	By matching	By matching	By matching	By MS/MS	0	1.5	1.5	1.5	7278300	0	68011	231400	6978900	0	0
sp|O81905|SD18_ARATH	sp|O81905|SD18_ARATH	1	1	1	>sp|O81905|SD18_ARATH Receptor-like serine/threonine-protein kinase SD1-8 OS=Arabidopsis thaliana GN=SD18 PE=1 SV=1	1	1	1	1	1	0	0	0	1	0	0	0	1	0	0	0	1.3	1.3	1.3	96.465	850	850	2		1			1	-2	By MS/MS	By matching	By matching	By matching	1.3	0	0	0	0	0	0	0	0	0	0
sp|O82204|RL281_ARATH	sp|O82204|RL281_ARATH	4	4	4	>sp|O82204|RL281_ARATH 60S ribosomal protein L28-1 OS=Arabidopsis thaliana GN=RPL28A PE=2 SV=1	1	4	4	4	3	4	2	4	3	4	2	4	3	4	2	4	32.2	32.2	32.2	15.895	143	143	2.88		7	5	5	0	202.15	By MS/MS	By MS/MS	By MS/MS	By MS/MS	23.8	32.2	16.8	32.2	56833000	5531100	41532000	1705300	8064800	45534000	126800000
tr|B3H7B0|B3H7B0_ARATH;sp|O82352|RTNLE_ARATH	tr|B3H7B0|B3H7B0_ARATH;sp|O82352|RTNLE_ARATH	1;1	1;1	1;1	>tr|B3H7B0|B3H7B0_ARATH Reticulon-like protein B5 OS=Arabidopsis thaliana GN=At2g46170 PE=1 SV=1;>sp|O82352|RTNLE_ARATH Reticulon-like protein B5 OS=Arabidopsis thaliana GN=RTNLB5 PE=1 SV=1	2	1	1	1	0	1	1	1	0	1	1	1	0	1	1	1	12.8	12.8	12.8	20.832	187	187;255	3			3		0.0032415	6.1333	By matching	By matching	By MS/MS	By matching	0	12.8	12.8	12.8	2477300	0	705530	1516700	255060	0	0
tr|F4KAP2|F4KAP2_ARATH;sp|O82514|KAD4_ARATH	tr|F4KAP2|F4KAP2_ARATH;sp|O82514|KAD4_ARATH	1;1	1;1	1;1	>tr|F4KAP2|F4KAP2_ARATH Adenylate kinase 1 OS=Arabidopsis thaliana GN=ADK1 PE=1 SV=1;>sp|O82514|KAD4_ARATH Adenylate kinase 4 OS=Arabidopsis thaliana GN=ADK1 PE=1 SV=2	2	1	1	1	0	1	0	0	0	1	0	0	0	1	0	0	7.4	7.4	7.4	20.819	190	190;246	2		1			0	6.8426	By matching	By MS/MS	By matching	By matching	0	7.4	0	0	0	0	0	0	0	0	0
sp|O82628|VATG1_ARATH	sp|O82628|VATG1_ARATH	4	4	4	>sp|O82628|VATG1_ARATH V-type proton ATPase subunit G1 OS=Arabidopsis thaliana GN=VHA-G1 PE=1 SV=1	1	4	4	4	2	4	2	4	2	4	2	4	2	4	2	4	45.5	45.5	45.5	12.397	110	110	3		13		13	0	129.32	By MS/MS	By MS/MS	By MS/MS	By MS/MS	32.7	45.5	25.5	45.5	206390000	21820000	55110000	56418000	73040000	201500000	87598000
sp|O82663|SDHA1_ARATH	sp|O82663|SDHA1_ARATH	2	2	2	>sp|O82663|SDHA1_ARATH Succinate dehydrogenase [ubiquinone] flavoprotein subunit 1, mitochondrial OS=Arabidopsis thaliana GN=SDH1-1 PE=1 SV=1	1	2	2	2	1	1	0	2	1	1	0	2	1	1	0	2	3.9	3.9	3.9	69.656	634	634	3.5			2	2	0	11.826	By matching	By MS/MS	By matching	By MS/MS	2.2	1.7	0	3.9	2561000	883140	61756	0	1616100	0	0
tr|Q39141|Q39141_ARATH;sp|Q8VZ87|CB1B_ARATH;sp|P0CJ48|CB1A_ARATH;sp|P04778|CB1C_ARATH;tr|Q39142|Q39142_ARATH;tr|Q9SHR7|Q9SHR7_ARATH;tr|Q9S7J7|Q9S7J7_ARATH;tr|Q9XF87|Q9XF87_ARATH	tr|Q39141|Q39141_ARATH;sp|Q8VZ87|CB1B_ARATH;sp|P0CJ48|CB1A_ARATH;sp|P04778|CB1C_ARATH;tr|Q39142|Q39142_ARATH;tr|Q9SHR7|Q9SHR7_ARATH;tr|Q9S7J7|Q9S7J7_ARATH;tr|Q9XF87|Q9XF87_ARATH	5;5;5;5;4;3;3;3	5;5;5;5;4;3;3;3	5;5;5;5;4;3;3;3	>tr|Q39141|Q39141_ARATH At2g34420/T31E10.24 OS=Arabidopsis thaliana GN=Lhb1B2 PE=2 SV=1;>sp|Q8VZ87|CB1B_ARATH Chlorophyll a-b binding protein 3, chloroplastic OS=Arabidopsis thaliana GN=LHCB1.2 PE=1 SV=2;>sp|P0CJ48|CB1A_ARATH Chlorophyll a-b binding protei	8	5	5	5	4	5	5	5	4	5	5	5	4	5	5	5	17.7	17.7	17.7	28.054	265	265;267;267;267;266;265;265;266	3.48		10	3	31	0	39.921	By MS/MS	By MS/MS	By MS/MS	By MS/MS	14.7	17.7	17.7	17.7	164790000	32056000	35813000	25251000	71667000	85930000	104470000
sp|P06525|ADH1_ARATH	sp|P06525|ADH1_ARATH	5	5	5	>sp|P06525|ADH1_ARATH Alcohol dehydrogenase class-P OS=Arabidopsis thaliana GN=ADH1 PE=1 SV=2	1	5	5	5	2	4	1	2	2	4	1	2	2	4	1	2	19.5	19.5	19.5	41.178	379	379	2.07	4	8	1	2	0	32.753	By MS/MS	By MS/MS	By MS/MS	By MS/MS	7.7	14.2	2.4	5.3	27461000	1973800	16493000	6943800	2050800	0	57459000
sp|P09468|ATPE_ARATH	sp|P09468|ATPE_ARATH	2	2	2	>sp|P09468|ATPE_ARATH ATP synthase epsilon chain, chloroplastic OS=Arabidopsis thaliana GN=atpE PE=1 SV=2	1	2	2	2	1	2	0	1	1	2	0	1	1	2	0	1	27.3	27.3	27.3	14.499	132	132	2.5		3	3		0	130.38	By matching	By MS/MS	By matching	By matching	15.9	27.3	0	15.9	8518600	1176600	6743400	0	598700	0	21281000
sp|P0C5E2|Y1839_ARATH	sp|P0C5E2|Y1839_ARATH	1	1	1	>sp|P0C5E2|Y1839_ARATH Probable serine/threonine-protein kinase At1g18390 OS=Arabidopsis thaliana GN=At1g18390 PE=2 SV=2	1	1	1	1	1	1	1	1	1	1	1	1	1	1	1	1	2.3	2.3	2.3	73.166	654	654	1	4				0	7.6388	By MS/MS	By MS/MS	By MS/MS	By matching	2.3	2.3	2.3	2.3	1785800	143130	494030	988860	159770	0	0
sp|P0CAN7|VATE3_ARATH	sp|P0CAN7|VATE3_ARATH	7	1	1	>sp|P0CAN7|VATE3_ARATH V-type proton ATPase subunit E3 OS=Arabidopsis thaliana GN=VHA-E3 PE=1 SV=1	1	7	1	1	5	5	5	6	1	0	0	1	1	0	0	1	32.1	6.3	6.3	27.085	237	237	4				2	0	9.1336	By MS/MS	By matching	By matching	By MS/MS	24.5	21.9	21.9	28.3	4305200	1139300	0	0	3165900	0	0
sp|Q0WLC7|Y5053_ARATH;sp|P0DH79|Y5064_ARATH	sp|Q0WLC7|Y5053_ARATH;sp|P0DH79|Y5064_ARATH	1;1	1;1	1;1	>sp|Q0WLC7|Y5053_ARATH CBS domain-containing protein CBSCBSPB4 OS=Arabidopsis thaliana GN=CBSCBSPB4 PE=1 SV=2;>sp|P0DH79|Y5064_ARATH CBS domain-containing protein CBSCBSPB5 OS=Arabidopsis thaliana GN=CBSCBSPB5 PE=1 SV=1	2	1	1	1	1	1	1	1	1	1	1	1	1	1	1	1	2.2	2.2	2.2	59.812	548	548;548	2		4			0	7.2044	By MS/MS	By matching	By MS/MS	By matching	2.2	2.2	2.2	2.2	3107900	758660	454450	1108400	786410	0	0
tr|Q9M1P5|Q9M1P5_ARATH;tr|Q6ID97|Q6ID97_ARATH;sp|Q9LQC8|ARF2A_ARATH;sp|P36397|ARF1_ARATH;sp|P0DH91|ARF2B_ARATH;tr|Q9LYJ3|Q9LYJ3_ARATH	tr|Q9M1P5|Q9M1P5_ARATH;tr|Q6ID97|Q6ID97_ARATH;sp|Q9LQC8|ARF2A_ARATH;sp|P36397|ARF1_ARATH;sp|P0DH91|ARF2B_ARATH;tr|Q9LYJ3|Q9LYJ3_ARATH	3;3;3;3;3;3	3;3;3;3;3;3	3;3;3;3;3;3	>tr|Q9M1P5|Q9M1P5_ARATH ADP-ribosylation factor A1E OS=Arabidopsis thaliana GN=T17J13.250 PE=2 SV=1;>tr|Q6ID97|Q6ID97_ARATH ADP-ribosylation factor A1F OS=Arabidopsis thaliana GN=ARFA1F PE=2 SV=1;>sp|Q9LQC8|ARF2A_ARATH ADP-ribosylation factor 2-A OS=Arabid	6	3	3	3	0	3	1	2	0	3	1	2	0	3	1	2	30.9	30.9	30.9	20.607	181	181;181;181;181;181;188	2		7			0	24.476	By matching	By MS/MS	By matching	By MS/MS	0	30.9	11	19.3	12501000	0	10312000	833620	1354900	0	18370000
sp|P0DH96|CALM4_ARATH;sp|P0DH95|CALM1_ARATH;tr|F4IEU4|F4IEU4_ARATH;tr|F4K8M3|F4K8M3_ARATH;tr|F4K8M2|F4K8M2_ARATH;tr|F4IVN8|F4IVN8_ARATH	sp|P0DH96|CALM4_ARATH;sp|P0DH95|CALM1_ARATH;tr|F4IEU4|F4IEU4_ARATH;tr|F4K8M3|F4K8M3_ARATH;tr|F4K8M2|F4K8M2_ARATH;tr|F4IVN8|F4IVN8_ARATH	5;5;5;5;5;4	1;1;1;1;1;0	1;1;1;1;1;0	>sp|P0DH96|CALM4_ARATH Calmodulin-4 OS=Arabidopsis thaliana GN=CAM4 PE=1 SV=1;>sp|P0DH95|CALM1_ARATH Calmodulin-1 OS=Arabidopsis thaliana GN=CAM1 PE=2 SV=1;>tr|F4IEU4|F4IEU4_ARATH Calmodulin 4 OS=Arabidopsis thaliana GN=CAM4 PE=4 SV=1;>tr|F4K8M3|F4K8M3_ARA	6	5	1	1	4	4	3	5	1	1	1	1	1	1	1	1	29.5	8.7	8.7	16.862	149	149;149;159;164;175;113	3.14		1	4	2	0	7.2065	By matching	By MS/MS	By MS/MS	By MS/MS	28.2	28.2	25.5	29.5	13194000	1045000	2444200	6966200	2738400	0	0
sp|Q682T9|CALM5_ARATH;sp|Q03509|CALM6_ARATH;sp|P59220|CALM7_ARATH;sp|P0DH98|CALM3_ARATH;sp|P0DH97|CALM2_ARATH;tr|F4IJ46|F4IJ46_ARATH;tr|F4IVN6|F4IVN6_ARATH	sp|Q682T9|CALM5_ARATH;sp|Q03509|CALM6_ARATH;sp|P59220|CALM7_ARATH;sp|P0DH98|CALM3_ARATH;sp|P0DH97|CALM2_ARATH;tr|F4IJ46|F4IJ46_ARATH;tr|F4IVN6|F4IVN6_ARATH	5;5;5;5;5;5;5	5;5;5;5;5;5;5	1;1;1;1;1;1;1	>sp|Q682T9|CALM5_ARATH Calmodulin-5 OS=Arabidopsis thaliana GN=CAM5 PE=1 SV=1;>sp|Q03509|CALM6_ARATH Calmodulin-6 OS=Arabidopsis thaliana GN=CAM6 PE=1 SV=2;>sp|P59220|CALM7_ARATH Calmodulin-7 OS=Arabidopsis thaliana GN=CAM7 PE=1 SV=2;>sp|P0DH98|CALM3_ARATH	7	5	5	1	4	4	3	5	4	4	3	5	1	1	1	1	29.5	29.5	8.7	16.819	149	149;149;149;149;149;161;181	2.96		10	6	9	0	40.256	By MS/MS	By MS/MS	By MS/MS	By MS/MS	28.2	28.2	25.5	29.5	167650000	23807000	19358000	19286000	105200000	67233000	48355000
sp|Q8W4H7|EF1A2_ARATH;sp|Q8GTY0|EF1A4_ARATH;sp|Q0WL56|EF1A3_ARATH;sp|P0DH99|EF1A1_ARATH;tr|A8MSE8|A8MSE8_ARATH;tr|F4HUA0|F4HUA0_ARATH	sp|Q8W4H7|EF1A2_ARATH;sp|Q8GTY0|EF1A4_ARATH;sp|Q0WL56|EF1A3_ARATH;sp|P0DH99|EF1A1_ARATH;tr|A8MSE8|A8MSE8_ARATH;tr|F4HUA0|F4HUA0_ARATH	13;13;13;13;12;10	13;13;13;13;12;10	13;13;13;13;12;10	>sp|Q8W4H7|EF1A2_ARATH Elongation factor 1-alpha 2 OS=Arabidopsis thaliana GN=A2 PE=1 SV=2;>sp|Q8GTY0|EF1A4_ARATH Elongation factor 1-alpha 4 OS=Arabidopsis thaliana GN=A4 PE=1 SV=2;>sp|Q0WL56|EF1A3_ARATH Elongation factor 1-alpha 3 OS=Arabidopsis thaliana	6	13	13	13	10	13	10	11	10	13	10	11	10	13	10	11	35.9	35.9	35.9	49.502	449	449;449;449;449;400;372	3.17	6	32	17	64	0	118.68	By MS/MS	By MS/MS	By MS/MS	By MS/MS	27.6	35.9	22.9	24.9	1316900000	183730000	460780000	271320000	401020000	1028500000	1299700000
sp|P0DI75|S61G2_ARATH;sp|P0DI74|S61G1_ARATH	sp|P0DI75|S61G2_ARATH;sp|P0DI74|S61G1_ARATH	1;1	1;1	1;1	>sp|P0DI75|S61G2_ARATH Protein transport protein Sec61 subunit gamma-2 OS=Arabidopsis thaliana GN=SEC61G2 PE=1 SV=1;>sp|P0DI74|S61G1_ARATH Protein transport protein Sec61 subunit gamma-1 OS=Arabidopsis thaliana GN=SEC61G1 PE=1 SV=1	2	1	1	1	1	1	1	1	1	1	1	1	1	1	1	1	23.2	23.2	23.2	7.7372	69	69;69	3		4		4	0	13.29	By MS/MS	By MS/MS	By MS/MS	By MS/MS	23.2	23.2	23.2	23.2	30951000	11330000	6122000	4653100	8845700	0	0
sp|Q8GWU0|PGP2_ARATH;sp|P0DKC4|PGP1B_ARATH;sp|P0DKC3|PGP1A_ARATH	sp|Q8GWU0|PGP2_ARATH;sp|P0DKC4|PGP1B_ARATH;sp|P0DKC3|PGP1A_ARATH	1;1;1	1;1;1	1;1;1	>sp|Q8GWU0|PGP2_ARATH Phosphoglycolate phosphatase 2 OS=Arabidopsis thaliana GN=PGLP2 PE=1 SV=1;>sp|P0DKC4|PGP1B_ARATH Phosphoglycolate phosphatase 1B, chloroplastic OS=Arabidopsis thaliana GN=PGLP1B PE=1 SV=1;>sp|P0DKC3|PGP1A_ARATH Phosphoglycolate phosph	3	1	1	1	0	0	0	1	0	0	0	1	0	0	0	1	4	4	4	33.011	301	301;362;362	4				1	0	7.3441	By matching	By matching	By matching	By MS/MS	0	0	0	4	101160	0	0	0	101160	0	0
sp|Q9LUF2|HSD4B_ARATH;sp|P0DKC7|HSD4A_ARATH	sp|Q9LUF2|HSD4B_ARATH;sp|P0DKC7|HSD4A_ARATH	1;1	1;1	1;1	>sp|Q9LUF2|HSD4B_ARATH 11-beta-hydroxysteroid dehydrogenase-like 4B OS=Arabidopsis thaliana GN=HSD7 PE=2 SV=2;>sp|P0DKC7|HSD4A_ARATH 11-beta-hydroxysteroid dehydrogenase-like 4A OS=Arabidopsis thaliana GN=HSD4 PE=2 SV=1	2	1	1	1	0	1	1	1	0	1	1	1	0	1	1	1	3.7	3.7	3.7	33.247	299	299;299	4				3	1	-2	By matching	By MS/MS	By matching	By matching	0	3.7	3.7	3.7	10236000	0	850260	566990	8818700	0	0
sp|P10795|RBS1A_ARATH;tr|F4HRR5|F4HRR5_ARATH	sp|P10795|RBS1A_ARATH	8;1	5;1	5;1	>sp|P10795|RBS1A_ARATH Ribulose bisphosphate carboxylase small chain 1A, chloroplastic OS=Arabidopsis thaliana GN=RBCS-1A PE=1 SV=2	2	8	5	5	3	8	7	6	2	5	4	4	2	5	4	4	51.7	30.6	30.6	20.216	180	180;136	3.04		10	4	11	0	42.898	By MS/MS	By MS/MS	By MS/MS	By MS/MS	22.2	51.7	42.2	42.8	251220000	6645000	102580000	55858000	86146000	167110000	383130000
sp|P10796|RBS1B_ARATH	sp|P10796|RBS1B_ARATH	8	2	2	>sp|P10796|RBS1B_ARATH Ribulose bisphosphate carboxylase small chain 1B, chloroplastic OS=Arabidopsis thaliana GN=RBCS-1B PE=1 SV=1	1	8	2	2	4	8	7	6	1	2	1	1	1	2	1	1	55.8	19.3	19.3	20.286	181	181	3.12		3	1	4	0	18.596	By MS/MS	By MS/MS	By MS/MS	By MS/MS	26	55.8	45.9	37	56306000	11789000	24788000	6500900	13228000	0	70891000
sp|P10798|RBS3B_ARATH;sp|P10797|RBS2B_ARATH;tr|B3H5S2|B3H5S2_ARATH;tr|F4KA76|F4KA76_ARATH	sp|P10798|RBS3B_ARATH;sp|P10797|RBS2B_ARATH;tr|B3H5S2|B3H5S2_ARATH;tr|F4KA76|F4KA76_ARATH	8;8;7;6	8;8;7;6	2;2;2;2	>sp|P10798|RBS3B_ARATH Ribulose bisphosphate carboxylase small chain 3B, chloroplastic OS=Arabidopsis thaliana GN=RBCS-3B PE=1 SV=2;>sp|P10797|RBS2B_ARATH Ribulose bisphosphate carboxylase small chain 2B, chloroplastic OS=Arabidopsis thaliana GN=RBCS-2B PE	4	8	8	2	4	8	7	6	4	8	7	6	1	2	1	1	55.8	55.8	19.3	20.284	181	181;181;186;174	3.34	3	16	4	45	0	92.222	By MS/MS	By MS/MS	By MS/MS	By MS/MS	26	55.8	45.9	37	993530000	238580000	332670000	161950000	260320000	795680000	825270000
sp|P10896|RCA_ARATH;tr|F4IVZ7|F4IVZ7_ARATH	sp|P10896|RCA_ARATH;tr|F4IVZ7|F4IVZ7_ARATH	18;17	18;17	18;17	>sp|P10896|RCA_ARATH Ribulose bisphosphate carboxylase/oxygenase activase, chloroplastic OS=Arabidopsis thaliana GN=RCA PE=1 SV=2;>tr|F4IVZ7|F4IVZ7_ARATH Ribulose bisphosphate carboxylase/oxygenase activase OS=Arabidopsis thaliana GN=RCA PE=1 SV=1	2	18	18	18	12	15	11	13	12	15	11	13	12	15	11	13	60.1	60.1	60.1	51.981	474	474;441	2.73	13	48	40	37	0	323.31	By MS/MS	By MS/MS	By MS/MS	By MS/MS	43.9	56.5	42.4	46	1026300000	303250000	480410000	57277000	185320000	1099100000	1432400000
sp|P11035|NIA2_ARATH	sp|P11035|NIA2_ARATH	2	2	2	>sp|P11035|NIA2_ARATH Nitrate reductase [NADH] 2 OS=Arabidopsis thaliana GN=NIA2 PE=1 SV=1	1	2	2	2	1	2	1	2	1	2	1	2	1	2	1	2	2.6	2.6	2.6	102.84	917	917	2.05	9	4	6	2	0	22.556	By MS/MS	By MS/MS	By MS/MS	By MS/MS	1.3	2.6	1.3	2.6	71641000	14992000	26112000	19911000	10626000	0	0
sp|P11574|VATB1_ARATH;sp|Q8W4E2|VATB3_ARATH	sp|P11574|VATB1_ARATH;sp|Q8W4E2|VATB3_ARATH	18;17	18;17	4;3	>sp|P11574|VATB1_ARATH V-type proton ATPase subunit B1 OS=Arabidopsis thaliana GN=VHA-B1 PE=1 SV=2;>sp|Q8W4E2|VATB3_ARATH V-type proton ATPase subunit B3 OS=Arabidopsis thaliana GN=VHA-B3 PE=1 SV=1	2	18	18	4	11	18	10	14	11	18	10	14	3	4	1	3	56.8	56.8	11.3	54.107	486	486;487	3.03	1	39	16	44	0	323.31	By MS/MS	By MS/MS	By MS/MS	By MS/MS	32.3	56.8	26.7	39.1	562180000	53442000	256000000	75329000	177410000	310040000	613850000
sp|P11832|NIA1_ARATH	sp|P11832|NIA1_ARATH	1	1	1	>sp|P11832|NIA1_ARATH Nitrate reductase [NADH] 1 OS=Arabidopsis thaliana GN=NIA1 PE=1 SV=3	1	1	1	1	1	1	1	1	1	1	1	1	1	1	1	1	1.3	1.3	1.3	103.04	917	917	2	4	1	4		0	7.2734	By MS/MS	By MS/MS	By MS/MS	By MS/MS	1.3	1.3	1.3	1.3	14675000	3221700	5220300	4512600	1720900	0	0
sp|P12411|TBB1_ARATH;sp|P29513|TBB5_ARATH;sp|P29517|TBB9_ARATH;sp|P29516|TBB8_ARATH;sp|P29515|TBB7_ARATH;sp|P29514|TBB6_ARATH;sp|Q9ASR0|TBB3_ARATH;sp|Q56YW9|TBB2_ARATH	sp|P12411|TBB1_ARATH;sp|P29513|TBB5_ARATH;sp|P29517|TBB9_ARATH;sp|P29516|TBB8_ARATH;sp|P29515|TBB7_ARATH;sp|P29514|TBB6_ARATH;sp|Q9ASR0|TBB3_ARATH;sp|Q56YW9|TBB2_ARATH	2;2;1;1;1;1;1;1	2;2;1;1;1;1;1;1	1;1;0;0;0;0;0;0	>sp|P12411|TBB1_ARATH Tubulin beta-1 chain OS=Arabidopsis thaliana GN=TUBB1 PE=2 SV=1;>sp|P29513|TBB5_ARATH Tubulin beta-5 chain OS=Arabidopsis thaliana GN=TUBB5 PE=2 SV=1;>sp|P29517|TBB9_ARATH Tubulin beta-9 chain OS=Arabidopsis thaliana GN=TUBB9 PE=1 SV=	8	2	2	1	0	2	0	2	0	2	0	2	0	1	0	1	5.1	5.1	2.7	50.217	447	447;449;444;449;449;449;450;450	4				4	0	12.734	By matching	By matching	By matching	By MS/MS	0	5.1	0	5.1	2458000	0	103030	0	2354900	0	305180
tr|F4K8S2|F4K8S2_ARATH;sp|P15455|CRU1_ARATH	tr|F4K8S2|F4K8S2_ARATH;sp|P15455|CRU1_ARATH	2;2	2;2	2;2	>tr|F4K8S2|F4K8S2_ARATH 12S seed storage protein CRU1 OS=Arabidopsis thaliana GN=CRA1 PE=1 SV=1;>sp|P15455|CRU1_ARATH 12S seed storage protein CRA1 OS=Arabidopsis thaliana GN=CRA1 PE=1 SV=2	2	2	2	2	0	2	2	1	0	2	2	1	0	2	2	1	7.4	7.4	7.4	31.645	285	285;472	3			5		0	16.979	By matching	By MS/MS	By MS/MS	By matching	0	7.4	7.4	5.6	6947200	0	3926400	2483700	537200	0	23398000
sp|P16180|RR17_ARATH	sp|P16180|RR17_ARATH	1	1	1	>sp|P16180|RR17_ARATH 30S ribosomal protein S17, chloroplastic OS=Arabidopsis thaliana GN=RPS17 PE=1 SV=1	1	1	1	1	1	0	0	0	1	0	0	0	1	0	0	0	6.7	6.7	6.7	16.282	149	149	4				1	0.0092025	5.9658	By MS/MS	By matching	By matching	By matching	6.7	0	0	0	3882500	3882500	0	0	0	8648000	0
sp|P17094|RL31_ARATH;tr|A8MQQ1|A8MQQ1_ARATH;sp|P22738|RL32_ARATH	sp|P17094|RL31_ARATH;tr|A8MQQ1|A8MQQ1_ARATH	6;5;2	6;5;2	6;5;2	>sp|P17094|RL31_ARATH 60S ribosomal protein L3-1 OS=Arabidopsis thaliana GN=ARP1 PE=2 SV=5;>tr|A8MQQ1|A8MQQ1_ARATH 60S ribosomal protein L3-1 OS=Arabidopsis thaliana GN=RP1 PE=1 SV=1	3	6	6	6	2	6	2	5	2	6	2	5	2	6	2	5	16.5	16.5	16.5	44.559	389	389;306;390	3.05		8	4	9	0	42.685	By MS/MS	By MS/MS	By MS/MS	By MS/MS	5.1	16.5	5.1	13.4	42205000	8913300	17570000	5989600	9731800	32227000	30750000
sp|P17562|METK2_ARATH	sp|P17562|METK2_ARATH	5	1	1	>sp|P17562|METK2_ARATH S-adenosylmethionine synthase 2 OS=Arabidopsis thaliana GN=SAM2 PE=1 SV=1	1	5	1	1	3	5	2	1	1	1	1	1	1	1	1	1	20.1	2.8	2.8	43.255	393	393	2		4			1	-2	By matching	By MS/MS	By matching	By matching	12.2	20.1	7.4	2.8	2571800	417630	1678600	282690	192910	0	0
sp|P17745|EFTU_ARATH	sp|P17745|EFTU_ARATH	6	6	6	>sp|P17745|EFTU_ARATH Elongation factor Tu, chloroplastic OS=Arabidopsis thaliana GN=TUFA PE=1 SV=1	1	6	6	6	4	6	3	6	4	6	3	6	4	6	3	6	17.2	17.2	17.2	51.63	476	476	2.9		14	5	11	0	57.561	By MS/MS	By MS/MS	By MS/MS	By MS/MS	12.4	17.2	9	17.2	100200000	20742000	33106000	13473000	32878000	190530000	85815000
sp|P19366|ATPB_ARATH	sp|P19366|ATPB_ARATH	23	23	22	>sp|P19366|ATPB_ARATH ATP synthase subunit beta, chloroplastic OS=Arabidopsis thaliana GN=atpB PE=1 SV=2	1	23	23	22	15	21	14	17	15	21	14	17	14	20	13	16	61.6	61.6	59.4	53.933	498	498	3.01	4	36	58	45	0	323.31	By MS/MS	By MS/MS	By MS/MS	By MS/MS	41	58	38.4	42.8	574260000	187230000	200950000	62376000	123700000	552270000	751860000
sp|P19456|PMA2_ARATH;tr|F4JPJ7|F4JPJ7_ARATH;sp|P20431|PMA3_ARATH;sp|Q9SH76|PMA6_ARATH;sp|Q9SU58|PMA4_ARATH;sp|Q9M2A0|PMA8_ARATH;sp|Q9SJB3|PMA5_ARATH;sp|Q43128|PMA10_ARATH;sp|Q9LY32|PMA7_ARATH	sp|P19456|PMA2_ARATH;tr|F4JPJ7|F4JPJ7_ARATH	20;19;5;5;4;3;3;2;2	5;5;0;0;0;0;0;0;0	5;5;0;0;0;0;0;0;0	>sp|P19456|PMA2_ARATH ATPase 2, plasma membrane-type OS=Arabidopsis thaliana GN=AHA2 PE=1 SV=2;>tr|F4JPJ7|F4JPJ7_ARATH H(+)-ATPase 2 OS=Arabidopsis thaliana GN=HA2 PE=1 SV=1	9	20	5	5	11	17	11	17	3	3	4	4	3	3	4	4	27.6	7.5	7.5	104.4	948	948;981;949;949;960;948;949;947;961	2.32	5	6	10	1	0	34.274	By MS/MS	By MS/MS	By MS/MS	By MS/MS	14.3	22.3	15.6	24.1	32834000	1848500	15442000	7677700	7865500	28983000	46122000
sp|P19892|RAA5E_ARATH	sp|P19892|RAA5E_ARATH	1	1	1	>sp|P19892|RAA5E_ARATH Ras-related protein RABA5e OS=Arabidopsis thaliana GN=RABA5E PE=2 SV=1	1	1	1	1	1	1	1	0	1	1	1	0	1	1	1	0	6	6	6	24.21	218	218	2	2	1	2		0	7.8871	By MS/MS	By MS/MS	By matching	By matching	6	6	6	0	9186300	4116900	3387900	1681500	0	0	17267000
sp|P20649|PMA1_ARATH	sp|P20649|PMA1_ARATH	20	20	5	>sp|P20649|PMA1_ARATH ATPase 1, plasma membrane-type OS=Arabidopsis thaliana GN=AHA1 PE=1 SV=3	1	20	20	5	9	19	10	15	9	19	10	15	1	5	3	2	27.8	27.8	7.7	104.22	949	949	2.59	10	47	13	27	0	239.8	By MS/MS	By MS/MS	By MS/MS	By MS/MS	11.9	25.9	14.8	21.5	223810000	23145000	101870000	28713000	70091000	197590000	314130000
sp|P21238|CPNA1_ARATH	sp|P21238|CPNA1_ARATH	9	9	9	>sp|P21238|CPNA1_ARATH Chaperonin 60 subunit alpha 1, chloroplastic OS=Arabidopsis thaliana GN=CPN60A1 PE=1 SV=2	1	9	9	9	3	8	5	6	3	8	5	6	3	8	5	6	22.5	22.5	22.5	62.071	586	586	2.93	3	6	8	10	0	122.4	By MS/MS	By MS/MS	By MS/MS	By MS/MS	7	19.6	12.1	13.7	47223000	2577400	14486000	8221300	21938000	29121000	30068000
sp|Q9LJE4|CPNB2_ARATH;sp|P21240|CPNB1_ARATH;sp|C0Z361|CPNB3_ARATH	sp|Q9LJE4|CPNB2_ARATH;sp|P21240|CPNB1_ARATH;sp|C0Z361|CPNB3_ARATH	7;7;5	7;7;5	7;7;5	>sp|Q9LJE4|CPNB2_ARATH Chaperonin 60 subunit beta 2, chloroplastic OS=Arabidopsis thaliana GN=CPN60B2 PE=1 SV=1;>sp|P21240|CPNB1_ARATH Chaperonin 60 subunit beta 1, chloroplastic OS=Arabidopsis thaliana GN=CPN60B1 PE=1 SV=3;>sp|C0Z361|CPNB3_ARATH Chaperoni	3	7	7	7	3	6	3	3	3	6	3	3	3	6	3	3	18.6	18.6	18.6	63.341	596	596;600;597	3		7	10	7	0	69.521	By MS/MS	By MS/MS	By MS/MS	By MS/MS	6.2	16.9	8.1	6.9	43313000	2320200	17271000	7948800	15773000	22666000	33965000
tr|F4KCE5|F4KCE5_ARATH;sp|P22953|MD37E_ARATH;sp|P22954|MD37D_ARATH;sp|Q9C7X7|HSP7N_ARATH;sp|Q9LHA8|MD37C_ARATH;sp|Q9S9N1|HSP7E_ARATH	tr|F4KCE5|F4KCE5_ARATH;sp|P22953|MD37E_ARATH;sp|P22954|MD37D_ARATH;sp|Q9C7X7|HSP7N_ARATH;sp|Q9LHA8|MD37C_ARATH	14;14;9;8;8;3	13;13;8;7;7;2	5;5;2;2;1;0	>tr|F4KCE5|F4KCE5_ARATH Heat shock cognate protein 70-1 OS=Arabidopsis thaliana GN=HSC70-1 PE=1 SV=1;>sp|P22953|MD37E_ARATH Probable mediator of RNA polymerase II transcription subunit 37e OS=Arabidopsis thaliana GN=MED37E PE=1 SV=3;>sp|P22954|MD37D_ARATH	6	14	13	5	8	12	9	11	7	11	8	10	3	4	1	3	38.2	35.1	15.9	57.236	521	521;651;653;617;650;646	3.19		18	10	29	0	181.12	By MS/MS	By MS/MS	By MS/MS	By MS/MS	20.3	32.8	22.3	28.8	121370000	17345000	47477000	7374500	49174000	87546000	118080000
sp|P23321|PSBO1_ARATH	sp|P23321|PSBO1_ARATH	12	12	3	>sp|P23321|PSBO1_ARATH Oxygen-evolving enhancer protein 1-1, chloroplastic OS=Arabidopsis thaliana GN=PSBO1 PE=1 SV=2	1	12	12	3	6	10	7	12	6	10	7	12	1	3	3	3	47.3	47.3	19.6	35.142	332	332	2.95	2	20	20	21	0	160.59	By MS/MS	By MS/MS	By MS/MS	By MS/MS	22.9	41.6	30.7	47.3	218690000	16478000	97580000	26245000	78384000	119940000	258700000
sp|P23686|METK1_ARATH	sp|P23686|METK1_ARATH	6	3	1	>sp|P23686|METK1_ARATH S-adenosylmethionine synthase 1 OS=Arabidopsis thaliana GN=SAM1 PE=1 SV=2	1	6	3	1	2	4	2	2	1	2	2	1	0	0	1	1	22.9	12.7	2.8	43.158	393	393	3		3		3	0	26.627	By MS/MS	By MS/MS	By MS/MS	By MS/MS	9.4	17.3	7.4	5.6	7363200	388930	3990700	2129100	854440	0	10917000
sp|P24636|TBB4_ARATH	sp|P24636|TBB4_ARATH	2	1	1	>sp|P24636|TBB4_ARATH Tubulin beta-4 chain OS=Arabidopsis thaliana GN=TUBB4 PE=2 SV=2	1	2	1	1	0	2	0	2	0	1	0	1	0	1	0	1	5.2	2.7	2.7	49.823	444	444	4				2	0.0069606	5.988	By matching	By matching	By matching	By MS/MS	0	5.2	0	5.2	1004700	0	63595	0	941060	0	0
sp|P25696|ENO2_ARATH	sp|P25696|ENO2_ARATH	8	8	8	>sp|P25696|ENO2_ARATH Bifunctional enolase 2/transcriptional activator OS=Arabidopsis thaliana GN=ENO2 PE=1 SV=1	1	8	8	8	5	8	5	7	5	8	5	7	5	8	5	7	31.3	31.3	31.3	47.719	444	444	2.91	1	11	12	10	0	124.72	By MS/MS	By MS/MS	By MS/MS	By MS/MS	18.2	31.3	18.7	26.4	124590000	28658000	49992000	21589000	24347000	204610000	183820000
sp|P25697|KPPR_ARATH	sp|P25697|KPPR_ARATH	2	2	2	>sp|P25697|KPPR_ARATH Phosphoribulokinase, chloroplastic OS=Arabidopsis thaliana GN=At1g32060 PE=1 SV=1	1	2	2	2	1	1	1	2	1	1	1	2	1	1	1	2	6.6	6.6	6.6	44.463	395	395	2.8		3		2	0	13.471	By matching	By MS/MS	By matching	By MS/MS	3.5	3.5	3	6.6	3111100	197150	1778000	63982	1072000	0	0
tr|F4JM86|F4JM86_ARATH;sp|P25819|CATA2_ARATH;sp|Q96528|CATA1_ARATH	tr|F4JM86|F4JM86_ARATH;sp|P25819|CATA2_ARATH	5;5;1	2;2;0	2;2;0	>tr|F4JM86|F4JM86_ARATH Catalase OS=Arabidopsis thaliana GN=CAT2 PE=3 SV=1;>sp|P25819|CATA2_ARATH Catalase-2 OS=Arabidopsis thaliana GN=CAT2 PE=2 SV=3	3	5	2	2	2	4	2	4	0	1	0	2	0	1	0	2	14.3	5.1	5.1	54.994	474	474;492;492	4				3	0	11.285	By matching	By matching	By matching	By MS/MS	5.3	11.2	5.3	10.3	2970700	0	20435	0	2950300	0	0
sp|P25856|G3PA1_ARATH;sp|Q9LPW0|G3PA2_ARATH;tr|F4HNZ6|F4HNZ6_ARATH	sp|P25856|G3PA1_ARATH;sp|Q9LPW0|G3PA2_ARATH;tr|F4HNZ6|F4HNZ6_ARATH	7;6;5	5;4;4	5;4;4	>sp|P25856|G3PA1_ARATH Glyceraldehyde-3-phosphate dehydrogenase GAPA1, chloroplastic OS=Arabidopsis thaliana GN=GAPA1 PE=1 SV=3;>sp|Q9LPW0|G3PA2_ARATH Glyceraldehyde-3-phosphate dehydrogenase GAPA2, chloroplastic OS=Arabidopsis thaliana GN=GAPA2 PE=1 SV=1;	3	7	5	5	3	7	2	3	2	5	0	1	2	5	0	1	23.5	17.7	17.7	42.489	396	396;399;317	2.38		6	1	1	0	37.665	By MS/MS	By MS/MS	By matching	By MS/MS	12.1	23.5	5.8	9.8	21924000	5620300	15500000	0	803790	29556000	32399000
sp|P25857|G3PB_ARATH	sp|P25857|G3PB_ARATH	8	8	6	>sp|P25857|G3PB_ARATH Glyceraldehyde-3-phosphate dehydrogenase GAPB, chloroplastic OS=Arabidopsis thaliana GN=GAPB PE=1 SV=2	1	8	8	6	5	8	5	5	5	8	5	5	4	6	3	3	25.3	25.3	20.1	47.659	447	447	3.04		10	5	11	0	63.256	By MS/MS	By MS/MS	By MS/MS	By MS/MS	15.9	25.3	16.6	15.4	49368000	4726100	29933000	5547100	9161900	30293000	63047000
sp|Q9FX54|G3PC2_ARATH;sp|P25858|G3PC1_ARATH;tr|F4HQT1|F4HQT1_ARATH	sp|Q9FX54|G3PC2_ARATH;sp|P25858|G3PC1_ARATH;tr|F4HQT1|F4HQT1_ARATH	8;8;5	8;8;5	8;8;5	>sp|Q9FX54|G3PC2_ARATH Glyceraldehyde-3-phosphate dehydrogenase GAPC2, cytosolic OS=Arabidopsis thaliana GN=GAPC2 PE=1 SV=1;>sp|P25858|G3PC1_ARATH Glyceraldehyde-3-phosphate dehydrogenase GAPC1, cytosolic OS=Arabidopsis thaliana GN=GAPC1 PE=1 SV=2;>tr|F4HQ	3	8	8	8	6	8	5	6	6	8	5	6	6	8	5	6	35.2	35.2	35.2	36.913	338	338;338;310	2.76	1	24	5	15	0	308.1	By MS/MS	By MS/MS	By MS/MS	By MS/MS	28.7	35.2	22.8	27.2	191430000	20845000	104620000	20780000	45189000	164150000	227320000
sp|P25873|RK15_ARATH	sp|P25873|RK15_ARATH	1	1	1	>sp|P25873|RK15_ARATH 50S ribosomal protein L15, chloroplastic OS=Arabidopsis thaliana GN=RPL15 PE=2 SV=2	1	1	1	1	0	1	1	0	0	1	1	0	0	1	1	0	4	4	4	29.707	277	277	4				2	0	8.3678	By matching	By MS/MS	By matching	By matching	0	4	4	0	283120	0	170700	112420	0	0	0
tr|F4INW2|F4INW2_ARATH;sp|P26569|H12_ARATH	tr|F4INW2|F4INW2_ARATH;sp|P26569|H12_ARATH	2;2	2;2	2;2	>tr|F4INW2|F4INW2_ARATH Histone H1.2 OS=Arabidopsis thaliana GN=At2g30620 PE=1 SV=1;>sp|P26569|H12_ARATH Histone H1.2 OS=Arabidopsis thaliana GN=At2g30620 PE=1 SV=1	2	2	2	2	2	2	2	2	2	2	2	2	2	2	2	2	12.4	12.4	12.4	21.549	202	202;273	1.09	10	1			0	16.382	By MS/MS	By MS/MS	By matching	By MS/MS	12.4	12.4	12.4	12.4	16213000	1441400	7987200	6141200	643260	19272000	42083000
sp|P27140|BCA1_ARATH	sp|P27140|BCA1_ARATH	7	2	2	>sp|P27140|BCA1_ARATH Beta carbonic anhydrase 1, chloroplastic OS=Arabidopsis thaliana GN=BCA1 PE=1 SV=2	1	7	2	2	4	7	6	6	1	2	1	1	1	2	1	1	29.1	9.8	9.8	37.449	347	347	3		3	4	3	0	16.813	By matching	By MS/MS	By matching	By MS/MS	17.3	29.1	23.9	23.9	22418000	850180	14750000	429040	6388500	0	43631000
sp|P27202|PSBR_ARATH	sp|P27202|PSBR_ARATH	1	1	1	>sp|P27202|PSBR_ARATH Photosystem II 10 kDa polypeptide, chloroplastic OS=Arabidopsis thaliana GN=PSBR PE=1 SV=1	1	1	1	1	0	1	0	1	0	1	0	1	0	1	0	1	10	10	10	14.586	140	140	3		2		2	1	-2	By matching	By MS/MS	By matching	By MS/MS	0	10	0	10	20097000	0	6435600	0	13662000	0	17688000
sp|P27323|HS901_ARATH	sp|P27323|HS901_ARATH	4	2	2	>sp|P27323|HS901_ARATH Heat shock protein 90-1 OS=Arabidopsis thaliana GN=HSP90-1 PE=1 SV=3	1	4	2	2	1	2	1	3	1	1	0	1	1	1	0	1	5.7	2.3	2.3	80.635	700	700	2.14	3		4		0	46.836	By MS/MS	By MS/MS	By matching	By MS/MS	2.3	4	1.7	5.1	8208600	3490200	4561100	0	157320	24642000	31870000
sp|P27521|CA4_ARATH	sp|P27521|CA4_ARATH	2	2	2	>sp|P27521|CA4_ARATH Chlorophyll a-b binding protein 4, chloroplastic OS=Arabidopsis thaliana GN=LHCA4 PE=1 SV=1	1	2	2	2	1	2	2	1	1	2	2	1	1	2	2	1	13.5	13.5	13.5	27.733	251	251	3.3		3	1	6	0	20.356	By MS/MS	By MS/MS	By MS/MS	By matching	8.8	13.5	13.5	4.8	11043000	4061800	4157700	2070000	753360	0	12053000
sp|P28187|RAA5C_ARATH	sp|P28187|RAA5C_ARATH	1	1	1	>sp|P28187|RAA5C_ARATH Ras-related protein RABA5c OS=Arabidopsis thaliana GN=RABA5C PE=1 SV=1	1	1	1	1	1	1	1	1	1	1	1	1	1	1	1	1	6.1	6.1	6.1	23.981	214	214	1.86	3	2	2		0	7.5556	By MS/MS	By MS/MS	By MS/MS	By MS/MS	6.1	6.1	6.1	6.1	26515000	14566000	3701400	5798100	2450100	100810000	0
sp|P29402|CALX1_ARATH;sp|Q38798|CALX2_ARATH;tr|F4K6M8|F4K6M8_ARATH	sp|P29402|CALX1_ARATH	8;2;2	8;2;2	8;2;2	>sp|P29402|CALX1_ARATH Calnexin homolog 1 OS=Arabidopsis thaliana GN=CNX1 PE=1 SV=1	3	8	8	8	5	7	5	6	5	7	5	6	5	7	5	6	21.1	21.1	21.1	60.485	530	530;532;540	2.77	2	13	6	10	0	56.281	By MS/MS	By MS/MS	By MS/MS	By MS/MS	13.6	18.1	13.4	15.1	46445000	2449000	25958000	1731300	16307000	32085000	67519000
sp|P30181|TOP1_ARATH;tr|F4K3F4|F4K3F4_ARATH;tr|F4K3F5|F4K3F5_ARATH	sp|P30181|TOP1_ARATH;tr|F4K3F4|F4K3F4_ARATH;tr|F4K3F5|F4K3F5_ARATH	2;2;1	2;2;1	2;2;1	>sp|P30181|TOP1_ARATH DNA topoisomerase 1 OS=Arabidopsis thaliana GN=TOP1 PE=1 SV=1;>tr|F4K3F4|F4K3F4_ARATH DNA topoisomerase 1 OS=Arabidopsis thaliana GN=TOP1ALPHA PE=1 SV=1;>tr|F4K3F5|F4K3F5_ARATH DNA topoisomerase 1 OS=Arabidopsis thaliana GN=TOP1ALPHA	3	2	2	2	0	2	2	0	0	2	2	0	0	2	2	0	3.8	3.8	3.8	102.8	916	916;933;564	1.2	4	1			0	12.69	By matching	By MS/MS	By MS/MS	By matching	0	3.8	3.8	0	3553300	0	1002700	2550600	0	0	6141000
tr|F4INR3|F4INR3_ARATH;sp|P30184|AMPL1_ARATH	tr|F4INR3|F4INR3_ARATH;sp|P30184|AMPL1_ARATH	1;1	1;1	1;1	>tr|F4INR3|F4INR3_ARATH Aminopeptidase family protein OS=Arabidopsis thaliana GN=At2g24200 PE=1 SV=1;>sp|P30184|AMPL1_ARATH Leucine aminopeptidase 1 OS=Arabidopsis thaliana GN=PM25 PE=1 SV=1	2	1	1	1	0	1	0	1	0	1	0	1	0	1	0	1	3.3	3.3	3.3	50.592	484	484;520	4				2	0	7.1921	By matching	By matching	By matching	By MS/MS	0	3.3	0	3.3	1463100	0	178300	0	1284800	0	0
sp|P31167|ADT1_ARATH	sp|P31167|ADT1_ARATH	9	9	6	>sp|P31167|ADT1_ARATH ADP,ATP carrier protein 1, mitochondrial OS=Arabidopsis thaliana GN=AAC1 PE=1 SV=2	1	9	9	6	4	8	7	8	4	8	7	8	3	6	5	6	25.7	25.7	17.8	41.475	381	381	3.19	2	14	4	27	0	73.593	By MS/MS	By MS/MS	By MS/MS	By MS/MS	14.2	23.1	21.3	23.6	343850000	82851000	128110000	53250000	79644000	285060000	380110000
sp|P31168|COR47_ARATH	sp|P31168|COR47_ARATH	3	3	3	>sp|P31168|COR47_ARATH Dehydrin COR47 OS=Arabidopsis thaliana GN=COR47 PE=1 SV=2	1	3	3	3	3	3	3	3	3	3	3	3	3	3	3	3	24.5	24.5	24.5	29.896	265	265	2.62	2	5	13	1	0	45.811	By MS/MS	By MS/MS	By MS/MS	By MS/MS	24.5	24.5	24.5	24.5	42023000	13407000	16340000	6670300	5606100	86525000	60022000
sp|P31414|AVP1_ARATH;tr|A8MQH1|A8MQH1_ARATH	sp|P31414|AVP1_ARATH;tr|A8MQH1|A8MQH1_ARATH	8;4	8;4	8;4	>sp|P31414|AVP1_ARATH Pyrophosphate-energized vacuolar membrane proton pump 1 OS=Arabidopsis thaliana GN=AVP1 PE=1 SV=1;>tr|A8MQH1|A8MQH1_ARATH Pyrophosphate-energized vacuolar membrane proton pump 1 OS=Arabidopsis thaliana GN=AVP1 PE=4 SV=1	2	8	8	8	5	7	4	6	5	7	4	6	5	7	4	6	16.1	16.1	16.1	80.819	770	770;642	3.17	1	10	15	20	0	275.72	By MS/MS	By MS/MS	By MS/MS	By MS/MS	10	16.1	7.8	11.7	151070000	14981000	53676000	2686800	79722000	46288000	178810000
sp|P32961|NRL1_ARATH;tr|Q8LFU8|Q8LFU8_ARATH;sp|P32962|NRL2_ARATH	sp|P32961|NRL1_ARATH	5;2;2	5;2;2	4;1;1	>sp|P32961|NRL1_ARATH Nitrilase 1 OS=Arabidopsis thaliana GN=NIT1 PE=1 SV=2	3	5	5	4	3	4	3	4	3	4	3	4	3	3	3	3	24.3	24.3	18.5	38.152	346	346;224;339	2.94		8	3	7	0	35.57	By MS/MS	By MS/MS	By MS/MS	By MS/MS	14.2	19.9	14.2	19.1	49429000	12414000	22707000	6101600	8206800	58210000	50643000
sp|P34788|RS18_ARATH	sp|P34788|RS18_ARATH	4	4	4	>sp|P34788|RS18_ARATH 40S ribosomal protein S18 OS=Arabidopsis thaliana GN=RPS18A PE=1 SV=1	1	4	4	4	3	3	1	2	3	3	1	2	3	3	1	2	35.5	35.5	35.5	17.545	152	152	2.88		7	5	5	0	140.65	By MS/MS	By MS/MS	By MS/MS	By MS/MS	21.7	30.3	8.6	16.4	210440000	53855000	63332000	49810000	43446000	133480000	205340000
tr|F4IX28|F4IX28_ARATH;sp|P34791|CP20C_ARATH;tr|F4IX26|F4IX26_ARATH	tr|F4IX28|F4IX28_ARATH;sp|P34791|CP20C_ARATH;tr|F4IX26|F4IX26_ARATH	1;1;1	1;1;1	1;1;1	>tr|F4IX28|F4IX28_ARATH Peptidyl-prolyl cis-trans isomerase OS=Arabidopsis thaliana GN=ROC4 PE=3 SV=1;>sp|P34791|CP20C_ARATH Peptidyl-prolyl cis-trans isomerase CYP20-3, chloroplastic OS=Arabidopsis thaliana GN=CYP20-3 PE=1 SV=1;>tr|F4IX26|F4IX26_ARATH Pep	3	1	1	1	0	1	0	1	0	1	0	1	0	1	0	1	3.5	3.5	3.5	28.079	259	259;260;313	4				2	0	6.5105	By matching	By matching	By matching	By MS/MS	0	3.5	0	3.5	906110	0	65688	0	840420	0	0
sp|P36212|RK123_ARATH;sp|P36210|RK121_ARATH	sp|P36212|RK123_ARATH;sp|P36210|RK121_ARATH	2;2	2;2	2;2	>sp|P36212|RK123_ARATH 50S ribosomal protein L12-3, chloroplastic OS=Arabidopsis thaliana GN=RPL12C PE=2 SV=2;>sp|P36210|RK121_ARATH 50S ribosomal protein L12-1, chloroplastic OS=Arabidopsis thaliana GN=RPL12A PE=2 SV=1	2	2	2	2	1	1	2	2	1	1	2	2	1	1	2	2	12.3	12.3	12.3	19.682	187	187;191	3.2		2	4	4	0	19.119	By matching	By MS/MS	By MS/MS	By MS/MS	7.5	7.5	12.3	12.3	33919000	975440	19022000	8998300	4923800	0	0
sp|P38418|LOX2_ARATH	sp|P38418|LOX2_ARATH	3	3	3	>sp|P38418|LOX2_ARATH Lipoxygenase 2, chloroplastic OS=Arabidopsis thaliana GN=LOX2 PE=1 SV=1	1	3	3	3	0	2	0	2	0	2	0	2	0	2	0	2	5.1	5.1	5.1	102.04	896	896	3.5		1		3	0	16.841	By matching	By MS/MS	By matching	By MS/MS	0	3.1	0	3.6	2140600	0	42939	0	2097600	0	0
sp|P38666|RL242_ARATH;sp|Q42347|RL241_ARATH	sp|P38666|RL242_ARATH;sp|Q42347|RL241_ARATH	1;1	1;1	1;1	>sp|P38666|RL242_ARATH 60S ribosomal protein L24-2 OS=Arabidopsis thaliana GN=RPL24B PE=2 SV=2;>sp|Q42347|RL241_ARATH 60S ribosomal protein L24-1 OS=Arabidopsis thaliana GN=RPL24A PE=1 SV=2	2	1	1	1	0	1	0	1	0	1	0	1	0	1	0	1	7.4	7.4	7.4	18.632	163	163;164	2		2			0	7.8896	By matching	By matching	By matching	By MS/MS	0	7.4	0	7.4	5480400	0	4185100	0	1295300	0	0
sp|P39207|NDK1_ARATH	sp|P39207|NDK1_ARATH	2	2	2	>sp|P39207|NDK1_ARATH Nucleoside diphosphate kinase 1 OS=Arabidopsis thaliana GN=NDK1 PE=1 SV=1	1	2	2	2	1	1	2	1	1	1	2	1	1	1	2	1	20.8	20.8	20.8	16.5	149	149	3.25		3		5	0	15.017	By MS/MS	By MS/MS	By MS/MS	By MS/MS	10.7	10.7	20.8	10.7	8335700	438020	3834100	2830500	1233100	0	0
sp|P40941|ADT2_ARATH;sp|O49447|ADT3_ARATH	sp|P40941|ADT2_ARATH;sp|O49447|ADT3_ARATH	4;3	1;0	1;0	>sp|P40941|ADT2_ARATH ADP,ATP carrier protein 2, mitochondrial OS=Arabidopsis thaliana GN=AAC2 PE=2 SV=2;>sp|O49447|ADT3_ARATH ADP,ATP carrier protein 3, mitochondrial OS=Arabidopsis thaliana GN=AAC3 PE=2 SV=1	2	4	1	1	2	3	3	3	1	1	1	1	1	1	1	1	10.6	2.9	2.9	41.745	385	385;379	2.92	3	7	4	11	0	41.196	By MS/MS	By MS/MS	By MS/MS	By MS/MS	5.5	8.1	8.1	8.6	232250000	45604000	87002000	32710000	66930000	0	0
tr|A8MQA1|A8MQA1_ARATH;sp|P41127|RL131_ARATH;tr|F4IWP7|F4IWP7_ARATH	tr|A8MQA1|A8MQA1_ARATH;sp|P41127|RL131_ARATH;tr|F4IWP7|F4IWP7_ARATH	4;4;2	4;4;2	3;3;1	>tr|A8MQA1|A8MQA1_ARATH 60S ribosomal protein L13-1 OS=Arabidopsis thaliana GN=BBC1 PE=1 SV=1;>sp|P41127|RL131_ARATH 60S ribosomal protein L13-1 OS=Arabidopsis thaliana GN=RPL13B PE=1 SV=1;>tr|F4IWP7|F4IWP7_ARATH 60S ribosomal protein L13-1 OS=Arabidopsis	3	4	4	3	3	3	3	4	3	3	3	4	3	3	3	3	26.5	26.5	23	23.539	204	204;206;153	2.68	4	14	5	11	0	64.027	By MS/MS	By MS/MS	By MS/MS	By MS/MS	23	23	23	26.5	90853000	12851000	35208000	13135000	29660000	118650000	142180000
sp|P41376|IF4A1_ARATH;tr|F4JEL4|F4JEL4_ARATH;tr|A8MRZ7|A8MRZ7_ARATH;tr|F4JEL5|F4JEL5_ARATH	sp|P41376|IF4A1_ARATH;tr|F4JEL4|F4JEL4_ARATH;tr|A8MRZ7|A8MRZ7_ARATH;tr|F4JEL5|F4JEL5_ARATH	11;11;10;10	11;11;10;10	2;2;1;2	>sp|P41376|IF4A1_ARATH Eukaryotic initiation factor 4A-1 OS=Arabidopsis thaliana GN=TIF4A-1 PE=1 SV=1;>tr|F4JEL4|F4JEL4_ARATH Translational initiation factor 4A-1 OS=Arabidopsis thaliana GN=EIF4A1 PE=1 SV=1;>tr|A8MRZ7|A8MRZ7_ARATH Translational initiation	4	11	11	2	3	7	8	8	3	7	8	8	0	1	1	1	34	34	5.3	46.704	412	412;415;402;407	2.89	6	11	9	18	0	113.54	By MS/MS	By MS/MS	By MS/MS	By MS/MS	7	22.3	24	26.2	97840000	9172700	40475000	19560000	28632000	177540000	98668000
sp|P41377|IF4A2_ARATH;tr|F4HV96|F4HV96_ARATH;sp|Q9CAI7|IF4A3_ARATH;sp|Q94A52|RH2_ARATH	sp|P41377|IF4A2_ARATH;tr|F4HV96|F4HV96_ARATH;sp|Q9CAI7|IF4A3_ARATH	10;9;5;1	1;1;0;0	1;1;0;0	>sp|P41377|IF4A2_ARATH Eukaryotic initiation factor 4A-2 OS=Arabidopsis thaliana GN=TIF4A-2 PE=1 SV=1;>tr|F4HV96|F4HV96_ARATH Translation initiation factor 4A-2 OS=Arabidopsis thaliana GN=EIF4A-2 PE=1 SV=1;>sp|Q9CAI7|IF4A3_ARATH Eukaryotic initiation facto	4	10	1	1	4	6	8	7	1	0	1	0	1	0	1	0	31.8	3.2	3.2	46.762	412	412;407;414;408	4				2	0	7.8307	By MS/MS	By matching	By MS/MS	By matching	10.2	20.1	24	24	3354000	2307100	0	1047000	0	0	0
sp|Q8H156|RAN3_ARATH;sp|P41917|RAN2_ARATH;sp|P41916|RAN1_ARATH	sp|Q8H156|RAN3_ARATH;sp|P41917|RAN2_ARATH;sp|P41916|RAN1_ARATH	3;3;3	3;3;3	3;3;3	>sp|Q8H156|RAN3_ARATH GTP-binding nuclear protein Ran-3 OS=Arabidopsis thaliana GN=RAN3 PE=1 SV=2;>sp|P41917|RAN2_ARATH GTP-binding nuclear protein Ran-2 OS=Arabidopsis thaliana GN=RAN2 PE=1 SV=3;>sp|P41916|RAN1_ARATH GTP-binding nuclear protein Ran-1 OS=A	3	3	3	3	1	3	1	2	1	3	1	2	1	3	1	2	16.7	16.7	16.7	25.079	221	221;221;221	3.71		1		6	0	21.406	By MS/MS	By MS/MS	By matching	By MS/MS	6.3	16.7	6.3	10.9	92042000	13341000	8157700	6895100	63648000	0	13954000
sp|P42643|14331_ARATH;tr|F4JJ94|F4JJ94_ARATH;sp|P46077|14334_ARATH;tr|F4HWQ5|F4HWQ5_ARATH	sp|P42643|14331_ARATH;tr|F4JJ94|F4JJ94_ARATH;sp|P46077|14334_ARATH;tr|F4HWQ5|F4HWQ5_ARATH	6;6;3;3	6;6;3;3	4;4;1;1	>sp|P42643|14331_ARATH 14-3-3-like protein GF14 chi OS=Arabidopsis thaliana GN=GRF1 PE=1 SV=3;>tr|F4JJ94|F4JJ94_ARATH 14-3-3-like protein GF14 chi OS=Arabidopsis thaliana GN=GRF1 PE=1 SV=1;>sp|P46077|14334_ARATH 14-3-3-like protein GF14 phi OS=Arabidopsis	4	6	6	4	1	6	0	4	1	6	0	4	1	4	0	3	35.2	35.2	21.7	29.931	267	267;318;267;295	2.64		9	1	4	0	44.724	By matching	By MS/MS	By matching	By MS/MS	6.4	35.2	0	22.8	18474000	178030	12615000	0	5680900	0	32296000
sp|P42644|14333_ARATH;sp|Q96300|14337_ARATH	sp|P42644|14333_ARATH;sp|Q96300|14337_ARATH	3;2	2;1	1;0	>sp|P42644|14333_ARATH 14-3-3-like protein GF14 psi OS=Arabidopsis thaliana GN=GRF3 PE=1 SV=2;>sp|Q96300|14337_ARATH 14-3-3-like protein GF14 nu OS=Arabidopsis thaliana GN=GRF7 PE=1 SV=1	2	3	2	1	1	2	0	2	1	1	0	2	0	0	0	1	15.7	9	4.7	28.606	255	255;265	3.25			3	1	0	13.334	By matching	By matching	By matching	By MS/MS	4.3	11	0	9	4501700	442130	378630	0	3681000	0	0
sp|P42645|14335_ARATH	sp|P42645|14335_ARATH	3	1	1	>sp|P42645|14335_ARATH 14-3-3-like protein GF14 upsilon OS=Arabidopsis thaliana GN=GRF5 PE=1 SV=2	1	3	1	1	2	3	0	1	1	1	0	0	1	1	0	0	15.7	5.2	5.2	30.182	268	268	3			2		0	6.9121	By MS/MS	By MS/MS	By matching	By matching	9.3	15.7	0	4.1	3392000	1986200	1405700	0	0	0	8594300
tr|F4K015|F4K015_ARATH;sp|P42697|DRP1A_ARATH	tr|F4K015|F4K015_ARATH;sp|P42697|DRP1A_ARATH	1;1	1;1	1;1	>tr|F4K015|F4K015_ARATH Dynamin-related protein 1A OS=Arabidopsis thaliana GN=DL1 PE=1 SV=1;>sp|P42697|DRP1A_ARATH Dynamin-related protein 1A OS=Arabidopsis thaliana GN=DRP1A PE=1 SV=3	2	1	1	1	0	1	0	0	0	1	0	0	0	1	0	0	2.3	2.3	2.3	67.51	604	604;610	2		1			0	7.3359	By matching	By MS/MS	By matching	By matching	0	2.3	0	0	1885600	0	1885600	0	0	0	5158000
sp|P42698|DR111_ARATH	sp|P42698|DR111_ARATH	1	1	1	>sp|P42698|DR111_ARATH DNA-damage-repair/toleration protein DRT111, chloroplastic OS=Arabidopsis thaliana GN=DRT111 PE=1 SV=2	1	1	1	1	1	1	1	0	1	1	1	0	1	1	1	0	3.9	3.9	3.9	42.318	387	387	1	3				0	7.0018	By MS/MS	By MS/MS	By MS/MS	By matching	3.9	3.9	3.9	0	2874800	523290	765540	1585900	0	0	0
sp|P42737|BCA2_ARATH;tr|A8MQY4|A8MQY4_ARATH;tr|F4K875|F4K875_ARATH;tr|F4K873|F4K873_ARATH	sp|P42737|BCA2_ARATH;tr|A8MQY4|A8MQY4_ARATH;tr|F4K875|F4K875_ARATH;tr|F4K873|F4K873_ARATH	10;9;9;9	10;9;9;9	5;5;5;5	>sp|P42737|BCA2_ARATH Beta carbonic anhydrase 2, chloroplastic OS=Arabidopsis thaliana GN=BCA2 PE=1 SV=3;>tr|A8MQY4|A8MQY4_ARATH Carbonic anhydrase 2 OS=Arabidopsis thaliana GN=CA2 PE=1 SV=1;>tr|F4K875|F4K875_ARATH Carbonic anhydrase OS=Arabidopsis thalian	4	10	10	5	8	10	9	8	8	10	9	8	5	5	4	3	40.5	40.5	20.2	36.615	331	331;310;330;330	2.64	15	36	20	30	0	273.75	By MS/MS	By MS/MS	By MS/MS	By MS/MS	33.5	40.5	35.6	34.7	369890000	53564000	145930000	53838000	116560000	402380000	457250000
tr|F4JD01|F4JD01_ARATH;sp|P42742|PSB1_ARATH	tr|F4JD01|F4JD01_ARATH;sp|P42742|PSB1_ARATH	1;1	1;1	1;1	>tr|F4JD01|F4JD01_ARATH Proteasome subunit beta type OS=Arabidopsis thaliana GN=PBF1 PE=3 SV=1;>sp|P42742|PSB1_ARATH Proteasome subunit beta type-1 OS=Arabidopsis thaliana GN=PBF1 PE=1 SV=2	2	1	1	1	0	1	0	1	0	1	0	1	0	1	0	1	4	4	4	24.685	223	223;223	4				2	0	9.9957	By matching	By matching	By matching	By MS/MS	0	4	0	4	5932400	0	4122500	0	1809800	0	0
tr|F4HST2|F4HST2_ARATH;sp|P42759|ERD10_ARATH	tr|F4HST2|F4HST2_ARATH;sp|P42759|ERD10_ARATH	1;1	1;1	1;1	>tr|F4HST2|F4HST2_ARATH Dehydrin ERD10 OS=Arabidopsis thaliana GN=ERD10 PE=1 SV=1;>sp|P42759|ERD10_ARATH Dehydrin ERD10 OS=Arabidopsis thaliana GN=ERD10 PE=1 SV=1	2	1	1	1	0	1	0	1	0	1	0	1	0	1	0	1	5.4	5.4	5.4	29.443	259	259;260	4				2	0	7.3612	By matching	By matching	By matching	By MS/MS	0	5.4	0	5.4	1179500	0	65988	0	1113500	0	0
sp|P42761|GSTFA_ARATH	sp|P42761|GSTFA_ARATH	2	2	2	>sp|P42761|GSTFA_ARATH Glutathione S-transferase F10 OS=Arabidopsis thaliana GN=GSTF10 PE=1 SV=3	1	2	2	2	0	2	0	2	0	2	0	2	0	2	0	2	11.2	11.2	11.2	24.23	215	215	3		2		2	0	14.105	By matching	By MS/MS	By matching	By MS/MS	0	11.2	0	11.2	5109400	0	2930100	0	2179300	0	5250200
sp|P42763|ERD14_ARATH	sp|P42763|ERD14_ARATH	4	4	4	>sp|P42763|ERD14_ARATH Dehydrin ERD14 OS=Arabidopsis thaliana GN=ERD14 PE=1 SV=1	1	4	4	4	3	2	2	4	3	2	2	4	3	2	2	4	30.3	30.3	30.3	20.786	185	185	2.65	3	5	4	5	0	28.4	By MS/MS	By MS/MS	By MS/MS	By MS/MS	30.3	20.5	20.5	30.3	15796000	2883100	2925600	2642200	7344900	29882000	39499000
sp|P42791|RL182_ARATH	sp|P42791|RL182_ARATH	5	1	1	>sp|P42791|RL182_ARATH 60S ribosomal protein L18-2 OS=Arabidopsis thaliana GN=RPL18B PE=1 SV=2	1	5	1	1	2	4	4	4	0	0	1	0	0	0	1	0	32.6	7.5	7.5	20.925	187	187	3			1		0	7.2036	By matching	By matching	By MS/MS	By matching	13.4	25.1	25.7	25.1	275990	0	0	275990	0	0	0
sp|P42795|RL111_ARATH;sp|P42794|RL112_ARATH	sp|P42795|RL111_ARATH;sp|P42794|RL112_ARATH	2;2	2;2	2;2	>sp|P42795|RL111_ARATH 60S ribosomal protein L11-1 OS=Arabidopsis thaliana GN=RPL11A PE=2 SV=2;>sp|P42794|RL112_ARATH 60S ribosomal protein L11-2 OS=Arabidopsis thaliana GN=RPL11B PE=2 SV=2	2	2	2	2	2	1	1	2	2	1	1	2	2	1	1	2	12.1	12.1	12.1	20.831	182	182;182	2.77	2	2	6	3	0	13.073	By matching	By MS/MS	By MS/MS	By MS/MS	12.1	7.7	7.7	12.1	35111000	1319800	15022000	8070000	10699000	10598000	0
sp|P42798|R15A1_ARATH;sp|Q9LX88|R15A4_ARATH	sp|P42798|R15A1_ARATH;sp|Q9LX88|R15A4_ARATH	2;1	2;1	2;1	>sp|P42798|R15A1_ARATH 40S ribosomal protein S15a-1 OS=Arabidopsis thaliana GN=RPS15AA PE=2 SV=2;>sp|Q9LX88|R15A4_ARATH 40S ribosomal protein S15a-4 OS=Arabidopsis thaliana GN=RPS15AD PE=2 SV=3	2	2	2	2	1	2	2	2	1	2	2	2	1	2	2	2	17.7	17.7	17.7	14.804	130	130;130	2.86		4		3	0	13.264	By MS/MS	By MS/MS	By MS/MS	By MS/MS	10.8	17.7	17.7	17.7	10161000	868750	6519500	748350	2024400	0	11182000
tr|F4J1V2|F4J1V2_ARATH;sp|P42825|DNAJ2_ARATH;sp|Q94AW8|DNAJ3_ARATH	tr|F4J1V2|F4J1V2_ARATH;sp|P42825|DNAJ2_ARATH;sp|Q94AW8|DNAJ3_ARATH	1;1;1	1;1;1	1;1;1	>tr|F4J1V2|F4J1V2_ARATH Chaperone protein dnaJ 3 OS=Arabidopsis thaliana GN=ATJ3 PE=4 SV=1;>sp|P42825|DNAJ2_ARATH Chaperone protein dnaJ 2 OS=Arabidopsis thaliana GN=ATJ2 PE=1 SV=2;>sp|Q94AW8|DNAJ3_ARATH Chaperone protein dnaJ 3 OS=Arabidopsis thaliana GN=	3	1	1	1	0	1	0	0	0	1	0	0	0	1	0	0	4.1	4.1	4.1	37.674	343	343;419;420	2		1			0	7.5974	By matching	By MS/MS	By matching	By matching	0	4.1	0	0	1578700	0	1578700	0	0	0	4318600
sp|P43286|PIP21_ARATH	sp|P43286|PIP21_ARATH	5	5	2	>sp|P43286|PIP21_ARATH Aquaporin PIP2-1 OS=Arabidopsis thaliana GN=PIP2-1 PE=1 SV=1	1	5	5	2	3	3	2	5	3	3	2	5	1	0	0	2	20.9	20.9	10.5	30.474	287	287	1.95	28	34	12	6	0	44.69	By MS/MS	By MS/MS	By MS/MS	By MS/MS	11.8	10.5	7.3	20.9	2849500000	799850000	728450000	873900000	447270000	6135400000	3309500000
sp|P43287|PIP22_ARATH;sp|P30302|PIP23_ARATH	sp|P43287|PIP22_ARATH	4;1	2;0	2;0	>sp|P43287|PIP22_ARATH Aquaporin PIP2-2 OS=Arabidopsis thaliana GN=PIP2-2 PE=1 SV=2	2	4	2	2	3	4	3	4	1	2	1	2	1	2	1	2	14.4	7	7	30.453	285	285;285	3	1	4	4	6	0	14.393	By MS/MS	By MS/MS	By MS/MS	By MS/MS	11.2	14.4	11.2	14.4	16937000	2589100	6836900	1182300	6328700	0	21010000
sp|P43288|KSG1_ARATH;sp|Q39012|KSG9_ARATH;sp|P43289|KSG3_ARATH;sp|Q8VZD5|KSG5_ARATH;sp|Q9FVS6|KSG4_ARATH;tr|F4I9N7|F4I9N7_ARATH	sp|P43288|KSG1_ARATH;sp|Q39012|KSG9_ARATH;sp|P43289|KSG3_ARATH;sp|Q8VZD5|KSG5_ARATH;sp|Q9FVS6|KSG4_ARATH;tr|F4I9N7|F4I9N7_ARATH	1;1;1;1;1;1	1;1;1;1;1;1	1;1;1;1;1;1	>sp|P43288|KSG1_ARATH Shaggy-related protein kinase alpha OS=Arabidopsis thaliana GN=ASK1 PE=1 SV=3;>sp|Q39012|KSG9_ARATH Shaggy-related protein kinase iota OS=Arabidopsis thaliana GN=ASK9 PE=2 SV=1;>sp|P43289|KSG3_ARATH Shaggy-related protein kinase gamma	6	1	1	1	1	1	1	1	1	1	1	1	1	1	1	1	2.7	2.7	2.7	46.035	405	405;407;409;410;420;443	1.75	4	2	2		0.001705	6.2857	By MS/MS	By MS/MS	By MS/MS	By matching	2.7	2.7	2.7	2.7	16161000	3746800	4870800	5883400	1660100	0	0
sp|P43292|SRK2G_ARATH;sp|Q9FFP9|SRK2H_ARATH;sp|Q9C958|SRK2B_ARATH;sp|P43291|SRK2A_ARATH;tr|F4I7B6|F4I7B6_ARATH	sp|P43292|SRK2G_ARATH;sp|Q9FFP9|SRK2H_ARATH;sp|Q9C958|SRK2B_ARATH;sp|P43291|SRK2A_ARATH;tr|F4I7B6|F4I7B6_ARATH	1;1;1;1;1	1;1;1;1;1	1;1;1;1;1	>sp|P43292|SRK2G_ARATH Serine/threonine-protein kinase SRK2G OS=Arabidopsis thaliana GN=SRK2G PE=1 SV=2;>sp|Q9FFP9|SRK2H_ARATH Serine/threonine-protein kinase SRK2H OS=Arabidopsis thaliana GN=SRK2H PE=1 SV=1;>sp|Q9C958|SRK2B_ARATH Serine/threonine-protein	5	1	1	1	1	1	1	0	1	1	1	0	1	1	1	0	4.5	4.5	4.5	40.197	353	353;360;361;363;371	1	3				0.0016906	6.2524	By matching	By MS/MS	By matching	By matching	4.5	4.5	4.5	0	606980	162260	191320	253400	0	0	0
sp|P43298|TMK1_ARATH	sp|P43298|TMK1_ARATH	1	1	1	>sp|P43298|TMK1_ARATH Probable receptor protein kinase TMK1 OS=Arabidopsis thaliana GN=TMK1 PE=1 SV=1	1	1	1	1	1	1	1	1	1	1	1	1	1	1	1	1	1.7	1.7	1.7	102.39	942	942	2		5			0	12.048	By matching	By matching	By MS/MS	By MS/MS	1.7	1.7	1.7	1.7	3711900	442280	682210	1093400	1494100	0	0
tr|F4IGI4|F4IGI4_ARATH;sp|P45434|SSRA_ARATH	tr|F4IGI4|F4IGI4_ARATH;sp|P45434|SSRA_ARATH	1;1	1;1	1;1	>tr|F4IGI4|F4IGI4_ARATH Translocon-associated protein subunit alpha OS=Arabidopsis thaliana GN=At2g21160 PE=4 SV=1;>sp|P45434|SSRA_ARATH Translocon-associated protein subunit alpha OS=Arabidopsis thaliana GN=At2g21160 PE=2 SV=3	2	1	1	1	1	1	0	0	1	1	0	0	1	1	0	0	8	8	8	20.551	188	188;258	2		2			0	8.9557	By MS/MS	By MS/MS	By matching	By matching	8	8	0	0	5354900	0	5354900	0	0	0	14648000
sp|P46010|NRL3_ARATH	sp|P46010|NRL3_ARATH	2	1	1	>sp|P46010|NRL3_ARATH Nitrilase 3 OS=Arabidopsis thaliana GN=NIT3 PE=1 SV=1	1	2	1	1	1	2	1	2	1	1	1	1	1	1	1	1	11.3	5.5	5.5	38.022	346	346	2.88		4	1	3	0	13.661	By MS/MS	By MS/MS	By MS/MS	By MS/MS	5.5	11.3	5.5	11.3	42116000	7307800	19495000	642690	14670000	0	0
sp|P46032|PTR2_ARATH	sp|P46032|PTR2_ARATH	1	1	1	>sp|P46032|PTR2_ARATH Protein NRT1/ PTR FAMILY 8.3 OS=Arabidopsis thaliana GN=NPF8.3 PE=1 SV=1	1	1	1	1	0	1	1	1	0	1	1	1	0	1	1	1	2.1	2.1	2.1	64.421	585	585	4				3	0	7.6185	By matching	By MS/MS	By matching	By MS/MS	0	2.1	2.1	2.1	1524000	0	198300	60710	1265000	0	0
sp|P46286|RL81_ARATH	sp|P46286|RL81_ARATH	4	4	1	>sp|P46286|RL81_ARATH 60S ribosomal protein L8-1 OS=Arabidopsis thaliana GN=RPL8A PE=1 SV=2	1	4	4	1	3	3	3	3	3	3	3	3	1	1	1	1	19	19	7.4	27.859	258	258	3.11		8	1	10	0	26.636	By MS/MS	By MS/MS	By MS/MS	By MS/MS	16.3	14.7	14.7	14.7	69106000	4600400	38740000	2070700	23694000	37293000	93605000
sp|P46422|GSTF2_ARATH;sp|Q9SLM6|GSTF3_ARATH;sp|Q96266|GSTF8_ARATH	sp|P46422|GSTF2_ARATH;sp|Q9SLM6|GSTF3_ARATH	6;4;1	6;4;1	6;4;1	>sp|P46422|GSTF2_ARATH Glutathione S-transferase F2 OS=Arabidopsis thaliana GN=GSTF2 PE=1 SV=3;>sp|Q9SLM6|GSTF3_ARATH Glutathione S-transferase F3 OS=Arabidopsis thaliana GN=GSTF3 PE=2 SV=1	3	6	6	6	3	5	2	3	3	5	2	3	3	5	2	3	35.8	35.8	35.8	24.128	212	212;212;263	3.04		8	7	9	0	87.73	By MS/MS	By MS/MS	By MS/MS	By MS/MS	17.9	31.6	15.6	22.2	96834000	20350000	39641000	7034300	29809000	74549000	93346000
sp|P46645|AAT2_ARATH	sp|P46645|AAT2_ARATH	3	3	3	>sp|P46645|AAT2_ARATH Aspartate aminotransferase, cytoplasmic isozyme 1 OS=Arabidopsis thaliana GN=ASP2 PE=1 SV=2	1	3	3	3	1	3	0	1	1	3	0	1	1	3	0	1	12.1	12.1	12.1	44.266	405	405	2.4		4		1	0	19.556	By matching	By MS/MS	By matching	By MS/MS	3.5	12.1	0	3.5	7624500	442050	6930300	0	252180	0	18958000
tr|Q67YV9|Q67YV9_ARATH;sp|Q9ZTW3|VA721_ARATH;sp|P47192|VA722_ARATH;tr|B9DH97|B9DH97_ARATH	tr|Q67YV9|Q67YV9_ARATH;sp|Q9ZTW3|VA721_ARATH;sp|P47192|VA722_ARATH;tr|B9DH97|B9DH97_ARATH	1;1;1;1	1;1;1;1	1;1;1;1	>tr|Q67YV9|Q67YV9_ARATH Putative vesicle-associated membrane protein, synaptobrevin 7B OS=Arabidopsis thaliana GN=VAMP721 PE=2 SV=1;>sp|Q9ZTW3|VA721_ARATH Vesicle-associated membrane protein 721 OS=Arabidopsis thaliana GN=VAMP721 PE=1 SV=1;>sp|P47192|VA722	4	1	1	1	0	0	0	1	0	0	0	1	0	0	0	1	8.3	8.3	8.3	20.507	181	181;219;221;229	4				1	1	-2	By matching	By matching	By matching	By MS/MS	0	0	0	8.3	317120	0	0	0	317120	0	0
sp|P47998|CYSK1_ARATH	sp|P47998|CYSK1_ARATH	1	1	1	>sp|P47998|CYSK1_ARATH Cysteine synthase 1 OS=Arabidopsis thaliana GN=OASA1 PE=1 SV=2	1	1	1	1	0	1	0	0	0	1	0	0	0	1	0	0	5.9	5.9	5.9	33.805	322	322	2		1			0	6.9703	By matching	By MS/MS	By matching	By matching	0	5.9	0	0	2579900	0	2579900	0	0	0	7057400
sp|P48001|KNAT4_ARATH	sp|P48001|KNAT4_ARATH	1	1	1	>sp|P48001|KNAT4_ARATH Homeobox protein knotted-1-like 4 OS=Arabidopsis thaliana GN=KNAT4 PE=1 SV=3	1	1	1	1	1	1	1	1	1	1	1	1	1	1	1	1	7.6	7.6	7.6	44.385	393	393	3			4		0.0040193	6.1039	By matching	By matching	By matching	By MS/MS	7.6	7.6	7.6	7.6	7678500	2740100	2353600	1496400	1088400	0	0
sp|P48006|EF1D1_ARATH;tr|A8MRC4|A8MRC4_ARATH	sp|P48006|EF1D1_ARATH;tr|A8MRC4|A8MRC4_ARATH	3;3	3;3	3;3	>sp|P48006|EF1D1_ARATH Elongation factor 1-delta 1 OS=Arabidopsis thaliana GN=At1g30230 PE=1 SV=2;>tr|A8MRC4|A8MRC4_ARATH Elongation factor 1B beta OS=Arabidopsis thaliana GN=At1g30230 PE=1 SV=1	2	3	3	3	1	3	2	0	1	3	2	0	1	3	2	0	30.3	30.3	30.3	25.132	231	231;260	1.57	3	4			0	32.488	By matching	By MS/MS	By MS/MS	By matching	14.3	30.3	24.2	0	8777300	294500	6009900	2473000	0	0	8882100
tr|F4I1C1|F4I1C1_ARATH;sp|P48347|14310_ARATH	tr|F4I1C1|F4I1C1_ARATH;sp|P48347|14310_ARATH	1;1	1;1	1;1	>tr|F4I1C1|F4I1C1_ARATH 14-3-3-like protein GF14 epsilon OS=Arabidopsis thaliana GN=GRF10 PE=3 SV=1;>sp|P48347|14310_ARATH 14-3-3-like protein GF14 epsilon OS=Arabidopsis thaliana GN=GRF10 PE=1 SV=1	2	1	1	1	0	1	0	0	0	1	0	0	0	1	0	0	7.6	7.6	7.6	28.568	251	251;254	2		1			0.0054945	6.032	By matching	By MS/MS	By matching	By matching	0	7.6	0	0	786200	0	786200	0	0	0	2150700
tr|F4KGV2|F4KGV2_ARATH;sp|P48349|14336_ARATH;tr|F4KGV5|F4KGV5_ARATH	tr|F4KGV2|F4KGV2_ARATH;sp|P48349|14336_ARATH;tr|F4KGV5|F4KGV5_ARATH	2;2;2	2;2;2	2;2;2	>tr|F4KGV2|F4KGV2_ARATH 14-3-3-like protein GF14 lambda OS=Arabidopsis thaliana GN=GRF6 PE=3 SV=1;>sp|P48349|14336_ARATH 14-3-3-like protein GF14 lambda OS=Arabidopsis thaliana GN=GRF6 PE=1 SV=1;>tr|F4KGV5|F4KGV5_ARATH 14-3-3-like protein GF14 lambda OS=Ar	3	2	2	2	0	2	0	1	0	2	0	1	0	2	0	1	9.3	9.3	9.3	27.718	246	246;248;258	3.33		1		2	0	11.039	By matching	By MS/MS	By matching	By matching	0	9.3	0	3.7	1894000	0	1692300	0	201680	0	4709100
sp|P48491|TPIS_ARATH	sp|P48491|TPIS_ARATH	4	4	4	>sp|P48491|TPIS_ARATH Triosephosphate isomerase, cytosolic OS=Arabidopsis thaliana GN=CTIMC PE=1 SV=2	1	4	4	4	4	4	2	4	4	4	2	4	4	4	2	4	21.3	21.3	21.3	27.169	254	254	2.53		10	5	2	0	28.314	By MS/MS	By MS/MS	By matching	By MS/MS	21.3	21.3	11.4	21.3	27313000	2286200	22590000	563790	1873700	17613000	51438000
sp|P49107|PSAN_ARATH;tr|F4KC80|F4KC80_ARATH	sp|P49107|PSAN_ARATH;tr|F4KC80|F4KC80_ARATH	2;1	2;1	2;1	>sp|P49107|PSAN_ARATH Photosystem I reaction center subunit N, chloroplastic OS=Arabidopsis thaliana GN=PSAN PE=1 SV=2;>tr|F4KC80|F4KC80_ARATH Photosystem I reaction center subunit N OS=Arabidopsis thaliana GN=PSAN PE=1 SV=1	2	2	2	2	1	2	1	2	1	2	1	2	1	2	1	2	18.1	18.1	18.1	18.429	171	171;181	2.57		5		2	0	11.577	By MS/MS	By MS/MS	By matching	By MS/MS	10.5	18.1	10.5	18.1	15466000	1566000	9108200	651580	4139800	0	26168000
sp|P49200|RS201_ARATH;sp|Q9STY6|RS202_ARATH	sp|P49200|RS201_ARATH;sp|Q9STY6|RS202_ARATH	2;1	2;1	2;1	>sp|P49200|RS201_ARATH 40S ribosomal protein S20-1 OS=Arabidopsis thaliana GN=RPS20A PE=2 SV=2;>sp|Q9STY6|RS202_ARATH 40S ribosomal protein S20-2 OS=Arabidopsis thaliana GN=RPS20B PE=2 SV=1	2	2	2	2	1	2	0	1	1	2	0	1	1	2	0	1	19.4	19.4	19.4	13.878	124	124;122	3		2		2	0	15.333	By MS/MS	By MS/MS	By matching	By matching	8.9	19.4	0	10.5	5536500	197510	4441700	0	897230	439940	0
tr|F4K5C7|F4K5C7_ARATH;sp|Q93VH9|RS41_ARATH;sp|Q8VYK6|RS43_ARATH;sp|P49204|RS42_ARATH;tr|F4IMI7|F4IMI7_ARATH	tr|F4K5C7|F4K5C7_ARATH;sp|Q93VH9|RS41_ARATH;sp|Q8VYK6|RS43_ARATH;sp|P49204|RS42_ARATH;tr|F4IMI7|F4IMI7_ARATH	6;6;6;6;3	6;6;6;6;3	6;6;6;6;3	>tr|F4K5C7|F4K5C7_ARATH 40S ribosomal protein S4 OS=Arabidopsis thaliana GN=At5g07090 PE=3 SV=1;>sp|Q93VH9|RS41_ARATH 40S ribosomal protein S4-1 OS=Arabidopsis thaliana GN=RPS4A PE=2 SV=1;>sp|Q8VYK6|RS43_ARATH 40S ribosomal protein S4-3 OS=Arabidopsis thal	5	6	6	6	4	4	3	5	4	4	3	5	4	4	3	5	30.7	30.7	30.7	27.707	244	244;261;262;262;184	3.06		7	1	8	0	38.461	By MS/MS	By MS/MS	By matching	By MS/MS	23.4	20.9	13.1	25.4	38355000	5357000	20941000	2521000	9536300	39878000	51442000
sp|Q9SQZ1|RS173_ARATH;sp|Q9SJ36|RS172_ARATH;sp|Q9LZ17|RS174_ARATH;sp|P49205|RS171_ARATH	sp|Q9SQZ1|RS173_ARATH;sp|Q9SJ36|RS172_ARATH;sp|Q9LZ17|RS174_ARATH;sp|P49205|RS171_ARATH	1;1;1;1	1;1;1;1	1;1;1;1	>sp|Q9SQZ1|RS173_ARATH 40S ribosomal protein S17-3 OS=Arabidopsis thaliana GN=RPS17C PE=2 SV=3;>sp|Q9SJ36|RS172_ARATH 40S ribosomal protein S17-2 OS=Arabidopsis thaliana GN=RPS17B PE=2 SV=3;>sp|Q9LZ17|RS174_ARATH 40S ribosomal protein S17-4 OS=Arabidopsis	4	1	1	1	1	1	1	1	1	1	1	1	1	1	1	1	7.9	7.9	7.9	16.036	140	140;140;141;141	3			4		0	7.1568	By matching	By matching	By matching	By MS/MS	7.9	7.9	7.9	7.9	3669600	997410	622750	383960	1665400	0	0
sp|P49209|RL91_ARATH	sp|P49209|RL91_ARATH	6	6	6	>sp|P49209|RL91_ARATH 60S ribosomal protein L9-1 OS=Arabidopsis thaliana GN=RPL9B PE=1 SV=3	1	6	6	6	2	4	3	5	2	4	3	5	2	4	3	5	46.9	46.9	46.9	22.017	194	194	2.6		13	2	5	0	89.038	By MS/MS	By MS/MS	By matching	By MS/MS	16	32.5	21.6	38.7	33040000	2539400	20330000	2553000	7617600	31187000	42744000
sp|P49211|RL321_ARATH;sp|Q9FHG2|RL322_ARATH	sp|P49211|RL321_ARATH	3;1	3;1	3;1	>sp|P49211|RL321_ARATH 60S ribosomal protein L32-1 OS=Arabidopsis thaliana GN=RPL32A PE=2 SV=2	2	3	3	3	1	3	2	3	1	3	2	3	1	3	2	3	28.6	28.6	28.6	15.503	133	133;133	3		6	1	6	0	24.578	By MS/MS	By MS/MS	By MS/MS	By MS/MS	10.5	28.6	18.8	28.6	13581000	491580	7904400	480980	4703500	0	12392000
sp|Q9LR33|R27A2_ARATH;sp|P49637|R27A3_ARATH	sp|Q9LR33|R27A2_ARATH;sp|P49637|R27A3_ARATH	3;3	3;3	3;3	>sp|Q9LR33|R27A2_ARATH 60S ribosomal protein L27a-2 OS=Arabidopsis thaliana GN=RPL27AB PE=2 SV=1;>sp|P49637|R27A3_ARATH 60S ribosomal protein L27a-3 OS=Arabidopsis thaliana GN=RPL27AC PE=2 SV=2	2	3	3	3	0	3	2	2	0	3	2	2	0	3	2	2	24	24	24	16.292	146	146;146	3.71		1		6	0	17.298	By matching	By MS/MS	By MS/MS	By MS/MS	0	24	13.7	13.7	18754000	0	4554400	104990	14094000	0	1575800
sp|P49688|RS23_ARATH;sp|Q9SCM3|RS24_ARATH	sp|P49688|RS23_ARATH	5;2	5;2	3;0	>sp|P49688|RS23_ARATH 40S ribosomal protein S2-3 OS=Arabidopsis thaliana GN=RPS2C PE=1 SV=2	2	5	5	3	3	5	3	5	3	5	3	5	3	3	3	3	18.9	18.9	10.9	30.878	285	285;276	2.41	4	15	4	6	0	54.296	By MS/MS	By MS/MS	By MS/MS	By MS/MS	10.9	18.9	10.9	18.9	120560000	19712000	44341000	29794000	26717000	147160000	234180000
tr|F4KDU5|F4KDU5_ARATH;sp|P49691|RL4B_ARATH	tr|F4KDU5|F4KDU5_ARATH;sp|P49691|RL4B_ARATH	6;6	2;2	2;2	>tr|F4KDU5|F4KDU5_ARATH 60S ribosomal protein L4-2 OS=Arabidopsis thaliana GN=At5g02870 PE=4 SV=1;>sp|P49691|RL4B_ARATH 60S ribosomal protein L4-2 OS=Arabidopsis thaliana GN=RPL4D PE=2 SV=2	2	6	2	2	4	6	3	6	1	2	1	2	1	2	1	2	20.7	6.7	6.7	44.592	406	406;407	3.08		3	5	4	0	15.583	By MS/MS	By MS/MS	By MS/MS	By MS/MS	14.3	20.7	11.3	20.7	29980000	8107100	8671700	6968300	6232900	0	16624000
sp|Q9LZH9|RL7A2_ARATH;sp|P49692|RL7A1_ARATH	sp|Q9LZH9|RL7A2_ARATH;sp|P49692|RL7A1_ARATH	2;2	2;2	2;2	>sp|Q9LZH9|RL7A2_ARATH 60S ribosomal protein L7a-2 OS=Arabidopsis thaliana GN=RPL7AB PE=1 SV=1;>sp|P49692|RL7A1_ARATH 60S ribosomal protein L7a-1 OS=Arabidopsis thaliana GN=RPL7AA PE=1 SV=2	2	2	2	2	1	2	1	2	1	2	1	2	1	2	1	2	9.4	9.4	9.4	29.034	256	256;257	2.5	1	6		3	0	12.517	By matching	By MS/MS	By matching	By MS/MS	3.9	9.4	3.9	9.4	79130000	425460	36934000	20303000	21468000	0	105460000
sp|P49693|RL193_ARATH	sp|P49693|RL193_ARATH	1	1	1	>sp|P49693|RL193_ARATH 60S ribosomal protein L19-3 OS=Arabidopsis thaliana GN=RPL19C PE=2 SV=3	1	1	1	1	0	1	0	1	0	1	0	1	0	1	0	1	10.1	10.1	10.1	24.201	208	208	4				3	0	7.5297	By matching	By matching	By matching	By MS/MS	0	10.1	0	10.1	30556000	0	1212400	0	29343000	0	0
sp|P50883|RL121_ARATH;sp|Q9LFH5|RL122_ARATH;sp|Q9FF52|RL123_ARATH	sp|P50883|RL121_ARATH;sp|Q9LFH5|RL122_ARATH;sp|Q9FF52|RL123_ARATH	5;4;3	5;4;3	5;4;3	>sp|P50883|RL121_ARATH 60S ribosomal protein L12-1 OS=Arabidopsis thaliana GN=RPL12A PE=2 SV=2;>sp|Q9LFH5|RL122_ARATH 60S ribosomal protein L12-2 OS=Arabidopsis thaliana GN=RPL12B PE=1 SV=1;>sp|Q9FF52|RL123_ARATH 60S ribosomal protein L12-3 OS=Arabidopsis	3	5	5	5	3	5	5	5	3	5	5	5	3	5	5	5	44.6	44.6	44.6	17.942	166	166;166;166	2.8		15	6	9	0	56.914	By MS/MS	By MS/MS	By MS/MS	By MS/MS	30.1	44.6	44.6	44.6	119950000	26830000	36561000	24168000	32391000	104870000	193660000
sp|P51407|RLA21_ARATH;tr|F4IGR5|F4IGR5_ARATH;tr|F4IGR4|F4IGR4_ARATH;sp|Q9LXM8|RLA24_ARATH	sp|P51407|RLA21_ARATH;tr|F4IGR5|F4IGR5_ARATH;tr|F4IGR4|F4IGR4_ARATH;sp|Q9LXM8|RLA24_ARATH	6;5;5;3	2;1;1;0	2;1;1;0	>sp|P51407|RLA21_ARATH 60S acidic ribosomal protein P2-1 OS=Arabidopsis thaliana GN=RPP2A PE=2 SV=2;>tr|F4IGR5|F4IGR5_ARATH 60S acidic ribosomal protein P2-1 OS=Arabidopsis thaliana GN=At2g27720 PE=3 SV=1;>tr|F4IGR4|F4IGR4_ARATH 60S acidic ribosomal protei	4	6	2	2	4	5	4	5	0	1	0	2	0	1	0	2	69.6	46.1	46.1	11.452	115	115;127;130;111	2.5		3		1	0	61.112	By matching	By MS/MS	By matching	By MS/MS	23.5	40.9	23.5	68.7	9946200	0	6632900	0	3313200	0	0
tr|F4HRW5|F4HRW5_ARATH;sp|P51413|RL172_ARATH;sp|Q93VI3|RL171_ARATH	tr|F4HRW5|F4HRW5_ARATH;sp|P51413|RL172_ARATH;sp|Q93VI3|RL171_ARATH	3;3;3	3;3;3	3;3;3	>tr|F4HRW5|F4HRW5_ARATH 60S ribosomal protein L17-2 OS=Arabidopsis thaliana GN=At1g67430 PE=3 SV=1;>sp|P51413|RL172_ARATH 60S ribosomal protein L17-2 OS=Arabidopsis thaliana GN=RPL17B PE=2 SV=2;>sp|Q93VI3|RL171_ARATH 60S ribosomal protein L17-1 OS=Arabidop	3	3	3	3	2	2	1	1	2	2	1	1	2	2	1	1	15.3	15.3	15.3	14.767	131	131;175;176	3		4		4	0	21.998	By MS/MS	By MS/MS	By MS/MS	By MS/MS	15.3	7.6	7.6	7.6	38241000	25080000	7927400	2561400	2672100	85460000	0
sp|P51414|RL261_ARATH	sp|P51414|RL261_ARATH	3	3	3	>sp|P51414|RL261_ARATH 60S ribosomal protein L26-1 OS=Arabidopsis thaliana GN=RPL26A PE=2 SV=2	1	3	3	3	2	1	0	2	2	1	0	2	2	1	0	2	22.6	22.6	22.6	16.944	146	146	3		3		3	0	19.893	By MS/MS	By MS/MS	By matching	By MS/MS	15.1	9.6	0	17.1	9755100	602300	1941900	0	7210900	2580000	0
sp|Q9LUD4|R18A3_ARATH;sp|P51418|R18A2_ARATH	sp|Q9LUD4|R18A3_ARATH;sp|P51418|R18A2_ARATH	1;1	1;1	1;1	>sp|Q9LUD4|R18A3_ARATH 60S ribosomal protein L18a-3 OS=Arabidopsis thaliana GN=RPL18AC PE=2 SV=1;>sp|P51418|R18A2_ARATH 60S ribosomal protein L18a-2 OS=Arabidopsis thaliana GN=RPL18AB PE=2 SV=2	2	1	1	1	0	1	1	1	0	1	1	1	0	1	1	1	5.1	5.1	5.1	21.309	178	178;178	4				3	0	6.4721	By matching	By matching	By matching	By MS/MS	0	5.1	5.1	5.1	2305700	0	97835	356430	1851400	0	0
tr|A8MS28|A8MS28_ARATH;sp|P51419|RL273_ARATH;sp|Q8LCL3|RL272_ARATH;sp|Q9SKX8|RL271_ARATH	tr|A8MS28|A8MS28_ARATH;sp|P51419|RL273_ARATH;sp|Q8LCL3|RL272_ARATH	3;3;2;1	3;3;2;1	3;3;2;1	>tr|A8MS28|A8MS28_ARATH 60S ribosomal protein L27-3 OS=Arabidopsis thaliana GN=At4g15000 PE=4 SV=1;>sp|P51419|RL273_ARATH 60S ribosomal protein L27-3 OS=Arabidopsis thaliana GN=RPL27C PE=2 SV=2;>sp|Q8LCL3|RL272_ARATH 60S ribosomal protein L27-2 OS=Arabidop	4	3	3	3	3	3	2	3	3	3	2	3	3	3	2	3	22.9	22.9	22.9	15.035	131	131;135;135;135	2.27		8	3		0	17.577	By matching	By MS/MS	By matching	By MS/MS	22.9	22.9	16.8	22.9	10133000	844170	5881900	567880	2839200	10380000	19800000
sp|Q9STR1|RL312_ARATH;sp|Q9SLL7|RL311_ARATH;sp|P51420|RL313_ARATH	sp|Q9STR1|RL312_ARATH;sp|Q9SLL7|RL311_ARATH;sp|P51420|RL313_ARATH	1;1;1	1;1;1	1;1;1	>sp|Q9STR1|RL312_ARATH 60S ribosomal protein L31-2 OS=Arabidopsis thaliana GN=RPL31B PE=3 SV=1;>sp|Q9SLL7|RL311_ARATH 60S ribosomal protein L31-1 OS=Arabidopsis thaliana GN=RPL31A PE=3 SV=1;>sp|P51420|RL313_ARATH 60S ribosomal protein L31-3 OS=Arabidopsis	3	1	1	1	0	1	0	0	0	1	0	0	0	1	0	0	19.3	19.3	19.3	13.82	119	119;119;119	2		1			0	12.962	By matching	By MS/MS	By matching	By matching	0	19.3	0	0	5869500	0	5869500	0	0	0	16056000
sp|P51427|RS52_ARATH	sp|P51427|RS52_ARATH	2	1	1	>sp|P51427|RS52_ARATH 40S ribosomal protein S5-2 OS=Arabidopsis thaliana GN=RPS5B PE=1 SV=2	1	2	1	1	2	2	2	2	1	1	1	1	1	1	1	1	16.4	9.2	9.2	22.921	207	207	3.1		2	5	3	0	84.123	By MS/MS	By MS/MS	By matching	By MS/MS	16.4	16.4	16.4	16.4	96811000	18412000	22969000	253710	55177000	0	0
tr|F4KGU2|F4KGU2_ARATH;sp|P51430|RS62_ARATH	tr|F4KGU2|F4KGU2_ARATH;sp|P51430|RS62_ARATH	4;4	2;2	2;2	>tr|F4KGU2|F4KGU2_ARATH 40S ribosomal protein S6-2 OS=Arabidopsis thaliana GN=EMB3010 PE=1 SV=1;>sp|P51430|RS62_ARATH 40S ribosomal protein S6-2 OS=Arabidopsis thaliana GN=RPS6B PE=1 SV=3	2	4	2	2	1	3	1	3	0	1	0	1	0	1	0	1	18.8	8.1	8.1	22.097	197	197;249	2.5		1	1		0	13.594	By matching	By MS/MS	By matching	By MS/MS	6.1	18.8	6.1	18.3	3361500	0	2580400	0	781120	0	0
sp|P55737|HS902_ARATH;sp|P51818|HS903_ARATH;tr|F4K6B6|F4K6B6_ARATH;sp|O03986|HS904_ARATH	sp|P55737|HS902_ARATH;sp|P51818|HS903_ARATH;tr|F4K6B6|F4K6B6_ARATH;sp|O03986|HS904_ARATH	11;11;10;9	11;11;10;9	9;9;9;7	>sp|P55737|HS902_ARATH Heat shock protein 90-2 OS=Arabidopsis thaliana GN=HSP90-2 PE=1 SV=1;>sp|P51818|HS903_ARATH Heat shock protein 90-3 OS=Arabidopsis thaliana GN=HSP90-3 PE=1 SV=2;>tr|F4K6B6|F4K6B6_ARATH Heat shock protein 81-2 OS=Arabidopsis thaliana	4	11	11	9	2	9	3	8	2	9	3	8	2	8	2	6	16.7	16.7	13.3	80.063	699	699;699;728;699	2.48	13	16	25	9	0	323.31	By MS/MS	By MS/MS	By MS/MS	By MS/MS	2.3	15	4	11	1417400000	566760000	566030000	193100000	91562000	3241800000	2823200000
sp|P52901|ODPA1_ARATH;sp|Q8H1Y0|ODPA2_ARATH	sp|P52901|ODPA1_ARATH;sp|Q8H1Y0|ODPA2_ARATH	1;1	1;1	1;1	>sp|P52901|ODPA1_ARATH Pyruvate dehydrogenase E1 component subunit alpha-1, mitochondrial OS=Arabidopsis thaliana GN=E1 ALPHA PE=1 SV=2;>sp|Q8H1Y0|ODPA2_ARATH Pyruvate dehydrogenase E1 component subunit alpha-2, mitochondrial OS=Arabidopsis thaliana GN=IAR	2	1	1	1	1	1	1	0	1	1	1	0	1	1	1	0	3.6	3.6	3.6	43.059	389	389;393	2.5	1		3		0	6.5418	By MS/MS	By MS/MS	By matching	By matching	3.6	3.6	3.6	0	3878500	2600100	1057400	220990	0	17275000	0
sp|P53492|ACT7_ARATH;sp|P53497|ACT12_ARATH;sp|P53496|ACT11_ARATH;sp|P53494|ACT4_ARATH;sp|P0CJ47|ACT3_ARATH;sp|P0CJ46|ACT1_ARATH;tr|Q8GWA5|Q8GWA5_ARATH	sp|P53492|ACT7_ARATH;sp|P53497|ACT12_ARATH;sp|P53496|ACT11_ARATH;sp|P53494|ACT4_ARATH	5;3;3;3;2;2;1	3;2;2;2;1;1;1	3;2;2;2;1;1;1	>sp|P53492|ACT7_ARATH Actin-7 OS=Arabidopsis thaliana GN=ACT7 PE=1 SV=1;>sp|P53497|ACT12_ARATH Actin-12 OS=Arabidopsis thaliana GN=ACT12 PE=1 SV=1;>sp|P53496|ACT11_ARATH Actin-11 OS=Arabidopsis thaliana GN=ACT11 PE=1 SV=1;>sp|P53494|ACT4_ARATH Actin-4 OS=A	7	5	3	3	3	5	3	4	1	3	1	2	1	3	1	2	19.1	11.9	11.9	41.735	377	377;377;377;377;377;377;329	2.5		4	4		0	24.184	By matching	By MS/MS	By matching	By MS/MS	11.9	19.1	11.9	16.2	10923000	724050	7899400	474060	1825200	0	17515000
sp|P54144|AMT11_ARATH	sp|P54144|AMT11_ARATH	4	4	4	>sp|P54144|AMT11_ARATH Ammonium transporter 1 member 1 OS=Arabidopsis thaliana GN=AMT1-1 PE=1 SV=1	1	4	4	4	4	4	3	4	4	4	3	4	4	4	3	4	7	7	7	53.576	501	501	1.59	17	18	2		0	41.185	By MS/MS	By MS/MS	By MS/MS	By MS/MS	7	7	7	7	64373000	8830000	24345000	18044000	13155000	152850000	149510000
sp|P54609|CD48A_ARATH;sp|Q9LZF6|CD48E_ARATH;sp|Q9SCN8|CD48D_ARATH	sp|P54609|CD48A_ARATH;sp|Q9LZF6|CD48E_ARATH;sp|Q9SCN8|CD48D_ARATH	2;2;2	2;2;2	2;2;2	>sp|P54609|CD48A_ARATH Cell division control protein 48 homolog A OS=Arabidopsis thaliana GN=CDC48A PE=1 SV=1;>sp|Q9LZF6|CD48E_ARATH Cell division control protein 48 homolog E OS=Arabidopsis thaliana GN=CDC48E PE=1 SV=2;>sp|Q9SCN8|CD48D_ARATH Cell division	3	2	2	2	0	2	0	2	0	2	0	2	0	2	0	2	3.5	3.5	3.5	89.392	809	809;810;815	3.5		1		3	0	13.606	By matching	By MS/MS	By matching	By MS/MS	0	3.5	0	3.5	4419300	0	2337200	0	2082100	0	4782300
tr|B3H5E3|B3H5E3_ARATH;sp|P54888|P5CS2_ARATH	tr|B3H5E3|B3H5E3_ARATH;sp|P54888|P5CS2_ARATH	1;1	1;1	1;1	>tr|B3H5E3|B3H5E3_ARATH Delta 1-pyrroline-5-carboxylate synthase 2 OS=Arabidopsis thaliana GN=P5CS2 PE=4 SV=1;>sp|P54888|P5CS2_ARATH Delta-1-pyrroline-5-carboxylate synthase B OS=Arabidopsis thaliana GN=P5CSB PE=2 SV=1	2	1	1	1	1	1	1	1	1	1	1	1	1	1	1	1	3.2	3.2	3.2	67.69	622	622;726	3			6		0.0047885	6.0853	By matching	By MS/MS	By matching	By matching	3.2	3.2	3.2	3.2	8901500	4329100	2789700	946740	836030	0	0
sp|P56757|ATPA_ARATH	sp|P56757|ATPA_ARATH	13	13	13	>sp|P56757|ATPA_ARATH ATP synthase subunit alpha, chloroplastic OS=Arabidopsis thaliana GN=atpA PE=1 SV=1	1	13	13	13	11	13	9	11	11	13	9	11	11	13	9	11	35.7	35.7	35.7	55.328	507	507	2.82	4	37	26	28	0	214.04	By MS/MS	By MS/MS	By MS/MS	By MS/MS	27.4	35.7	22.3	29	632630000	107360000	265710000	93255000	166300000	483570000	807740000
sp|P56759|ATPF_ARATH	sp|P56759|ATPF_ARATH	4	4	4	>sp|P56759|ATPF_ARATH ATP synthase subunit b, chloroplastic OS=Arabidopsis thaliana GN=atpF PE=3 SV=1	1	4	4	4	3	3	3	3	3	3	3	3	3	3	3	3	27.7	27.7	27.7	21.057	184	184	3.26		3	8	8	0	49.356	By matching	By MS/MS	By MS/MS	By MS/MS	24.5	14.7	24.5	24.5	22086000	4617700	5544000	3944900	7979600	12489000	17245000
sp|P56761|PSBD_ARATH	sp|P56761|PSBD_ARATH	2	2	2	>sp|P56761|PSBD_ARATH Photosystem II D2 protein OS=Arabidopsis thaliana GN=psbD PE=1 SV=3	1	2	2	2	2	2	2	2	2	2	2	2	2	2	2	2	6.2	6.2	6.2	39.547	353	353	3.25		4	4	8	0	22.942	By MS/MS	By MS/MS	By MS/MS	By MS/MS	6.2	6.2	6.2	6.2	100060000	19972000	32080000	3030800	44981000	92442000	62600000
sp|P56766|PSAA_ARATH	sp|P56766|PSAA_ARATH	3	3	3	>sp|P56766|PSAA_ARATH Photosystem I P700 chlorophyll a apoprotein A1 OS=Arabidopsis thaliana GN=psaA PE=2 SV=1	1	3	3	3	1	2	1	3	1	2	1	3	1	2	1	3	3.2	3.2	3.2	83.23	750	750	4				10	0	17.416	By MS/MS	By MS/MS	By matching	By MS/MS	1.1	2.3	1.1	3.2	52811000	4703700	15051000	356790	32699000	0	38492000
sp|P56767|PSAB_ARATH	sp|P56767|PSAB_ARATH	4	4	4	>sp|P56767|PSAB_ARATH Photosystem I P700 chlorophyll a apoprotein A2 OS=Arabidopsis thaliana GN=psaB PE=3 SV=1	1	4	4	4	2	3	3	4	2	3	3	4	2	3	3	4	5.2	5.2	5.2	82.474	734	734	3.11		9	7	12	0	27.955	By MS/MS	By MS/MS	By MS/MS	By MS/MS	3.4	3.5	3.5	5.2	72282000	5995600	24693000	3771000	37823000	26683000	74093000
sp|P56771|CYF_ARATH	sp|P56771|CYF_ARATH	8	8	8	>sp|P56771|CYF_ARATH Apocytochrome f OS=Arabidopsis thaliana GN=petA PE=3 SV=1	1	8	8	8	5	8	5	7	5	8	5	7	5	8	5	7	36.2	36.2	36.2	35.356	320	320	2.85		18	9	12	0	107.8	By MS/MS	By MS/MS	By matching	By MS/MS	22.2	36.2	20.9	29.4	94705000	13111000	44293000	7145200	30156000	91332000	120060000
sp|P56773|CYB6_ARATH	sp|P56773|CYB6_ARATH	1	1	1	>sp|P56773|CYB6_ARATH Cytochrome b6 OS=Arabidopsis thaliana GN=petB PE=1 SV=1	1	1	1	1	0	1	0	0	0	1	0	0	0	1	0	0	9.8	9.8	9.8	24.152	215	215	4				1	0	7.5079	By matching	By MS/MS	By matching	By matching	0	9.8	0	0	2917100	0	2917100	0	0	0	9106700
sp|P56774|PETD_ARATH	sp|P56774|PETD_ARATH	1	1	1	>sp|P56774|PETD_ARATH Cytochrome b6-f complex subunit 4 OS=Arabidopsis thaliana GN=petD PE=3 SV=1	1	1	1	1	0	1	0	1	0	1	0	1	0	1	0	1	6.2	6.2	6.2	17.431	160	160	4				2	0.0047393	6.0579	By matching	By matching	By matching	By MS/MS	0	6.2	0	6.2	1844300	0	92600	0	1751700	0	0
sp|P56777|PSBB_ARATH	sp|P56777|PSBB_ARATH	9	9	9	>sp|P56777|PSBB_ARATH Photosystem II CP47 reaction center protein OS=Arabidopsis thaliana GN=psbB PE=1 SV=1	1	9	9	9	2	9	5	6	2	9	5	6	2	9	5	6	23.4	23.4	23.4	56.036	508	508	2.9		15	4	12	0	192.78	By MS/MS	By MS/MS	By MS/MS	By MS/MS	5.9	23.4	14.2	16.9	185270000	32938000	93428000	39951000	18956000	125860000	121810000
sp|P56778|PSBC_ARATH	sp|P56778|PSBC_ARATH	3	3	3	>sp|P56778|PSBC_ARATH Photosystem II CP43 reaction center protein OS=Arabidopsis thaliana GN=psbC PE=1 SV=3	1	3	3	3	2	3	2	2	2	3	2	2	2	3	2	2	13.1	13.1	13.1	51.867	473	473	2.97	3	10	8	15	0	58.61	By MS/MS	By MS/MS	By MS/MS	By MS/MS	6.3	13.1	6.3	6.3	272070000	33114000	114860000	28574000	95523000	110970000	360180000
sp|P56779|PSBE_ARATH	sp|P56779|PSBE_ARATH	2	2	2	>sp|P56779|PSBE_ARATH Cytochrome b559 subunit alpha OS=Arabidopsis thaliana GN=psbE PE=1 SV=4	1	2	2	2	2	1	1	1	2	1	1	1	2	1	1	1	25.3	25.3	25.3	9.3864	83	83	2.8		4	4	2	0	72.353	By MS/MS	By MS/MS	By MS/MS	By MS/MS	25.3	14.5	14.5	14.5	48196000	4906700	12890000	25431000	4967800	0	0
sp|P56780|PSBH_ARATH	sp|P56780|PSBH_ARATH	1	1	1	>sp|P56780|PSBH_ARATH Photosystem II reaction center protein H OS=Arabidopsis thaliana GN=psbH PE=1 SV=2	1	1	1	1	1	1	1	1	1	1	1	1	1	1	1	1	15.1	15.1	15.1	7.7018	73	73	2.9	1	4		5	0	6.7638	By MS/MS	By MS/MS	By MS/MS	By MS/MS	15.1	15.1	15.1	15.1	70212000	3143200	23978000	2160100	40931000	0	46011000
sp|P56785|TI214_ARATH	sp|P56785|TI214_ARATH	1	1	1	>sp|P56785|TI214_ARATH Protein TIC 214 OS=Arabidopsis thaliana GN=TIC214 PE=1 SV=1	1	1	1	1	1	1	1	1	1	1	1	1	1	1	1	1	0.8	0.8	0.8	213.73	1786	1786	3			4		0	11.253	By MS/MS	By MS/MS	By MS/MS	By MS/MS	0.8	0.8	0.8	0.8	5979800	1837200	1818600	1121500	1202400	0	0
sp|P56786|YCF2_ARATH	sp|P56786|YCF2_ARATH	1	1	1	>sp|P56786|YCF2_ARATH Protein Ycf2 OS=Arabidopsis thaliana GN=ycf2-A PE=3 SV=1	1	1	1	1	1	1	1	1	1	1	1	1	1	1	1	1	0.7	0.7	0.7	269.56	2294	2294	3			4		0	8.5867	By matching	By matching	By MS/MS	By MS/MS	0.7	0.7	0.7	0.7	5098500	1878100	1495200	914300	810970	0	0
sp|P56791|RK2_ARATH	sp|P56791|RK2_ARATH	4	4	4	>sp|P56791|RK2_ARATH 50S ribosomal protein L2, chloroplastic OS=Arabidopsis thaliana GN=rpl2-A PE=3 SV=1	1	4	4	4	3	3	3	4	3	3	3	4	3	3	3	4	22.3	22.3	22.3	29.864	274	274	3.4		1	10	9	0	27.424	By MS/MS	By MS/MS	By matching	By MS/MS	16.1	16.1	16.1	22.3	31967000	2918600	11962000	3491600	13594000	21946000	20908000
sp|P56792|RK14_ARATH	sp|P56792|RK14_ARATH	1	1	1	>sp|P56792|RK14_ARATH 50S ribosomal protein L14, chloroplastic OS=Arabidopsis thaliana GN=rpl14 PE=3 SV=1	1	1	1	1	0	1	0	1	0	1	0	1	0	1	0	1	13.1	13.1	13.1	13.582	122	122	3.33		1		2	0	66.383	By matching	By MS/MS	By matching	By MS/MS	0	13.1	0	13.1	3932600	0	3104500	0	828030	0	8499000
sp|P56795|RK22_ARATH	sp|P56795|RK22_ARATH	1	1	1	>sp|P56795|RK22_ARATH 50S ribosomal protein L22, chloroplastic OS=Arabidopsis thaliana GN=rpl22 PE=3 SV=1	1	1	1	1	0	0	0	1	0	0	0	1	0	0	0	1	14.4	14.4	14.4	18.586	160	160	4				1	1	-2	By matching	By matching	By matching	By MS/MS	0	0	0	14.4	0	0	0	0	0	0	0
sp|P56801|RR8_ARATH	sp|P56801|RR8_ARATH	1	1	1	>sp|P56801|RR8_ARATH 30S ribosomal protein S8, chloroplastic OS=Arabidopsis thaliana GN=rps8 PE=3 SV=1	1	1	1	1	0	1	0	1	0	1	0	1	0	1	0	1	9	9	9	15.479	134	134	3		2		2	0.00086881	6.397	By matching	By MS/MS	By matching	By MS/MS	0	9	0	9	2880600	0	2109800	0	770750	0	0
sp|P56802|RR11_ARATH	sp|P56802|RR11_ARATH	1	1	1	>sp|P56802|RR11_ARATH 30S ribosomal protein S11, chloroplastic OS=Arabidopsis thaliana GN=rps11 PE=3 SV=1	1	1	1	1	0	1	0	1	0	1	0	1	0	1	0	1	10.9	10.9	10.9	15.023	138	138	2.67		2		1	0	7.0264	By matching	By MS/MS	By matching	By matching	0	10.9	0	10.9	5199900	0	4968800	0	231150	0	14862000
sp|P93819|MDHC1_ARATH;sp|P57106|MDHC2_ARATH;tr|Q9FJU0|Q9FJU0_ARATH	sp|P93819|MDHC1_ARATH;sp|P57106|MDHC2_ARATH	4;4;1	4;4;1	4;4;1	>sp|P93819|MDHC1_ARATH Malate dehydrogenase, cytoplasmic 1 OS=Arabidopsis thaliana GN=MDH1 PE=1 SV=2;>sp|P57106|MDHC2_ARATH Malate dehydrogenase, cytoplasmic 2 OS=Arabidopsis thaliana GN=MDH2 PE=1 SV=1	3	4	4	4	2	3	3	4	2	3	3	4	2	3	3	4	16	16	16	35.571	332	332;332;339	3		6	4	6	0	36.42	By matching	By MS/MS	By MS/MS	By MS/MS	7.5	11.1	11.1	16	32805000	1119500	18918000	959970	11808000	10899000	46858000
sp|P59223|RS131_ARATH;sp|P59224|RS132_ARATH	sp|P59223|RS131_ARATH;sp|P59224|RS132_ARATH	7;6	7;6	7;6	>sp|P59223|RS131_ARATH 40S ribosomal protein S13-1 OS=Arabidopsis thaliana GN=RPS13A PE=2 SV=1;>sp|P59224|RS132_ARATH 40S ribosomal protein S13-2 OS=Arabidopsis thaliana GN=RPS13B PE=2 SV=1	2	7	7	7	1	7	4	4	1	7	4	4	1	7	4	4	45	45	45	17.095	151	151;151	3.15		6	5	9	0	44.063	By matching	By MS/MS	By matching	By MS/MS	7.9	45	25.2	26.5	53295000	260190	21471000	2954800	28609000	0	51866000
sp|Q8VZB9|R10A1_ARATH;sp|P59230|R10A2_ARATH;sp|P59231|R10A3_ARATH	sp|Q8VZB9|R10A1_ARATH;sp|P59230|R10A2_ARATH;sp|P59231|R10A3_ARATH	1;1;1	1;1;1	1;1;1	>sp|Q8VZB9|R10A1_ARATH 60S ribosomal protein L10a-1 OS=Arabidopsis thaliana GN=RPL10AA PE=2 SV=1;>sp|P59230|R10A2_ARATH 60S ribosomal protein L10a-2 OS=Arabidopsis thaliana GN=RPL10AB PE=2 SV=1;>sp|P59231|R10A3_ARATH 60S ribosomal protein L10a-3 OS=Arabido	3	1	1	1	0	1	0	1	0	1	0	1	0	1	0	1	6.9	6.9	6.9	24.469	216	216;216;217	4				2	1	-2	By matching	By matching	By matching	By MS/MS	0	6.9	0	6.9	2485100	0	327500	0	2157600	0	0
sp|P59259|H4_ARATH;tr|A8MRV1|A8MRV1_ARATH	sp|P59259|H4_ARATH;tr|A8MRV1|A8MRV1_ARATH	5;3	5;3	5;3	>sp|P59259|H4_ARATH Histone H4 OS=Arabidopsis thaliana GN=At1g07660 PE=1 SV=2;>tr|A8MRV1|A8MRV1_ARATH Histone H4 OS=Arabidopsis thaliana GN=At1g07660 PE=3 SV=1	2	5	5	5	2	4	2	4	2	4	2	4	2	4	2	4	35	35	35	11.409	103	103;86	2.73		9	1	5	0	31.347	By matching	By MS/MS	By matching	By MS/MS	22.3	35	22.3	32	15201000	652640	9014800	799460	4733800	15905000	29613000
sp|P60039|RL73_ARATH;tr|F4IT48|F4IT48_ARATH	sp|P60039|RL73_ARATH;tr|F4IT48|F4IT48_ARATH	1;1	1;1	1;1	>sp|P60039|RL73_ARATH 60S ribosomal protein L7-3 OS=Arabidopsis thaliana GN=RPL7C PE=2 SV=1;>tr|F4IT48|F4IT48_ARATH 60S ribosomal protein L7-3 OS=Arabidopsis thaliana GN=At2g44120 PE=3 SV=1	2	1	1	1	0	1	1	1	0	1	1	1	0	1	1	1	6.2	6.2	6.2	27.939	242	242;247	3.17		2	1	3	0	98.229	By matching	By MS/MS	By matching	By MS/MS	0	6.2	6.2	6.2	17248000	0	7650000	4378400	5219800	0	0
sp|P60040|RL72_ARATH;tr|A8MRH4|A8MRH4_ARATH	sp|P60040|RL72_ARATH	3;1	3;1	3;1	>sp|P60040|RL72_ARATH 60S ribosomal protein L7-2 OS=Arabidopsis thaliana GN=RPL7B PE=2 SV=1	2	3	3	3	0	3	1	1	0	3	1	1	0	3	1	1	21.1	21.1	21.1	28.171	242	242;184	2.88		4	1	3	0	25.58	By matching	By MS/MS	By MS/MS	By MS/MS	0	21.1	6.2	6.2	31394000	0	13262000	10931000	7200700	0	0
sp|P61841|RR7_ARATH	sp|P61841|RR7_ARATH	1	1	1	>sp|P61841|RR7_ARATH 30S ribosomal protein S7, chloroplastic OS=Arabidopsis thaliana GN=rps7-A PE=1 SV=1	1	1	1	1	0	0	0	1	0	0	0	1	0	0	0	1	11.6	11.6	11.6	17.357	155	155	4				1	0	6.5065	By matching	By matching	By matching	By MS/MS	0	0	0	11.6	1627700	0	0	0	1627700	0	0
sp|P62090|PSAC_ARATH	sp|P62090|PSAC_ARATH	2	2	2	>sp|P62090|PSAC_ARATH Photosystem I iron-sulfur center OS=Arabidopsis thaliana GN=psaC PE=3 SV=2	1	2	2	2	1	2	1	1	1	2	1	1	1	2	1	1	33.3	33.3	33.3	9.0384	81	81	3.08		5	1	6	0	64.342	By MS/MS	By MS/MS	By MS/MS	By MS/MS	16	33.3	16	16	31062000	788640	16285000	364890	13624000	0	0
sp|P82805|TO204_ARATH	sp|P82805|TO204_ARATH	1	1	1	>sp|P82805|TO204_ARATH Mitochondrial import receptor subunit TOM20-4 OS=Arabidopsis thaliana GN=TOM20-4 PE=1 SV=1	1	1	1	1	1	0	0	1	1	0	0	1	1	0	0	1	9.6	9.6	9.6	20.972	187	187	1	3				0	7.2667	By MS/MS	By matching	By matching	By MS/MS	9.6	0	0	9.6	827460	673380	0	0	154080	12516000	0
sp|P83484|ATPBN_ARATH;sp|P83483|ATPBM_ARATH;sp|Q9C5A9|ATPBO_ARATH	sp|P83484|ATPBN_ARATH;sp|P83483|ATPBM_ARATH;sp|Q9C5A9|ATPBO_ARATH	20;20;20	19;19;19	19;19;19	>sp|P83484|ATPBN_ARATH ATP synthase subunit beta-2, mitochondrial OS=Arabidopsis thaliana GN=At5g08690 PE=1 SV=1;>sp|P83483|ATPBM_ARATH ATP synthase subunit beta-1, mitochondrial OS=Arabidopsis thaliana GN=At5g08670 PE=1 SV=1;>sp|Q9C5A9|ATPBO_ARATH ATP syn	3	20	19	19	15	20	13	14	14	19	12	13	14	19	12	13	57.7	55.8	55.8	59.712	556	556;556;559	2.72	2	60	24	31	0	323.31	By MS/MS	By MS/MS	By MS/MS	By MS/MS	41.5	57.7	35.4	35.4	634200000	97393000	295570000	97641000	143600000	442660000	758290000
sp|P83755|PSBA_ARATH	sp|P83755|PSBA_ARATH	4	4	4	>sp|P83755|PSBA_ARATH Photosystem II protein D1 OS=Arabidopsis thaliana GN=psbA PE=1 SV=2	1	4	4	4	2	4	4	2	2	4	4	2	2	4	4	2	11.9	11.9	11.9	38.936	353	353	2.79	3	6	2	8	0	51.477	By MS/MS	By MS/MS	By MS/MS	By MS/MS	5.7	11.9	11.9	5.1	163090000	83040000	37783000	27332000	14931000	290310000	89485000
sp|P92549|ATPAM_ARATH;tr|F4IMB5|F4IMB5_ARATH	sp|P92549|ATPAM_ARATH;tr|F4IMB5|F4IMB5_ARATH	14;12	14;12	14;12	>sp|P92549|ATPAM_ARATH ATP synthase subunit alpha, mitochondrial OS=Arabidopsis thaliana GN=ATPA PE=1 SV=2;>tr|F4IMB5|F4IMB5_ARATH ATP synthase subunit alpha OS=Arabidopsis thaliana GN=At2g07698 PE=3 SV=1	2	14	14	14	5	13	4	8	5	13	4	8	5	13	4	8	39.4	39.4	39.4	55.045	507	507;777	2.87	1	21	6	17	0	160.56	By MS/MS	By MS/MS	By MS/MS	By MS/MS	12	37.5	9.9	20.3	204790000	59178000	87807000	20112000	37690000	188410000	190240000
sp|P92935|TLC2_ARATH	sp|P92935|TLC2_ARATH	2	2	1	>sp|P92935|TLC2_ARATH ADP,ATP carrier protein 2, chloroplastic OS=Arabidopsis thaliana GN=AATP2 PE=1 SV=2	1	2	2	1	1	2	1	2	1	2	1	2	1	1	1	1	5.5	5.5	4.2	67.529	618	618	2.33	3	2	2	2	0	15.914	By MS/MS	By MS/MS	By MS/MS	By MS/MS	4.2	5.5	4.2	5.5	24366000	1762000	5494200	15023000	2086400	0	37626000
sp|P92941|CLCA_ARATH;sp|P92942|CLCB_ARATH	sp|P92941|CLCA_ARATH	4;1	4;1	4;1	>sp|P92941|CLCA_ARATH Chloride channel protein CLC-a OS=Arabidopsis thaliana GN=CLC-A PE=1 SV=2	2	4	4	4	4	4	4	4	4	4	4	4	4	4	4	4	6.5	6.5	6.5	85.405	775	775;780	2.19	6	9	11		0	87.364	By MS/MS	By MS/MS	By MS/MS	By MS/MS	6.5	6.5	6.5	6.5	144330000	30418000	69338000	24901000	19670000	311840000	237240000
sp|P92958|KIN11_ARATH;sp|Q38997|KIN10_ARATH;tr|Q9FLZ3|Q9FLZ3_ARATH	sp|P92958|KIN11_ARATH;sp|Q38997|KIN10_ARATH;tr|Q9FLZ3|Q9FLZ3_ARATH	2;2;1	2;2;1	2;2;1	>sp|P92958|KIN11_ARATH SNF1-related protein kinase catalytic subunit alpha KIN11 OS=Arabidopsis thaliana GN=KIN11 PE=1 SV=1;>sp|Q38997|KIN10_ARATH SNF1-related protein kinase catalytic subunit alpha KIN10 OS=Arabidopsis thaliana GN=KIN10 PE=1 SV=2;>tr|Q9FL	3	2	2	2	2	1	1	1	2	1	1	1	2	1	1	1	4.5	4.5	4.5	58.689	512	512;535;494	1.62	4	3	1		0	14.044	By MS/MS	By MS/MS	By MS/MS	By MS/MS	4.5	3.3	3.3	3.3	20027000	4895800	3669500	7591800	3870200	68287000	0
sp|P92979|APR1_ARATH	sp|P92979|APR1_ARATH	1	1	1	>sp|P92979|APR1_ARATH 5-adenylylsulfate reductase 1, chloroplastic OS=Arabidopsis thaliana GN=APR1 PE=1 SV=2	1	1	1	1	1	0	0	0	1	0	0	0	1	0	0	0	4.3	4.3	4.3	51.713	465	465	3			1		1	-2	By MS/MS	By matching	By matching	By matching	4.3	0	0	0	59685000	59685000	0	0	0	294410000	0
sp|P92994|TCMO_ARATH	sp|P92994|TCMO_ARATH	3	3	3	>sp|P92994|TCMO_ARATH Trans-cinnamate 4-monooxygenase OS=Arabidopsis thaliana GN=CYP73A5 PE=2 SV=1	1	3	3	3	2	3	0	3	2	3	0	3	2	3	0	3	7.9	7.9	7.9	57.792	505	505	2		8			0	18.972	By matching	By MS/MS	By matching	By matching	5.3	7.9	0	7.9	11182000	446610	9304300	0	1431200	9305300	28589000
sp|P93004|PIP27_ARATH	sp|P93004|PIP27_ARATH	3	2	2	>sp|P93004|PIP27_ARATH Aquaporin PIP2-7 OS=Arabidopsis thaliana GN=PIP2-7 PE=1 SV=2	1	3	2	2	1	3	1	3	1	2	1	2	1	2	1	2	15	10.7	10.7	29.742	280	280	1.82	9	9	3	1	0	26.291	By MS/MS	By MS/MS	By MS/MS	By MS/MS	3.9	15	3.9	15	115500000	18959000	32489000	34111000	29937000	0	168980000
tr|F4KDJ3|F4KDJ3_ARATH;tr|A8MS49|A8MS49_ARATH;sp|P93025|PHOT2_ARATH	tr|F4KDJ3|F4KDJ3_ARATH;tr|A8MS49|A8MS49_ARATH;sp|P93025|PHOT2_ARATH	5;5;5	5;5;5	5;5;5	>tr|F4KDJ3|F4KDJ3_ARATH Phototropin 2 OS=Arabidopsis thaliana GN=PHOT2 PE=1 SV=1;>tr|A8MS49|A8MS49_ARATH Phototropin 2 OS=Arabidopsis thaliana GN=PHOT2 PE=1 SV=1;>sp|P93025|PHOT2_ARATH Phototropin-2 OS=Arabidopsis thaliana GN=PHOT2 PE=1 SV=2	3	5	5	5	3	4	5	4	3	4	5	4	3	4	5	4	11.8	11.8	11.8	77.359	689	689;898;915	1.83	20	15	12		0	54.357	By MS/MS	By MS/MS	By MS/MS	By MS/MS	7.4	7.8	11.8	11.3	112100000	23077000	41310000	35731000	11982000	261300000	234850000
sp|P93031|GMD2_ARATH	sp|P93031|GMD2_ARATH	1	1	1	>sp|P93031|GMD2_ARATH GDP-mannose 4,6 dehydratase 2 OS=Arabidopsis thaliana GN=MUR1 PE=1 SV=3	1	1	1	1	1	1	1	1	1	1	1	1	1	1	1	1	4.8	4.8	4.8	41.961	373	373	2.14	3		4		0	9.9601	By MS/MS	By MS/MS	By MS/MS	By MS/MS	4.8	4.8	4.8	4.8	7479100	2237000	2222400	1017000	2002700	0	0
sp|P93042|RHD3_ARATH	sp|P93042|RHD3_ARATH	2	2	2	>sp|P93042|RHD3_ARATH Protein ROOT HAIR DEFECTIVE 3 OS=Arabidopsis thaliana GN=RHD3 PE=1 SV=1	1	2	2	2	1	1	1	2	1	1	1	2	1	1	1	2	6.5	6.5	6.5	89.091	802	802	3.09			10	1	0	31.817	By MS/MS	By MS/MS	By MS/MS	By MS/MS	5.2	5.2	5.2	6.5	46645000	23092000	16196000	2306000	5051300	87553000	80710000
sp|P93303|YMF19_ARATH	sp|P93303|YMF19_ARATH	2	2	2	>sp|P93303|YMF19_ARATH ATP synthase protein YMF19 OS=Arabidopsis thaliana GN=YMF19 PE=1 SV=1	1	2	2	2	1	2	0	0	1	2	0	0	1	2	0	0	17.1	17.1	17.1	18.211	158	158	2		3			0	13.216	By MS/MS	By MS/MS	By matching	By matching	8.2	17.1	0	0	5527400	1060300	4467100	0	0	0	12220000
sp|P93306|NDUS2_ARATH	sp|P93306|NDUS2_ARATH	2	2	2	>sp|P93306|NDUS2_ARATH NADH dehydrogenase [ubiquinone] iron-sulfur protein 2 OS=Arabidopsis thaliana GN=NAD7 PE=2 SV=2	1	2	2	2	0	1	1	2	0	1	1	2	0	1	1	2	6.3	6.3	6.3	44.961	394	394	4				4	0	12.682	By matching	By MS/MS	By matching	By MS/MS	0	3.3	3.3	6.3	1500300	0	39055	517770	943460	0	0
sp|P93755|C3H30_ARATH	sp|P93755|C3H30_ARATH	1	1	1	>sp|P93755|C3H30_ARATH Zinc finger CCCH domain-containing protein 30 OS=Arabidopsis thaliana GN=At2g41900 PE=1 SV=2	1	1	1	1	0	0	1	0	0	0	1	0	0	0	1	0	2.8	2.8	2.8	77.991	716	716	1	1				0	7.1771	By matching	By matching	By MS/MS	By matching	0	0	2.8	0	294280	0	0	294280	0	0	0
sp|P98204|ALA1_ARATH	sp|P98204|ALA1_ARATH	1	1	1	>sp|P98204|ALA1_ARATH Phospholipid-transporting ATPase 1 OS=Arabidopsis thaliana GN=ALA1 PE=2 SV=1	1	1	1	1	1	1	1	1	1	1	1	1	1	1	1	1	0.9	0.9	0.9	130.33	1158	1158	1	4				1	-2	By matching	By matching	By MS/MS	By matching	0.9	0.9	0.9	0.9	2277700	353730	499890	1333200	90901	0	0
sp|P98205|ALA2_ARATH;tr|F4K8T6|F4K8T6_ARATH	sp|P98205|ALA2_ARATH;tr|F4K8T6|F4K8T6_ARATH	3;3	3;3	3;3	>sp|P98205|ALA2_ARATH Phospholipid-transporting ATPase 2 OS=Arabidopsis thaliana GN=ALA2 PE=1 SV=1;>tr|F4K8T6|F4K8T6_ARATH Aminophospholipid ATPase 2 OS=Arabidopsis thaliana GN=ALA2 PE=1 SV=1	2	3	3	3	2	2	2	2	2	2	2	2	2	2	2	2	2.7	2.7	2.7	124.83	1107	1107;1139	1.82	5	3	3		0	24.553	By matching	By MS/MS	By MS/MS	By MS/MS	2.7	2.7	2.5	2.7	8486100	495880	3946700	2469500	1574000	0	0
sp|Q01525|14332_ARATH	sp|Q01525|14332_ARATH	4	2	2	>sp|Q01525|14332_ARATH 14-3-3-like protein GF14 omega OS=Arabidopsis thaliana GN=GRF2 PE=2 SV=2	1	4	2	2	0	2	0	3	0	0	0	2	0	0	0	2	24.3	10.4	10.4	29.161	259	259	4				2	0	28.543	By matching	By matching	By matching	By MS/MS	0	13.9	0	17.8	1359400	0	0	0	1359400	0	0
sp|Q01908|ATPG1_ARATH	sp|Q01908|ATPG1_ARATH	5	5	5	>sp|Q01908|ATPG1_ARATH ATP synthase gamma chain 1, chloroplastic OS=Arabidopsis thaliana GN=ATPC1 PE=1 SV=1	1	5	5	5	2	5	2	2	2	5	2	2	2	5	2	2	18.2	18.2	18.2	40.911	373	373	2.8		7	4	4	0	37.909	By MS/MS	By MS/MS	By matching	By MS/MS	6.4	18.2	6.4	6.4	20836000	1461900	13988000	589880	4796600	8100600	14053000
tr|F4IHK9|F4IHK9_ARATH;sp|Q03250|RBG7_ARATH	tr|F4IHK9|F4IHK9_ARATH;sp|Q03250|RBG7_ARATH	2;2	2;2	2;2	>tr|F4IHK9|F4IHK9_ARATH Glycine-rich RNA-binding protein 7 OS=Arabidopsis thaliana GN=CCR2 PE=1 SV=1;>sp|Q03250|RBG7_ARATH Glycine-rich RNA-binding protein 7 OS=Arabidopsis thaliana GN=RBG7 PE=1 SV=1	2	2	2	2	2	2	1	2	2	2	1	2	2	2	1	2	18.9	18.9	18.9	15.548	159	159;176	3		1	6	1	0	12.901	By MS/MS	By MS/MS	By matching	By MS/MS	18.9	18.9	8.8	18.9	6627500	1195000	4278100	226500	927940	7792200	11195000
tr|F4HU93|F4HU93_ARATH;sp|Q05431|APX1_ARATH;tr|F4JFY4|F4JFY4_ARATH;tr|F4JFY5|F4JFY5_ARATH;sp|Q42592|APXS_ARATH	tr|F4HU93|F4HU93_ARATH;sp|Q05431|APX1_ARATH	4;4;1;1;1	4;4;1;1;1	4;4;1;1;1	>tr|F4HU93|F4HU93_ARATH L-ascorbate peroxidase 1 OS=Arabidopsis thaliana GN=APX1 PE=1 SV=1;>sp|Q05431|APX1_ARATH L-ascorbate peroxidase 1, cytosolic OS=Arabidopsis thaliana GN=APX1 PE=1 SV=2	5	4	4	4	2	4	1	2	2	4	1	2	2	4	1	2	25.3	25.3	25.3	27.52	249	249;250;346;371;372	2.2		9		1	0	51.572	By matching	By MS/MS	By matching	By MS/MS	12.4	25.3	7.2	12.4	17602000	1061100	13815000	481940	2244000	18857000	34866000
sp|Q05758|ILV5_ARATH	sp|Q05758|ILV5_ARATH	2	2	2	>sp|Q05758|ILV5_ARATH Ketol-acid reductoisomerase, chloroplastic OS=Arabidopsis thaliana GN=At3g58610 PE=2 SV=2	1	2	2	2	0	2	0	0	0	2	0	0	0	2	0	0	4.2	4.2	4.2	63.812	591	591	2		2			0	15.042	By matching	By MS/MS	By matching	By matching	0	4.2	0	0	4632500	0	4632500	0	0	0	12672000
sp|Q06588|ACCO4_ARATH	sp|Q06588|ACCO4_ARATH	2	1	1	>sp|Q06588|ACCO4_ARATH 1-aminocyclopropane-1-carboxylate oxidase 4 OS=Arabidopsis thaliana GN=ACO4 PE=1 SV=2	1	2	1	1	0	2	0	2	0	1	0	1	0	1	0	1	8	5.6	5.6	36.676	323	323	2		2			0	9.2335	By matching	By MS/MS	By matching	By MS/MS	0	8	0	8	2784500	0	1604800	0	1179700	0	0
tr|B9DFR9|B9DFR9_ARATH;sp|Q06611|PIP12_ARATH;tr|A8MRW1|A8MRW1_ARATH;sp|P61837|PIP11_ARATH;sp|Q08733|PIP13_ARATH	tr|B9DFR9|B9DFR9_ARATH;sp|Q06611|PIP12_ARATH;tr|A8MRW1|A8MRW1_ARATH;sp|P61837|PIP11_ARATH	4;4;4;3;1	4;4;4;3;1	3;3;3;2;0	>tr|B9DFR9|B9DFR9_ARATH AT2G45960 protein OS=Arabidopsis thaliana GN=PIP1B PE=2 SV=1;>sp|Q06611|PIP12_ARATH Aquaporin PIP1-2 OS=Arabidopsis thaliana GN=PIP1-2 PE=1 SV=1;>tr|A8MRW1|A8MRW1_ARATH Aquaporin PIP1-2 OS=Arabidopsis thaliana GN=PIP1B PE=4 SV=1;>sp	5	4	4	3	3	4	4	4	3	4	4	4	2	3	3	3	13.9	13.9	13.9	29.132	274	274;286;301;286;286	3.24		6	4	11	0	29.351	By MS/MS	By MS/MS	By MS/MS	By MS/MS	13.9	13.9	13.9	13.9	124570000	3253500	36248000	5518900	79548000	29183000	119560000
sp|Q06850|CDPK1_ARATH	sp|Q06850|CDPK1_ARATH	1	1	1	>sp|Q06850|CDPK1_ARATH Calcium-dependent protein kinase 1 OS=Arabidopsis thaliana GN=CPK1 PE=1 SV=1	1	1	1	1	0	1	1	1	0	1	1	1	0	1	1	1	3.1	3.1	3.1	68.253	610	610	1.83	2	3	1		0	6.585	By matching	By MS/MS	By MS/MS	By matching	0	3.1	3.1	3.1	6857400	0	1536300	4696800	624370	0	0
sp|Q07473|CB4A_ARATH	sp|Q07473|CB4A_ARATH	5	4	4	>sp|Q07473|CB4A_ARATH Chlorophyll a-b binding protein CP29.1, chloroplastic OS=Arabidopsis thaliana GN=LHCB4.1 PE=1 SV=1	1	5	4	4	3	5	4	2	2	4	3	2	2	4	3	2	17.2	13.8	13.8	31.139	290	290	2.67	3	6	7	5	0	45.592	By MS/MS	By MS/MS	By MS/MS	By MS/MS	13.8	17.2	13.8	10.3	62935000	2550500	27264000	20219000	12903000	31691000	100370000
sp|Q07488|BCB1_ARATH	sp|Q07488|BCB1_ARATH	1	1	1	>sp|Q07488|BCB1_ARATH Blue copper protein OS=Arabidopsis thaliana GN=BCB PE=1 SV=2	1	1	1	1	0	1	0	0	0	1	0	0	0	1	0	0	6.6	6.6	6.6	20.053	196	196	2		1			0	7.5914	By matching	By MS/MS	By matching	By matching	0	6.6	0	0	951840	0	951840	0	0	0	2603800
tr|F4I472|F4I472_ARATH;sp|Q08112|RS151_ARATH;sp|Q9FY65|RS153_ARATH	tr|F4I472|F4I472_ARATH;sp|Q08112|RS151_ARATH	3;3;1	3;3;1	1;1;0	>tr|F4I472|F4I472_ARATH 40S ribosomal protein S15-1 OS=Arabidopsis thaliana GN=RPS15 PE=3 SV=1;>sp|Q08112|RS151_ARATH 40S ribosomal protein S15-1 OS=Arabidopsis thaliana GN=RPS15A PE=2 SV=1	3	3	3	1	2	1	3	3	2	1	3	3	0	1	1	1	29.1	29.1	8.6	17.058	151	151;152;150	3.89			2	16	0	25.449	By MS/MS	By MS/MS	By MS/MS	By MS/MS	20.5	8.6	29.1	29.1	107170000	44007000	1302900	27876000	33979000	73528000	0
tr|B9DG17|B9DG17_ARATH;sp|Q08682|RSSA1_ARATH;sp|Q8H173|RSSA2_ARATH;tr|F4J4W3|F4J4W3_ARATH	tr|B9DG17|B9DG17_ARATH;sp|Q08682|RSSA1_ARATH	7;7;2;2	7;7;2;2	7;7;2;2	>tr|B9DG17|B9DG17_ARATH 40S ribosomal protein SA OS=Arabidopsis thaliana GN=P40 PE=1 SV=1;>sp|Q08682|RSSA1_ARATH 40S ribosomal protein Sa-1 OS=Arabidopsis thaliana GN=RPSaA PE=1 SV=3	4	7	7	7	2	6	2	6	2	6	2	6	2	6	2	6	35.4	35.4	35.4	31.981	294	294;298;280;332	3.18		8	7	13	0	65.287	By MS/MS	By MS/MS	By MS/MS	By MS/MS	8.2	32.7	8.2	27.9	58374000	6469100	25180000	848330	25876000	40285000	41847000
sp|Q0WLB5|CLAH2_ARATH;sp|Q0WNJ6|CLAH1_ARATH	sp|Q0WLB5|CLAH2_ARATH;sp|Q0WNJ6|CLAH1_ARATH	5;4	5;4	5;4	>sp|Q0WLB5|CLAH2_ARATH Clathrin heavy chain 2 OS=Arabidopsis thaliana GN=CHC2 PE=1 SV=1;>sp|Q0WNJ6|CLAH1_ARATH Clathrin heavy chain 1 OS=Arabidopsis thaliana GN=CHC1 PE=1 SV=1	2	5	5	5	1	2	0	2	1	2	0	2	1	2	0	2	4.2	4.2	4.2	193.27	1703	1703;1705	3.2		2		3	0	42.415	By MS/MS	By MS/MS	By matching	By MS/MS	0.6	2.3	0	1.3	2257000	0	1492100	0	764890	0	0
sp|Q0WMR0|JAL12_ARATH	sp|Q0WMR0|JAL12_ARATH	1	1	1	>sp|Q0WMR0|JAL12_ARATH Jacalin-related lectin 12 OS=Arabidopsis thaliana GN=JAL12 PE=2 SV=1	1	1	1	1	1	1	1	1	1	1	1	1	1	1	1	1	2.8	2.8	2.8	50.908	459	459	3			5		0	7.4763	By matching	By matching	By MS/MS	By matching	2.8	2.8	2.8	2.8	24520000	4618800	3317100	13068000	3515600	0	0
sp|Q0WNR6|ARID5_ARATH;tr|F4I2F0|F4I2F0_ARATH	sp|Q0WNR6|ARID5_ARATH;tr|F4I2F0|F4I2F0_ARATH	1;1	1;1	1;1	>sp|Q0WNR6|ARID5_ARATH AT-rich interactive domain-containing protein 5 OS=Arabidopsis thaliana GN=ARID5 PE=1 SV=1;>tr|F4I2F0|F4I2F0_ARATH ARID/BRIGHT DNA-binding domain-containing protein OS=Arabidopsis thaliana GN=At1g76510 PE=1 SV=1	2	1	1	1	1	1	1	1	1	1	1	1	1	1	1	1	3.2	3.2	3.2	48.039	434	434;493	1.33	6	3			0	7.0229	By matching	By MS/MS	By MS/MS	By matching	3.2	3.2	3.2	3.2	9344000	874570	3417100	4887400	164900	17079000	29511000
sp|Q0WP12|HOL1_ARATH	sp|Q0WP12|HOL1_ARATH	1	1	1	>sp|Q0WP12|HOL1_ARATH Thiocyanate methyltransferase 1 OS=Arabidopsis thaliana GN=HOL1 PE=1 SV=1	1	1	1	1	0	1	0	1	0	1	0	1	0	1	0	1	11.4	11.4	11.4	27.408	246	246	3			2		0	9.3803	By matching	By MS/MS	By matching	By MS/MS	0	11.4	0	11.4	3992900	0	3274800	0	718120	0	0
sp|Q0WQK2|ZDHC9_ARATH	sp|Q0WQK2|ZDHC9_ARATH	2	2	2	>sp|Q0WQK2|ZDHC9_ARATH Probable protein S-acyltransferase 7 OS=Arabidopsis thaliana GN=PAT07 PE=1 SV=1	1	2	2	2	2	2	2	2	2	2	2	2	2	2	2	2	8.4	8.4	8.4	49.916	443	443	1.73	7	5	3		0	34.65	By MS/MS	By MS/MS	By MS/MS	By MS/MS	8.4	8.4	8.4	8.4	24973000	2404700	8846400	11337000	2384700	47476000	62414000
tr|F4HQE1|F4HQE1_ARATH;sp|Q0WT48|DNJ21_ARATH	tr|F4HQE1|F4HQE1_ARATH;sp|Q0WT48|DNJ21_ARATH	1;1	1;1	1;1	>tr|F4HQE1|F4HQE1_ARATH J domain protein DjC21 OS=Arabidopsis thaliana GN=ATERDJ2A PE=4 SV=1;>sp|Q0WT48|DNJ21_ARATH DnaJ protein ERDJ2A OS=Arabidopsis thaliana GN=ERDJ2A PE=1 SV=1	2	1	1	1	1	1	1	0	1	1	1	0	1	1	1	0	1.5	1.5	1.5	66.487	594	594;687	1	3				1	-2	By MS/MS	By matching	By MS/MS	By matching	1.5	1.5	1.5	0	1652100	215620	362060	1074500	0	0	0
sp|Q0WV90|TPR1_ARATH	sp|Q0WV90|TPR1_ARATH	2	2	2	>sp|Q0WV90|TPR1_ARATH Topless-related protein 1 OS=Arabidopsis thaliana GN=TPR1 PE=1 SV=3	1	2	2	2	1	2	1	2	1	2	1	2	1	2	1	2	3.4	3.4	3.4	124.09	1120	1120	1.92	4	5	3		0	30.407	By MS/MS	By MS/MS	By MS/MS	By MS/MS	1.3	3.4	1.3	3.4	7881300	2194300	1704100	2882000	1100800	0	8734300
sp|Q1H583|GDL18_ARATH	sp|Q1H583|GDL18_ARATH	2	1	1	>sp|Q1H583|GDL18_ARATH GDSL esterase/lipase 22 OS=Arabidopsis thaliana GN=GLL22 PE=1 SV=1	1	2	1	1	2	2	1	2	1	1	0	1	1	1	0	1	9.2	5.1	5.1	43.194	391	391	3			3		0	8.5039	By matching	By MS/MS	By matching	By matching	9.2	9.2	4.1	9.2	5941600	3269500	1963800	0	708250	0	0
sp|Q1WIQ6|GAPN_ARATH;tr|F4INS6|F4INS6_ARATH	sp|Q1WIQ6|GAPN_ARATH;tr|F4INS6|F4INS6_ARATH	1;1	1;1	1;1	>sp|Q1WIQ6|GAPN_ARATH NADP-dependent glyceraldehyde-3-phosphate dehydrogenase OS=Arabidopsis thaliana GN=ALDH11A3 PE=1 SV=2;>tr|F4INS6|F4INS6_ARATH NADP-dependent glyceraldehyde-3-phosphate dehydrogenase OS=Arabidopsis thaliana GN=ALDH11A3 PE=1 SV=1	2	1	1	1	0	0	0	1	0	0	0	1	0	0	0	1	2.8	2.8	2.8	53.06	496	496;503	4				1	0	6.9172	By matching	By matching	By matching	By MS/MS	0	0	0	2.8	198430	0	0	0	198430	0	0
sp|Q24JN5|P4H5_ARATH	sp|Q24JN5|P4H5_ARATH	1	1	1	>sp|Q24JN5|P4H5_ARATH Prolyl 4-hydroxylase 5 OS=Arabidopsis thaliana GN=P4H5 PE=2 SV=1	1	1	1	1	0	1	0	0	0	1	0	0	0	1	0	0	7.2	7.2	7.2	32.691	291	291	2		1			0	12.617	By matching	By MS/MS	By matching	By matching	0	7.2	0	0	1953900	0	1953900	0	0	0	5345000
sp|Q2UVJ5|CCC1_ARATH	sp|Q2UVJ5|CCC1_ARATH	1	1	1	>sp|Q2UVJ5|CCC1_ARATH Cation-chloride cotransporter 1 OS=Arabidopsis thaliana GN=CCC1 PE=1 SV=1	1	1	1	1	1	0	1	1	1	0	1	1	1	0	1	1	1.4	1.4	1.4	106.65	975	975	2.2	2		3		0	6.8527	By MS/MS	By matching	By MS/MS	By MS/MS	1.4	0	1.4	1.4	1792600	388590	0	991070	412890	0	0
sp|Q2V2S7|NDHM_ARATH	sp|Q2V2S7|NDHM_ARATH	1	1	1	>sp|Q2V2S7|NDHM_ARATH NAD(P)H-quinone oxidoreductase subunit M, chloroplastic OS=Arabidopsis thaliana GN=ndhM PE=2 SV=1	1	1	1	1	0	0	0	1	0	0	0	1	0	0	0	1	9.2	9.2	9.2	24.795	217	217	4				1	0	9.0809	By matching	By matching	By matching	By MS/MS	0	0	0	9.2	854490	0	0	0	854490	0	0
sp|Q2V342|DF113_ARATH	sp|Q2V342|DF113_ARATH	1	1	1	>sp|Q2V342|DF113_ARATH Defensin-like protein 113 OS=Arabidopsis thaliana GN=At5g27495 PE=5 SV=1	1	1	1	1	1	1	1	1	1	1	1	1	1	1	1	1	22.5	22.5	22.5	8.7704	80	80	3			4		1	-2	By matching	By MS/MS	By matching	By matching	22.5	22.5	22.5	22.5	914980	158830	511510	118730	125900	0	0
sp|Q38845|2AAA_ARATH;tr|F4HQR5|F4HQR5_ARATH;tr|F4JA59|F4JA59_ARATH;sp|Q38951|2AAG_ARATH;sp|Q38950|2AAB_ARATH	sp|Q38845|2AAA_ARATH;tr|F4HQR5|F4HQR5_ARATH;tr|F4JA59|F4JA59_ARATH;sp|Q38951|2AAG_ARATH;sp|Q38950|2AAB_ARATH	2;1;1;1;1	2;1;1;1;1	2;1;1;1;1	>sp|Q38845|2AAA_ARATH Serine/threonine-protein phosphatase 2A 65 kDa regulatory subunit A alpha isoform OS=Arabidopsis thaliana GN=PP2AA1 PE=1 SV=1;>tr|F4HQR5|F4HQR5_ARATH Protein phosphatase 2A subunit A3 OS=Arabidopsis thaliana GN=PP2AA3 PE=1 SV=1;>tr|F4	5	2	2	2	0	0	0	2	0	0	0	2	0	0	0	2	4.6	4.6	4.6	65.493	588	588;537;544;587;587	3		1		1	0	13.754	By matching	By matching	By matching	By MS/MS	0	0	0	4.6	1454100	0	0	0	1454100	0	0
sp|Q38858|CALR2_ARATH	sp|Q38858|CALR2_ARATH	7	7	3	>sp|Q38858|CALR2_ARATH Calreticulin-2 OS=Arabidopsis thaliana GN=CRT2 PE=1 SV=3	1	7	7	3	1	6	3	1	1	6	3	1	1	2	2	0	25	25	13.9	48.156	424	424	2.62		7	4	2	0	78.077	By MS/MS	By MS/MS	By MS/MS	By MS/MS	3.5	18.9	12	2.4	32732000	810420	19372000	833750	11716000	0	57430000
sp|Q38868|CDPK9_ARATH	sp|Q38868|CDPK9_ARATH	1	1	1	>sp|Q38868|CDPK9_ARATH Calcium-dependent protein kinase 9 OS=Arabidopsis thaliana GN=CPK9 PE=1 SV=1	1	1	1	1	0	0	1	0	0	0	1	0	0	0	1	0	2.4	2.4	2.4	60.362	541	541	1	1				0	6.971	By matching	By matching	By MS/MS	By matching	0	0	2.4	0	196030	0	0	196030	0	0	0
sp|Q38871|CDPK5_ARATH	sp|Q38871|CDPK5_ARATH	2	2	2	>sp|Q38871|CDPK5_ARATH Calcium-dependent protein kinase 5 OS=Arabidopsis thaliana GN=CPK5 PE=2 SV=1	1	2	2	2	1	2	1	1	1	2	1	1	1	2	1	1	5.9	5.9	5.9	62.127	556	556	2.6	1		4		0	12.245	By matching	By MS/MS	By matching	By matching	4.1	5.9	4.1	4.1	8255300	1727700	4438500	1637200	451850	0	29070000
sp|Q38872|CDPK6_ARATH	sp|Q38872|CDPK6_ARATH	2	2	2	>sp|Q38872|CDPK6_ARATH Calcium-dependent protein kinase 6 OS=Arabidopsis thaliana GN=CPK6 PE=1 SV=1	1	2	2	2	2	2	2	1	2	2	2	1	2	2	2	1	5.5	5.5	5.5	61.111	544	544	1.6	5	4	1		0	11.835	By MS/MS	By MS/MS	By MS/MS	By matching	5.5	5.5	5.5	1.8	9720500	5885700	1686100	2063400	85301	34021000	11528000
sp|Q38900|CP19A_ARATH	sp|Q38900|CP19A_ARATH	2	2	2	>sp|Q38900|CP19A_ARATH Peptidyl-prolyl cis-trans isomerase CYP19-1 OS=Arabidopsis thaliana GN=CYP19-1 PE=1 SV=1	1	2	2	2	0	2	0	0	0	2	0	0	0	2	0	0	19.1	19.1	19.1	18.492	173	173	2		2			0	20.728	By matching	By MS/MS	By matching	By matching	0	19.1	0	0	3911900	0	3911900	0	0	0	10701000
sp|Q38946|DHE2_ARATH;tr|F4K6P9|F4K6P9_ARATH;sp|Q9S7A0|DHE3_ARATH;sp|Q43314|DHE1_ARATH	sp|Q38946|DHE2_ARATH;tr|F4K6P9|F4K6P9_ARATH;sp|Q9S7A0|DHE3_ARATH;sp|Q43314|DHE1_ARATH	2;1;1;1	2;1;1;1	2;1;1;1	>sp|Q38946|DHE2_ARATH Glutamate dehydrogenase 2 OS=Arabidopsis thaliana GN=GDH2 PE=1 SV=1;>tr|F4K6P9|F4K6P9_ARATH Glutamate dehydrogenase 2 OS=Arabidopsis thaliana GN=GDH2 PE=3 SV=1;>sp|Q9S7A0|DHE3_ARATH Probable glutamate dehydrogenase 3 OS=Arabidopsis th	4	2	2	2	1	1	0	1	1	1	0	1	1	1	0	1	7.1	7.1	7.1	44.699	411	411;309;411;411	3.5		1		3	0	11.676	By MS/MS	By MS/MS	By matching	By MS/MS	2.2	4.9	0	2.2	4262600	970910	2538100	0	753570	0	0
sp|Q39002|TLC1_ARATH	sp|Q39002|TLC1_ARATH	2	1	1	>sp|Q39002|TLC1_ARATH ADP,ATP carrier protein 1, chloroplastic OS=Arabidopsis thaliana GN=AATP1 PE=1 SV=2	1	2	1	1	1	2	1	1	1	1	1	0	1	1	1	0	5.9	4.6	4.6	68.134	624	624	2	3		3		0	8.2969	By MS/MS	By MS/MS	By MS/MS	By matching	4.6	5.9	4.6	1.3	7859900	2426700	2423400	3009800	0	0	0
tr|F4JRM5|F4JRM5_ARATH;sp|Q39011|KSG7_ARATH;sp|Q39010|KSG6_ARATH	tr|F4JRM5|F4JRM5_ARATH;sp|Q39011|KSG7_ARATH;sp|Q39010|KSG6_ARATH	1;1;1	1;1;1	1;1;1	>tr|F4JRM5|F4JRM5_ARATH Shaggy-related protein kinase eta OS=Arabidopsis thaliana GN=BIN2 PE=3 SV=1;>sp|Q39011|KSG7_ARATH Shaggy-related protein kinase eta OS=Arabidopsis thaliana GN=ASK7 PE=1 SV=2;>sp|Q39010|KSG6_ARATH Shaggy-related protein kinase zeta O	3	1	1	1	1	1	1	1	1	1	1	1	1	1	1	1	3.9	3.9	3.9	31.622	280	280;380;412	1.2	4	1			0	7.0553	By MS/MS	By matching	By MS/MS	By matching	3.9	3.9	3.9	3.9	4716500	499260	1265500	2397700	554000	0	0
sp|Q39026|MPK6_ARATH	sp|Q39026|MPK6_ARATH	1	1	1	>sp|Q39026|MPK6_ARATH Mitogen-activated protein kinase 6 OS=Arabidopsis thaliana GN=MPK6 PE=1 SV=1	1	1	1	1	0	0	1	1	0	0	1	1	0	0	1	1	3.8	3.8	3.8	45.057	395	395	1.67	1	2			0	52.502	By matching	By matching	By MS/MS	By MS/MS	0	0	3.8	3.8	6534500	0	0	5236700	1297800	0	0
tr|F4IX90|F4IX90_ARATH;sp|Q39033|PLCD2_ARATH	tr|F4IX90|F4IX90_ARATH;sp|Q39033|PLCD2_ARATH	1;1	1;1	1;1	>tr|F4IX90|F4IX90_ARATH Phosphoinositide phospholipase C OS=Arabidopsis thaliana GN=PLC2 PE=1 SV=1;>sp|Q39033|PLCD2_ARATH Phosphoinositide phospholipase C 2 OS=Arabidopsis thaliana GN=PLC2 PE=1 SV=1	2	1	1	1	0	1	1	0	0	1	1	0	0	1	1	0	1.4	1.4	1.4	62.477	552	552;581	3			2		0.0032441	6.1351	By matching	By MS/MS	By MS/MS	By matching	0	1.4	1.4	0	7457700	0	3597000	3860800	0	0	0
sp|Q39043|MD37F_ARATH;tr|F4K007|F4K007_ARATH	sp|Q39043|MD37F_ARATH;tr|F4K007|F4K007_ARATH	19;18	1;1	1;1	>sp|Q39043|MD37F_ARATH Mediator of RNA polymerase II transcription subunit 37f OS=Arabidopsis thaliana GN=MED37F PE=1 SV=2;>tr|F4K007|F4K007_ARATH Luminal-binding protein 2 OS=Arabidopsis thaliana GN=BIP2 PE=3 SV=1	2	19	1	1	10	17	8	15	0	1	0	0	0	1	0	0	38.2	2.7	2.7	73.56	668	668;613	2		1			0	7.2591	By matching	By MS/MS	By matching	By matching	21.1	35.2	17.2	29	4069000	0	4069000	0	0	0	11131000
sp|Q39085|DIM_ARATH	sp|Q39085|DIM_ARATH	8	8	8	>sp|Q39085|DIM_ARATH Delta(24)-sterol reductase OS=Arabidopsis thaliana GN=DIM PE=1 SV=2	1	8	8	8	4	6	3	7	4	6	3	7	4	6	3	7	17.8	17.8	17.8	65.393	561	561	2.86	6	12	15	17	0	72.299	By MS/MS	By MS/MS	By MS/MS	By MS/MS	8.6	14.1	6.8	14.8	112490000	4943300	51490000	23665000	32387000	82617000	145510000
sp|Q39182|DEF02_ARATH	sp|Q39182|DEF02_ARATH	1	1	1	>sp|Q39182|DEF02_ARATH Defensin-like protein 2 OS=Arabidopsis thaliana GN=PDF2.2 PE=2 SV=1	1	1	1	1	0	1	0	1	0	1	0	1	0	1	0	1	31.2	31.2	31.2	8.524	77	77	2.67		2		1	0	16.846	By matching	By MS/MS	By matching	By MS/MS	0	31.2	0	31.2	5684900	0	3658700	0	2026200	0	0
sp|Q39192|SRK2D_ARATH;tr|F4J0N1|F4J0N1_ARATH	sp|Q39192|SRK2D_ARATH;tr|F4J0N1|F4J0N1_ARATH	1;1	1;1	1;1	>sp|Q39192|SRK2D_ARATH Serine/threonine-protein kinase SRK2D OS=Arabidopsis thaliana GN=SRK2D PE=1 SV=1;>tr|F4J0N1|F4J0N1_ARATH Serine/threonine-protein kinase SRK2D OS=Arabidopsis thaliana GN=SNRK2.2 PE=4 SV=1	2	1	1	1	0	0	1	0	0	0	1	0	0	0	1	0	4.4	4.4	4.4	41.206	362	362;369	1	1				0	7.1047	By matching	By matching	By MS/MS	By matching	0	0	4.4	0	212530	0	0	212530	0	0	0
tr|F4JHB6|F4JHB6_ARATH;sp|Q39196|PIP14_ARATH	tr|F4JHB6|F4JHB6_ARATH;sp|Q39196|PIP14_ARATH	3;3	2;2	2;2	>tr|F4JHB6|F4JHB6_ARATH Plasma membrane intrinsic protein 14 OS=Arabidopsis thaliana GN=PIP1;4 PE=3 SV=1;>sp|Q39196|PIP14_ARATH Probable aquaporin PIP1-4 OS=Arabidopsis thaliana GN=PIP1.4 PE=1 SV=1	2	3	2	2	1	3	1	3	0	2	0	2	0	2	0	2	20.1	20.1	20.1	23.328	219	219;287	2.5		3		1	0	13.421	By matching	By MS/MS	By matching	By MS/MS	4.1	20.1	4.1	20.1	7152600	0	4752900	0	2399700	0	14086000
sp|Q39221|STLP2_ARATH	sp|Q39221|STLP2_ARATH	1	1	1	>sp|Q39221|STLP2_ARATH SEC12-like protein 2 OS=Arabidopsis thaliana GN=STL2P PE=1 SV=4	1	1	1	1	1	1	1	1	1	1	1	1	1	1	1	1	5.6	5.6	5.6	42.793	393	393	2.5	2		6		0	12.278	By MS/MS	By MS/MS	By matching	By MS/MS	5.6	5.6	5.6	5.6	21084000	8532900	9617000	788300	2145400	0	35322000
sp|Q39232|SUC1_ARATH	sp|Q39232|SUC1_ARATH	2	2	2	>sp|Q39232|SUC1_ARATH Sucrose transport protein SUC1 OS=Arabidopsis thaliana GN=SUC1 PE=1 SV=1	1	2	2	2	1	1	2	1	1	1	2	1	1	1	2	1	4.1	4.1	4.1	54.858	513	513	1.69	5	7	1		0	39.162	By MS/MS	By MS/MS	By MS/MS	By MS/MS	4.1	4.1	4.1	4.1	23611000	3049200	4567800	12463000	3530500	55170000	22021000
sp|Q39233|SYP21_ARATH	sp|Q39233|SYP21_ARATH	1	1	1	>sp|Q39233|SYP21_ARATH Syntaxin-21 OS=Arabidopsis thaliana GN=SYP21 PE=1 SV=1	1	1	1	1	0	0	1	0	0	0	1	0	0	0	1	0	5.7	5.7	5.7	31.061	279	279	1	1				0	7.093	By matching	By matching	By MS/MS	By matching	0	0	5.7	0	839420	0	0	839420	0	0	0
sp|Q39258|VATE1_ARATH;sp|Q9C9Z8|VATE2_ARATH	sp|Q39258|VATE1_ARATH	14;3	14;3	8;1	>sp|Q39258|VATE1_ARATH V-type proton ATPase subunit E1 OS=Arabidopsis thaliana GN=VHA-E1 PE=1 SV=2	2	14	14	8	10	12	10	12	10	12	10	12	6	7	5	7	69.6	69.6	43	26.06	230	230;235	2.97	2	31	12	33	0	165.46	By MS/MS	By MS/MS	By MS/MS	By MS/MS	54.8	62.6	53	61.7	560140000	42781000	265330000	81439000	170600000	249470000	529900000
sp|Q3E7Q9|GLYT6_ARATH	sp|Q3E7Q9|GLYT6_ARATH	1	1	1	>sp|Q3E7Q9|GLYT6_ARATH Probable glycosyltransferase At5g25310 OS=Arabidopsis thaliana GN=At5g25310 PE=3 SV=2	1	1	1	1	0	0	1	0	0	0	1	0	0	0	1	0	2.7	2.7	2.7	55.973	480	480	1	1				1	-2	By matching	By matching	By MS/MS	By matching	0	0	2.7	0	0	0	0	0	0	0	0
sp|Q3EBD3|RH41_ARATH	sp|Q3EBD3|RH41_ARATH	1	1	1	>sp|Q3EBD3|RH41_ARATH DEAD-box ATP-dependent RNA helicase 41 OS=Arabidopsis thaliana GN=RH41 PE=2 SV=1	1	1	1	1	1	1	1	1	1	1	1	1	1	1	1	1	2.6	2.6	2.6	55.217	505	505	1	4				1	-2	By matching	By MS/MS	By matching	By matching	2.6	2.6	2.6	2.6	3570500	266030	570730	2484400	249360	0	0
tr|F4HSC9|F4HSC9_ARATH;sp|Q3EDL4|Y1154_ARATH;tr|F4JI11|F4JI11_ARATH;tr|F4JI10|F4JI10_ARATH	tr|F4HSC9|F4HSC9_ARATH;sp|Q3EDL4|Y1154_ARATH	3;3;1;1	3;3;1;1	3;3;1;1	>tr|F4HSC9|F4HSC9_ARATH Putative serine/threonine-protein kinase OS=Arabidopsis thaliana GN=At1g01540 PE=1 SV=1;>sp|Q3EDL4|Y1154_ARATH Probable serine/threonine-protein kinase At1g01540 OS=Arabidopsis thaliana GN=At1g01540 PE=1 SV=2	4	3	3	3	3	3	2	1	3	3	2	1	3	3	2	1	8	8	8	42.775	386	386;472;479;480	1.44	5	4			0	17.349	By MS/MS	By matching	By MS/MS	By matching	8	8	7.3	3.9	9835000	2165800	1431000	5635000	603140	37172000	7294500
sp|Q41931|ACCO2_ARATH	sp|Q41931|ACCO2_ARATH	4	4	3	>sp|Q41931|ACCO2_ARATH 1-aminocyclopropane-1-carboxylate oxidase 2 OS=Arabidopsis thaliana GN=ACO2 PE=2 SV=2	1	4	4	3	1	3	1	4	1	3	1	4	1	2	1	3	15	15	12.5	36.183	320	320	2.33		6	3		0	27.191	By MS/MS	By MS/MS	By matching	By MS/MS	5.6	10.6	4.4	15	13891000	606080	11525000	156760	1603600	0	31526000
sp|Q42029|PSBP1_ARATH;sp|O49344|PSBP2_ARATH	sp|Q42029|PSBP1_ARATH	4;1	4;1	4;1	>sp|Q42029|PSBP1_ARATH Oxygen-evolving enhancer protein 2-1, chloroplastic OS=Arabidopsis thaliana GN=PSBP1 PE=1 SV=2	2	4	4	4	2	4	2	4	2	4	2	4	2	4	2	4	21.7	21.7	21.7	28.095	263	263;125	3.31		3	5	8	0	34.842	By MS/MS	By MS/MS	By MS/MS	By MS/MS	8.4	21.7	8.4	21.7	23571000	1131100	7887000	1330800	13222000	10087000	19684000
sp|Q42064|RL83_ARATH;sp|Q4PSL7|RL82_ARATH	sp|Q42064|RL83_ARATH	4;1	1;0	1;0	>sp|Q42064|RL83_ARATH 60S ribosomal protein L8-3 OS=Arabidopsis thaliana GN=RPL8C PE=1 SV=2	2	4	1	1	2	2	2	3	0	0	0	1	0	0	0	1	19	7.4	7.4	27.948	258	258;260	4				1	0	6.4888	By matching	By matching	By matching	By MS/MS	8.9	7.4	7.4	14.7	1722000	0	0	0	1722000	0	0
tr|A8MQR4|A8MQR4_ARATH;sp|Q42112|RLA02_ARATH;sp|O04204|RLA01_ARATH;sp|P57691|RLA03_ARATH	tr|A8MQR4|A8MQR4_ARATH;sp|Q42112|RLA02_ARATH	4;4;1;1	4;4;1;1	4;4;1;1	>tr|A8MQR4|A8MQR4_ARATH 60S acidic ribosomal protein P0-2 OS=Arabidopsis thaliana GN=At3g09200 PE=1 SV=1;>sp|Q42112|RLA02_ARATH 60S acidic ribosomal protein P0-2 OS=Arabidopsis thaliana GN=RPP0B PE=1 SV=2	4	4	4	4	2	4	2	4	2	4	2	4	2	4	2	4	19.2	19.2	19.2	30.618	287	287;320;317;323	3.06		3	10	4	0	34.848	By matching	By MS/MS	By matching	By MS/MS	10.1	19.2	10.1	19.2	39279000	1755200	21318000	570120	15636000	19233000	38750000
sp|Q42262|RS3A2_ARATH	sp|Q42262|RS3A2_ARATH	4	4	3	>sp|Q42262|RS3A2_ARATH 40S ribosomal protein S3a-2 OS=Arabidopsis thaliana GN=RPS3AB PE=2 SV=3	1	4	4	3	1	4	1	2	1	4	1	2	0	3	0	1	26	26	20.6	29.803	262	262	3.17		5		7	0	31.568	By MS/MS	By MS/MS	By matching	By MS/MS	5.3	26	5.3	11.5	36926000	7764200	13211000	5267500	10683000	0	14879000
sp|Q42290|MPPB_ARATH	sp|Q42290|MPPB_ARATH	12	12	12	>sp|Q42290|MPPB_ARATH Probable mitochondrial-processing peptidase subunit beta OS=Arabidopsis thaliana GN=At3g02090 PE=2 SV=2	1	12	12	12	2	9	4	8	2	9	4	8	2	9	4	8	32.6	32.6	32.6	59.159	531	531	2.9		15	3	12	0	282.1	By MS/MS	By MS/MS	By MS/MS	By MS/MS	5.8	30.5	11.1	16.6	57213000	10473000	32950000	4986800	8803400	0	77624000
tr|F4JWM1|F4JWM1_ARATH;tr|A8MRX2|A8MRX2_ARATH;sp|Q9SK22|RS161_ARATH;sp|Q42340|RS163_ARATH;sp|Q9M8X9|RS162_ARATH	tr|F4JWM1|F4JWM1_ARATH;tr|A8MRX2|A8MRX2_ARATH;sp|Q9SK22|RS161_ARATH;sp|Q42340|RS163_ARATH	4;4;4;4;1	4;4;4;4;1	4;4;4;4;1	>tr|F4JWM1|F4JWM1_ARATH 40S ribosomal protein S16-3 OS=Arabidopsis thaliana GN=At5g18380 PE=3 SV=1;>tr|A8MRX2|A8MRX2_ARATH 40S ribosomal protein S16-3 OS=Arabidopsis thaliana GN=At5g18380 PE=4 SV=1;>sp|Q9SK22|RS161_ARATH 40S ribosomal protein S16-1 OS=Arab	5	4	4	4	2	3	4	3	2	3	4	3	2	3	4	3	36.7	36.7	36.7	16.054	139	139;144;146;146;146	3.63		3	1	15	0	27.719	By MS/MS	By MS/MS	By MS/MS	By MS/MS	20.9	25.9	36.7	25.9	85529000	28670000	6452100	8010600	42397000	44790000	35303000
sp|Q42342|CYB5E_ARATH	sp|Q42342|CYB5E_ARATH	3	3	3	>sp|Q42342|CYB5E_ARATH Cytochrome b5 isoform E OS=Arabidopsis thaliana GN=CYTB5-E PE=1 SV=2	1	3	3	3	3	3	3	3	3	3	3	3	3	3	3	3	29.9	29.9	29.9	15.084	134	134	2.62	1	11	4	5	0	36.645	By MS/MS	By MS/MS	By matching	By MS/MS	29.9	29.9	29.9	29.9	51033000	2812300	27907000	1965400	18349000	27669000	96752000
tr|A8MR50|A8MR50_ARATH;sp|Q9FE65|RL342_ARATH;sp|Q42351|RL341_ARATH	tr|A8MR50|A8MR50_ARATH;sp|Q9FE65|RL342_ARATH;sp|Q42351|RL341_ARATH	1;1;1	1;1;1	1;1;1	>tr|A8MR50|A8MR50_ARATH 60S ribosomal protein L34-1 OS=Arabidopsis thaliana GN=At1g26880 PE=4 SV=1;>sp|Q9FE65|RL342_ARATH 60S ribosomal protein L34-2 OS=Arabidopsis thaliana GN=RPL34B PE=3 SV=1;>sp|Q42351|RL341_ARATH 60S ribosomal protein L34-1 OS=Arabidop	3	1	1	1	1	1	1	1	1	1	1	1	1	1	1	1	12.5	12.5	12.5	10.973	96	96;119;120	3		4		4	0	6.8438	By MS/MS	By MS/MS	By matching	By MS/MS	12.5	12.5	12.5	12.5	8134700	656310	5702800	851130	924380	0	0
sp|Q42403|TRXH3_ARATH	sp|Q42403|TRXH3_ARATH	3	3	3	>sp|Q42403|TRXH3_ARATH Thioredoxin H3 OS=Arabidopsis thaliana GN=TRX3 PE=1 SV=1	1	3	3	3	1	3	2	3	1	3	2	3	1	3	2	3	33.9	33.9	33.9	13.109	118	118	3.23		4	2	7	0	61.449	By MS/MS	By MS/MS	By MS/MS	By MS/MS	11.9	33.9	27.1	33.9	53529000	5050000	18938000	6688400	22853000	0	58967000
sp|Q42406|CP18D_ARATH	sp|Q42406|CP18D_ARATH	3	3	3	>sp|Q42406|CP18D_ARATH Peptidyl-prolyl cis-trans isomerase CYP18-4 OS=Arabidopsis thaliana GN=CYP18-4 PE=1 SV=1	1	3	3	3	0	2	1	0	0	2	1	0	0	2	1	0	23.8	23.8	23.8	18.378	172	172	2.5		3		1	0	19.95	By matching	By MS/MS	By MS/MS	By matching	0	18.6	5.2	0	3214600	0	1973800	1240900	0	0	5399200
sp|Q42418|PROF2_ARATH	sp|Q42418|PROF2_ARATH	1	1	1	>sp|Q42418|PROF2_ARATH Profilin-2 OS=Arabidopsis thaliana GN=PRO2 PE=2 SV=1	1	1	1	1	0	1	0	0	0	1	0	0	0	1	0	0	14.5	14.5	14.5	13.998	131	131	2		1			0	8.1705	By matching	By MS/MS	By matching	By matching	0	14.5	0	0	1565800	0	1565800	0	0	0	4283400
sp|Q42438|CDPK8_ARATH	sp|Q42438|CDPK8_ARATH	1	1	1	>sp|Q42438|CDPK8_ARATH Calcium-dependent protein kinase 8 OS=Arabidopsis thaliana GN=CPK8 PE=1 SV=1	1	1	1	1	1	1	1	1	1	1	1	1	1	1	1	1	3.6	3.6	3.6	59.94	533	533	1.86	3	2	2		0	141.67	By MS/MS	By MS/MS	By MS/MS	By MS/MS	3.6	3.6	3.6	3.6	11101000	360270	3369500	4697900	2672800	0	0
sp|Q42479|CDPK3_ARATH	sp|Q42479|CDPK3_ARATH	3	3	3	>sp|Q42479|CDPK3_ARATH Calcium-dependent protein kinase 3 OS=Arabidopsis thaliana GN=CPK3 PE=1 SV=1	1	3	3	3	0	2	1	2	0	2	1	2	0	2	1	2	8.1	8.1	8.1	59.336	529	529	3.2		2		3	0	22.406	By matching	By MS/MS	By matching	By MS/MS	0	5.3	2.5	5.3	3221400	0	1402100	85061	1734200	0	3872500
sp|Q42521|DCE1_ARATH	sp|Q42521|DCE1_ARATH	1	1	1	>sp|Q42521|DCE1_ARATH Glutamate decarboxylase 1 OS=Arabidopsis thaliana GN=GAD1 PE=1 SV=2	1	1	1	1	1	1	1	1	1	1	1	1	1	1	1	1	4	4	4	57.066	502	502	2		6			0	9.1631	By MS/MS	By MS/MS	By MS/MS	By MS/MS	4	4	4	4	6742600	1336800	2411100	1069700	1925000	0	0
sp|Q42525|HXK1_ARATH	sp|Q42525|HXK1_ARATH	1	1	1	>sp|Q42525|HXK1_ARATH Hexokinase-1 OS=Arabidopsis thaliana GN=HXK1 PE=1 SV=2	1	1	1	1	0	1	0	0	0	1	0	0	0	1	0	0	3.2	3.2	3.2	53.706	496	496	2		1			0	7.5609	By matching	By MS/MS	By matching	By matching	0	3.2	0	0	1109500	0	1109500	0	0	0	3035100
tr|F4HUL6|F4HUL6_ARATH;tr|B9DG18|B9DG18_ARATH;sp|Q42547|CATA3_ARATH;tr|Q2V4M4|Q2V4M4_ARATH	tr|F4HUL6|F4HUL6_ARATH;tr|B9DG18|B9DG18_ARATH;sp|Q42547|CATA3_ARATH;tr|Q2V4M4|Q2V4M4_ARATH	10;10;10;6	10;10;10;6	7;7;7;5	>tr|F4HUL6|F4HUL6_ARATH Catalase 3 OS=Arabidopsis thaliana GN=CAT3 PE=1 SV=1;>tr|B9DG18|B9DG18_ARATH AT1G20620 protein OS=Arabidopsis thaliana GN=CAT3 PE=1 SV=1;>sp|Q42547|CATA3_ARATH Catalase-3 OS=Arabidopsis thaliana GN=CAT3 PE=1 SV=3;>tr|Q2V4M4|Q2V4M4_A	4	10	10	7	5	9	4	6	5	9	4	6	3	6	2	4	38.2	38.2	27.9	48.898	427	427;485;492;377	2.91		19	11	15	0	216.18	By MS/MS	By MS/MS	By MS/MS	By MS/MS	15.7	35.1	12.6	18.3	228780000	44055000	111430000	20055000	53237000	103600000	292080000
tr|F4HU00|F4HU00_ARATH;sp|Q42556|PMA9_ARATH;sp|Q9LV11|PMA11_ARATH	tr|F4HU00|F4HU00_ARATH;sp|Q42556|PMA9_ARATH;sp|Q9LV11|PMA11_ARATH	5;5;5	1;1;1	1;1;1	>tr|F4HU00|F4HU00_ARATH H(+)-ATPase 9 OS=Arabidopsis thaliana GN=HA9 PE=3 SV=1;>sp|Q42556|PMA9_ARATH ATPase 9, plasma membrane-type OS=Arabidopsis thaliana GN=AHA9 PE=2 SV=2;>sp|Q9LV11|PMA11_ARATH ATPase 11, plasma membrane-type OS=Arabidopsis thaliana GN=	3	5	1	1	2	4	1	4	0	1	0	0	0	1	0	0	7.9	2	2	104.12	945	945;954;956	2		1			0	14.592	By matching	By MS/MS	By matching	By matching	2.9	6	1.6	5.9	1441000	0	1441000	0	0	0	3942000
sp|Q42564|APX3_ARATH;sp|Q1PER6|APX2_ARATH;sp|Q7XZP5|APX5_ARATH	sp|Q42564|APX3_ARATH	4;1;1	4;1;1	4;1;1	>sp|Q42564|APX3_ARATH L-ascorbate peroxidase 3, peroxisomal OS=Arabidopsis thaliana GN=APX3 PE=1 SV=1	3	4	4	4	1	3	2	3	1	3	2	3	1	3	2	3	15.3	15.3	15.3	31.571	287	287;251;279	3.17	1	3	1	7	0	31.553	By matching	By MS/MS	By matching	By MS/MS	4.9	10.8	7	11.8	9291800	208900	5789500	188240	3105200	0	14893000
sp|Q42586|UMPS_ARATH	sp|Q42586|UMPS_ARATH	1	1	1	>sp|Q42586|UMPS_ARATH Uridine 5-monophosphate synthase OS=Arabidopsis thaliana GN=PYRE-F PE=2 SV=2	1	1	1	1	0	0	0	1	0	0	0	1	0	0	0	1	4	4	4	51.85	476	476	4				1	0	7.1306	By matching	By matching	By matching	By MS/MS	0	0	0	4	851960	0	0	0	851960	0	0
sp|Q43127|GLNA2_ARATH	sp|Q43127|GLNA2_ARATH	2	2	2	>sp|Q43127|GLNA2_ARATH Glutamine synthetase, chloroplastic/mitochondrial OS=Arabidopsis thaliana GN=GLN2 PE=1 SV=1	1	2	2	2	1	2	2	2	1	2	2	2	1	2	2	2	6	6	6	47.41	430	430	2.78	2	7	2	7	0	13.913	By matching	By MS/MS	By matching	By MS/MS	3.3	6	6	6	56819000	104170	20924000	1469100	34322000	0	81476000
sp|Q43867|PME1_ARATH	sp|Q43867|PME1_ARATH	1	1	1	>sp|Q43867|PME1_ARATH Pectinesterase 1 OS=Arabidopsis thaliana GN=PME1 PE=2 SV=1	1	1	1	1	1	1	1	1	1	1	1	1	1	1	1	1	2	2	2	64.148	586	586	1.62	4	3	1		0	23.261	By MS/MS	By MS/MS	By matching	By matching	2	2	2	2	12895000	3001200	7022600	2358700	512360	0	34098000
sp|Q56WD9|THIK2_ARATH	sp|Q56WD9|THIK2_ARATH	1	1	1	>sp|Q56WD9|THIK2_ARATH 3-ketoacyl-CoA thiolase 2, peroxisomal OS=Arabidopsis thaliana GN=PED1 PE=1 SV=2	1	1	1	1	0	0	0	1	0	0	0	1	0	0	0	1	2.8	2.8	2.8	48.578	462	462	3			1		0.0016992	6.2775	By matching	By matching	By matching	By MS/MS	0	0	0	2.8	258870	0	0	0	258870	0	0
sp|Q56WK6|PATL1_ARATH	sp|Q56WK6|PATL1_ARATH	3	2	2	>sp|Q56WK6|PATL1_ARATH Patellin-1 OS=Arabidopsis thaliana GN=PATL1 PE=1 SV=2	1	3	2	2	2	3	2	2	2	2	2	1	2	2	2	1	6.1	4.4	4.4	64.046	573	573	3		5		5	0	15.039	By MS/MS	By MS/MS	By MS/MS	By MS/MS	4.4	6.1	4.4	3.7	8639900	762630	3876000	614580	3386700	5383800	11681000
sp|Q56WN1|GLN11_ARATH;sp|Q9FMD9|GLN14_ARATH	sp|Q56WN1|GLN11_ARATH;sp|Q9FMD9|GLN14_ARATH	2;1	1;1	1;1	>sp|Q56WN1|GLN11_ARATH Glutamine synthetase cytosolic isozyme 1-1 OS=Arabidopsis thaliana GN=GLN1-1 PE=1 SV=2;>sp|Q9FMD9|GLN14_ARATH Glutamine synthetase cytosolic isozyme 1-4 OS=Arabidopsis thaliana GN=GLN1-4 PE=1 SV=1	2	2	1	1	0	2	1	1	0	1	0	0	0	1	0	0	7.3	3.9	3.9	39.115	356	356;356	2		1			0.0032468	6.1386	By matching	By MS/MS	By matching	By matching	0	7.3	3.4	3.4	1946400	0	1946400	0	0	0	5324400
sp|Q56YA5|SGAT_ARATH	sp|Q56YA5|SGAT_ARATH	1	1	1	>sp|Q56YA5|SGAT_ARATH Serine--glyoxylate aminotransferase OS=Arabidopsis thaliana GN=AGT1 PE=1 SV=2	1	1	1	1	1	0	0	1	1	0	0	1	1	0	0	1	2.2	2.2	2.2	44.207	401	401	4				2	0	6.8345	By matching	By matching	By matching	By MS/MS	2.2	0	0	2.2	586600	62327	0	0	524270	0	0
sp|Q56Z59|PATL3_ARATH	sp|Q56Z59|PATL3_ARATH	2	2	2	>sp|Q56Z59|PATL3_ARATH Patellin-3 OS=Arabidopsis thaliana GN=PATL3 PE=1 SV=2	1	2	2	2	2	2	2	2	2	2	2	2	2	2	2	2	3.3	3.3	3.3	56.104	490	490	1.44	12	4	2		0	30.66	By MS/MS	By MS/MS	By MS/MS	By MS/MS	3.3	3.3	3.3	3.3	78549000	9139100	29334000	33103000	6973100	189910000	270500000
sp|Q56ZI2|PATL2_ARATH	sp|Q56ZI2|PATL2_ARATH	8	8	7	>sp|Q56ZI2|PATL2_ARATH Patellin-2 OS=Arabidopsis thaliana GN=PATL2 PE=1 SV=2	1	8	8	7	1	5	2	6	1	5	2	6	1	4	2	5	16.8	16.8	15.4	76.007	683	683	2.62	2	7	2	5	0	66.11	By matching	By MS/MS	By MS/MS	By MS/MS	2.5	9.7	3.7	12	13521000	133190	5349000	1409100	6629800	0	17769000
sp|Q5G5E0|PIRL5_ARATH	sp|Q5G5E0|PIRL5_ARATH	1	1	1	>sp|Q5G5E0|PIRL5_ARATH Plant intracellular Ras-group-related LRR protein 5 OS=Arabidopsis thaliana GN=PIRL5 PE=2 SV=1	1	1	1	1	1	1	1	0	1	1	1	0	1	1	1	0	3	3	3	58.742	526	526	1	3				0	7.3611	By matching	By MS/MS	By matching	By matching	3	3	3	0	825840	150300	216400	459140	0	0	0
sp|Q5XEZ5|CSC1_ARATH	sp|Q5XEZ5|CSC1_ARATH	1	1	1	>sp|Q5XEZ5|CSC1_ARATH Calcium permeable stress-gated cation channel 1 OS=Arabidopsis thaliana GN=CSC1 PE=2 SV=1	1	1	1	1	1	1	1	0	1	1	1	0	1	1	1	0	2.7	2.7	2.7	87.893	771	771	1	4				0	12.849	By MS/MS	By MS/MS	By MS/MS	By matching	2.7	2.7	2.7	0	1221700	97281	182200	942210	0	0	0
sp|Q66GP0|Y5738_ARATH	sp|Q66GP0|Y5738_ARATH	1	1	1	>sp|Q66GP0|Y5738_ARATH BTB/POZ domain-containing protein At5g67385 OS=Arabidopsis thaliana GN=At5g67385 PE=1 SV=2	1	1	1	1	1	1	1	1	1	1	1	1	1	1	1	1	4.3	4.3	4.3	67.558	604	604	1.55	10	9	1		0	8.1778	By MS/MS	By MS/MS	By MS/MS	By MS/MS	4.3	4.3	4.3	4.3	79985000	8674700	35298000	24380000	11631000	0	0
sp|Q67YI9|EPN2_ARATH	sp|Q67YI9|EPN2_ARATH	2	2	2	>sp|Q67YI9|EPN2_ARATH Clathrin interactor EPSIN 2 OS=Arabidopsis thaliana GN=EPSIN2 PE=1 SV=1	1	2	2	2	2	2	2	1	2	2	2	1	2	2	2	1	3	3	3	95.477	895	895	2.08	4	4	5		0	33.406	By MS/MS	By MS/MS	By MS/MS	By matching	3	3	3	2.2	18499000	5732200	6262800	6369600	134000	58258000	33068000
sp|Q67ZE1|HSDD2_ARATH	sp|Q67ZE1|HSDD2_ARATH	1	1	1	>sp|Q67ZE1|HSDD2_ARATH 3beta-hydroxysteroid-dehydrogenase/decarboxylase isoform 2 OS=Arabidopsis thaliana GN=3BETAHSD/D2 PE=2 SV=2	1	1	1	1	1	1	1	1	1	1	1	1	1	1	1	1	2.8	2.8	2.8	61.704	564	564	2		4			0.003252	6.1424	By matching	By MS/MS	By matching	By matching	2.8	2.8	2.8	2.8	5149100	716160	3660400	415820	356740	0	0
sp|Q681I0|ORTHL_ARATH	sp|Q681I0|ORTHL_ARATH	1	1	1	>sp|Q681I0|ORTHL_ARATH E3 ubiquitin-protein ligase ORTHRUS-LIKE 1 OS=Arabidopsis thaliana GN=ORTHL PE=2 SV=1	1	1	1	1	0	0	1	0	0	0	1	0	0	0	1	0	3.4	3.4	3.4	52.307	465	465	3			1		1	-2	By matching	By matching	By MS/MS	By matching	0	0	3.4	0	4265400	0	0	4265400	0	0	0
sp|Q68KI4|NHX1_ARATH;sp|Q56XP4|NHX2_ARATH	sp|Q68KI4|NHX1_ARATH	3;1	3;1	3;1	>sp|Q68KI4|NHX1_ARATH Sodium/hydrogen exchanger 1 OS=Arabidopsis thaliana GN=NHX1 PE=1 SV=2	2	3	3	3	3	3	3	3	3	3	3	3	3	3	3	3	3.9	3.9	3.9	59.513	538	538;546	2.22	8	13	16		0	60.502	By MS/MS	By MS/MS	By MS/MS	By MS/MS	3.9	3.9	3.9	3.9	194660000	72955000	63165000	34953000	23587000	379290000	331760000
tr|F4KFK8|F4KFK8_ARATH;sp|Q6AWX0|XYLL2_ARATH	tr|F4KFK8|F4KFK8_ARATH;sp|Q6AWX0|XYLL2_ARATH	1;1	1;1	1;1	>tr|F4KFK8|F4KFK8_ARATH D-xylose-proton symporter-like 2 OS=Arabidopsis thaliana GN=At5g17010 PE=1 SV=1;>sp|Q6AWX0|XYLL2_ARATH D-xylose-proton symporter-like 2 OS=Arabidopsis thaliana GN=At5g17010 PE=1 SV=1	2	1	1	1	1	1	1	1	1	1	1	1	1	1	1	1	3	3	3	49.953	470	470;503	1.88	3	3	2		0	6.5863	By MS/MS	By matching	By MS/MS	By matching	3	3	3	3	10576000	2332100	2610600	4553500	1080100	0	0
sp|Q6EVK6|BRM_ARATH	sp|Q6EVK6|BRM_ARATH	1	1	1	>sp|Q6EVK6|BRM_ARATH ATP-dependent helicase BRM OS=Arabidopsis thaliana GN=BRM PE=1 SV=1	1	1	1	1	1	1	1	1	1	1	1	1	1	1	1	1	0.6	0.6	0.6	245.47	2193	2193	2	4	1	4		0	7.741	By MS/MS	By MS/MS	By MS/MS	By MS/MS	0.6	0.6	0.6	0.6	7935200	2197300	1929300	2066400	1742100	0	0
tr|F4J8M5|F4J8M5_ARATH;sp|Q6ICY4|MTPC2_ARATH	tr|F4J8M5|F4J8M5_ARATH;sp|Q6ICY4|MTPC2_ARATH	2;2	2;2	2;2	>tr|F4J8M5|F4J8M5_ARATH Metal tolerance protein 5 OS=Arabidopsis thaliana GN=At3g12100 PE=4 SV=1;>sp|Q6ICY4|MTPC2_ARATH Metal tolerance protein C2 OS=Arabidopsis thaliana GN=MTPC2 PE=2 SV=1	2	2	2	2	1	1	2	2	1	1	2	2	1	1	2	2	9	9	9	36.911	333	333;393	1.57	3	4			0	12.144	By matching	By matching	By MS/MS	By matching	2.1	2.1	9	9	6913700	348870	1347200	3359600	1858000	0	0
sp|Q9LHG9|NACA1_ARATH;sp|Q6ICZ8|NACA3_ARATH	sp|Q9LHG9|NACA1_ARATH;sp|Q6ICZ8|NACA3_ARATH	1;1	1;1	1;1	>sp|Q9LHG9|NACA1_ARATH Nascent polypeptide-associated complex subunit alpha-like protein 1 OS=Arabidopsis thaliana GN=At3g12390 PE=1 SV=1;>sp|Q6ICZ8|NACA3_ARATH Nascent polypeptide-associated complex subunit alpha-like protein 3 OS=Arabidopsis thaliana GN=	2	1	1	1	0	1	0	0	0	1	0	0	0	1	0	0	6.4	6.4	6.4	21.982	203	203;204	2		1			0.00087489	6.4429	By matching	By MS/MS	By matching	By matching	0	6.4	0	0	1459100	0	1459100	0	0	0	3991300
sp|Q6NPR7|PMTO_ARATH	sp|Q6NPR7|PMTO_ARATH	1	1	1	>sp|Q6NPR7|PMTO_ARATH Probable methyltransferase PMT24 OS=Arabidopsis thaliana GN=At1g29470 PE=2 SV=1	1	1	1	1	0	1	0	0	0	1	0	0	0	1	0	0	1.8	1.8	1.8	87.204	770	770	2		1			0	41.029	By matching	By MS/MS	By matching	By matching	0	1.8	0	0	862680	0	862680	0	0	0	2359900
sp|Q6NQI8|LAG13_ARATH	sp|Q6NQI8|LAG13_ARATH	1	1	1	>sp|Q6NQI8|LAG13_ARATH LAG1 longevity assurance homolog 3 OS=Arabidopsis thaliana GN=At1g13580 PE=2 SV=2	1	1	1	1	1	1	1	1	1	1	1	1	1	1	1	1	5.5	5.5	5.5	36.548	308	308	3			7		0	6.5632	By MS/MS	By MS/MS	By matching	By matching	5.5	5.5	5.5	5.5	2456500	712990	964080	95875	683570	0	0
sp|Q6R3K9|YSL2_ARATH	sp|Q6R3K9|YSL2_ARATH	1	1	1	>sp|Q6R3K9|YSL2_ARATH Metal-nicotianamine transporter YSL2 OS=Arabidopsis thaliana GN=YSL2 PE=1 SV=1	1	1	1	1	1	1	1	1	1	1	1	1	1	1	1	1	2.4	2.4	2.4	72.982	664	664	1	4				0.0076864	5.9736	By MS/MS	By matching	By MS/MS	By matching	2.4	2.4	2.4	2.4	1699300	348580	595700	591500	163470	0	0
sp|Q6WWW4|UPL3_ARATH;tr|B3H700|B3H700_ARATH	sp|Q6WWW4|UPL3_ARATH;tr|B3H700|B3H700_ARATH	2;1	2;1	2;1	>sp|Q6WWW4|UPL3_ARATH E3 ubiquitin-protein ligase UPL3 OS=Arabidopsis thaliana GN=UPL3 PE=1 SV=1;>tr|B3H700|B3H700_ARATH HECT ubiquitin protein ligase family protein OS=Arabidopsis thaliana GN=KAK PE=1 SV=1	2	2	2	2	2	2	2	2	2	2	2	2	2	2	2	2	3.5	3.5	3.5	202.93	1888	1888;1794	2.2	5	2	8		0	22.828	By MS/MS	By MS/MS	By MS/MS	By MS/MS	3.5	3.5	3.5	3.5	18875000	4220800	4484500	8055500	2114700	31322000	30557000
sp|Q70DU8|AL3H1_ARATH	sp|Q70DU8|AL3H1_ARATH	2	2	2	>sp|Q70DU8|AL3H1_ARATH Aldehyde dehydrogenase family 3 member H1 OS=Arabidopsis thaliana GN=ALDH3H1 PE=1 SV=2	1	2	2	2	0	2	0	0	0	2	0	0	0	2	0	0	5.8	5.8	5.8	53.158	484	484	2		2			0	12.975	By matching	By MS/MS	By matching	By matching	0	5.8	0	0	1840300	0	1840300	0	0	0	5034100
tr|A8MR97|A8MR97_ARATH;sp|Q76E23|IF4G_ARATH	tr|A8MR97|A8MR97_ARATH;sp|Q76E23|IF4G_ARATH	2;2	2;2	2;2	>tr|A8MR97|A8MR97_ARATH Eukaryotic translation initiation factor 4G OS=Arabidopsis thaliana GN=EIF4G PE=1 SV=1;>sp|Q76E23|IF4G_ARATH Eukaryotic translation initiation factor 4G OS=Arabidopsis thaliana GN=EIF4G PE=1 SV=2	2	2	2	2	2	2	2	2	2	2	2	2	2	2	2	2	2.1	2.1	2.1	187.55	1723	1723;1727	1.82	4	5	2		0	14.623	By matching	By MS/MS	By MS/MS	By MS/MS	2.1	2.1	2.1	2.1	14778000	410490	2420100	6849800	5097900	13042000	14654000
sp|Q7DM58|AB4C_ARATH	sp|Q7DM58|AB4C_ARATH	1	1	1	>sp|Q7DM58|AB4C_ARATH ABC transporter C family member 4 OS=Arabidopsis thaliana GN=ABCC4 PE=2 SV=2	1	1	1	1	0	1	1	0	0	1	1	0	0	1	1	0	1.6	1.6	1.6	169.08	1516	1516	3			2		0	7.1639	By matching	By matching	By MS/MS	By matching	0	1.6	1.6	0	1104800	0	398790	706000	0	0	0
sp|Q7PC87|AB34G_ARATH	sp|Q7PC87|AB34G_ARATH	1	1	1	>sp|Q7PC87|AB34G_ARATH ABC transporter G family member 34 OS=Arabidopsis thaliana GN=ABCG34 PE=2 SV=1	1	1	1	1	1	1	1	1	1	1	1	1	1	1	1	1	1.5	1.5	1.5	164.2	1453	1453	1.79	6	5	3		0	12.018	By MS/MS	By MS/MS	By MS/MS	By MS/MS	1.5	1.5	1.5	1.5	35096000	7057000	9833800	14546000	3658500	0	0
sp|Q7X9V2|PIE1_ARATH	sp|Q7X9V2|PIE1_ARATH	1	1	1	>sp|Q7X9V2|PIE1_ARATH Protein PHOTOPERIOD-INDEPENDENT EARLY FLOWERING 1 OS=Arabidopsis thaliana GN=PIE1 PE=1 SV=1	1	1	1	1	1	1	1	0	1	1	1	0	1	1	1	0	0.9	0.9	0.9	234.05	2055	2055	1	3				0	7.4278	By matching	By MS/MS	By matching	By matching	0.9	0.9	0.9	0	657200	134870	143670	378670	0	0	0
sp|Q7XJJ7|FAAH_ARATH	sp|Q7XJJ7|FAAH_ARATH	1	1	1	>sp|Q7XJJ7|FAAH_ARATH Fatty acid amide hydrolase OS=Arabidopsis thaliana GN=FAAH PE=1 SV=1	1	1	1	1	1	1	1	1	1	1	1	1	1	1	1	1	3.5	3.5	3.5	66.078	607	607	3			4		0	12.266	By MS/MS	By MS/MS	By MS/MS	By MS/MS	3.5	3.5	3.5	3.5	6331400	2094000	2795500	554130	887800	0	0
tr|F4J9G1|F4J9G1_ARATH;sp|Q7XZU0|SAC9_ARATH;tr|F4J9G0|F4J9G0_ARATH	tr|F4J9G1|F4J9G1_ARATH;sp|Q7XZU0|SAC9_ARATH;tr|F4J9G0|F4J9G0_ARATH	1;1;1	1;1;1	1;1;1	>tr|F4J9G1|F4J9G1_ARATH Phosphoinositide phosphatase SAC9 OS=Arabidopsis thaliana GN=SAC9 PE=1 SV=1;>sp|Q7XZU0|SAC9_ARATH Probable phosphoinositide phosphatase SAC9 OS=Arabidopsis thaliana GN=SAC9 PE=1 SV=1;>tr|F4J9G0|F4J9G0_ARATH Phosphoinositide phosphat	3	1	1	1	1	1	1	1	1	1	1	1	1	1	1	1	1.2	1.2	1.2	155.37	1405	1405;1630;1646	1.67	2	4			0	8.4844	By MS/MS	By MS/MS	By matching	By MS/MS	1.2	1.2	1.2	1.2	8109300	337350	3742500	992090	3037400	0	0
sp|Q84M97|MSL9_ARATH	sp|Q84M97|MSL9_ARATH	1	1	1	>sp|Q84M97|MSL9_ARATH Mechanosensitive ion channel protein 9 OS=Arabidopsis thaliana GN=MSL9 PE=1 SV=1	1	1	1	1	1	1	1	0	1	1	1	0	1	1	1	0	2.6	2.6	2.6	84.248	742	742	1	4				0	9.1031	By matching	By matching	By MS/MS	By matching	2.6	2.6	2.6	0	1115900	96419	138020	881490	0	0	0
sp|Q84MB3|ACCH1_ARATH	sp|Q84MB3|ACCH1_ARATH	1	1	1	>sp|Q84MB3|ACCH1_ARATH 1-aminocyclopropane-1-carboxylate oxidase homolog 1 OS=Arabidopsis thaliana GN=At1g06620 PE=2 SV=1	1	1	1	1	0	0	1	1	0	0	1	1	0	0	1	1	6.8	6.8	6.8	40.351	365	365	3			2		0.0017021	6.2786	By matching	By matching	By MS/MS	By MS/MS	0	0	6.8	6.8	941200	0	0	449680	491520	0	0
tr|F4JWD6|F4JWD6_ARATH;sp|Q84VX3|ALF4_ARATH	tr|F4JWD6|F4JWD6_ARATH;sp|Q84VX3|ALF4_ARATH	1;1	1;1	1;1	>tr|F4JWD6|F4JWD6_ARATH Aberrant lateral root formation 4 OS=Arabidopsis thaliana GN=ALF4 PE=4 SV=1;>sp|Q84VX3|ALF4_ARATH Aberrant root formation protein 4 OS=Arabidopsis thaliana GN=ALF4 PE=1 SV=2	2	1	1	1	0	0	0	1	0	0	0	1	0	0	0	1	3.1	3.1	3.1	63.317	574	574;626	3			1		0.0039968	6.0916	By matching	By matching	By matching	By MS/MS	0	0	0	3.1	4639000	0	0	0	4639000	0	0
sp|Q8LA13|RH11_ARATH;sp|Q84W89|RH37_ARATH;sp|Q9M2F9|RH52_ARATH	sp|Q8LA13|RH11_ARATH;sp|Q84W89|RH37_ARATH;sp|Q9M2F9|RH52_ARATH	1;1;1	1;1;1	1;1;1	>sp|Q8LA13|RH11_ARATH DEAD-box ATP-dependent RNA helicase 11 OS=Arabidopsis thaliana GN=RH11 PE=1 SV=1;>sp|Q84W89|RH37_ARATH DEAD-box ATP-dependent RNA helicase 37 OS=Arabidopsis thaliana GN=RH37 PE=2 SV=2;>sp|Q9M2F9|RH52_ARATH DEAD-box ATP-dependent RNA h	3	1	1	1	0	1	0	1	0	1	0	1	0	1	0	1	2	2	2	66.025	612	612;633;646	4				2	0	6.5393	By matching	By MS/MS	By matching	By MS/MS	0	2	0	2	544330	0	46902	0	497430	0	0
sp|Q84WP5|CSPL8_ARATH	sp|Q84WP5|CSPL8_ARATH	1	1	1	>sp|Q84WP5|CSPL8_ARATH CASP-like protein 4A3 OS=Arabidopsis thaliana GN=At2g36330 PE=2 SV=1	1	1	1	1	1	1	1	1	1	1	1	1	1	1	1	1	5.7	5.7	5.7	31.183	283	283	2		4			0	6.4603	By MS/MS	By matching	By MS/MS	By MS/MS	5.7	5.7	5.7	5.7	6551900	1650200	2513200	1442800	945600	0	0
sp|Q8GSA7|CMTA3_ARATH	sp|Q8GSA7|CMTA3_ARATH	1	1	1	>sp|Q8GSA7|CMTA3_ARATH Calmodulin-binding transcription activator 3 OS=Arabidopsis thaliana GN=CMTA3 PE=1 SV=1	1	1	1	1	0	0	0	1	0	0	0	1	0	0	0	1	1.7	1.7	1.7	116.11	1032	1032	2		1			0	11.458	By matching	By matching	By matching	By MS/MS	0	0	0	1.7	1161200	0	0	0	1161200	0	0
sp|Q8GUL8|UGPI1_ARATH	sp|Q8GUL8|UGPI1_ARATH	2	2	2	>sp|Q8GUL8|UGPI1_ARATH Uncharacterized GPI-anchored protein At5g19230 OS=Arabidopsis thaliana GN=At5g19230 PE=1 SV=1	1	2	2	2	2	2	1	1	2	2	1	1	2	2	1	1	19.6	19.6	19.6	20.51	189	189	2.67		2	4		0	14.816	By MS/MS	By MS/MS	By matching	By matching	19.6	19.6	11.1	11.1	7628700	1834600	4758500	501500	534150	15039000	16529000
sp|Q8GUM4|Y3739_ARATH	sp|Q8GUM4|Y3739_ARATH	5	5	5	>sp|Q8GUM4|Y3739_ARATH Uncharacterized membrane protein At3g27390 OS=Arabidopsis thaliana GN=At3g27390 PE=1 SV=2	1	5	5	5	4	5	5	4	4	5	5	4	4	5	5	4	9.2	9.2	9.2	65.496	588	588	1.67	18	4	8		0	58.552	By MS/MS	By MS/MS	By MS/MS	By MS/MS	9	9.2	9.2	9	43780000	9047600	11509000	17952000	5271600	71728000	91523000
sp|Q8GWR0|COX11_ARATH	sp|Q8GWR0|COX11_ARATH	1	1	1	>sp|Q8GWR0|COX11_ARATH Cytochrome c oxidase assembly protein COX11, mitochondrial OS=Arabidopsis thaliana GN=COX11 PE=2 SV=1	1	1	1	1	1	1	1	1	1	1	1	1	1	1	1	1	7.7	7.7	7.7	32.604	287	287	3			4		0	8.0877	By MS/MS	By MS/MS	By MS/MS	By MS/MS	7.7	7.7	7.7	7.7	9183500	3003900	2074900	1762400	2342400	0	0
sp|Q8GX69|BGA16_ARATH	sp|Q8GX69|BGA16_ARATH	1	1	1	>sp|Q8GX69|BGA16_ARATH Beta-galactosidase 16 OS=Arabidopsis thaliana GN=BGAL16 PE=2 SV=2	1	1	1	1	0	0	1	0	0	0	1	0	0	0	1	0	1.1	1.1	1.1	91.647	815	815	2		1			1	-2	By matching	By matching	By MS/MS	By matching	0	0	1.1	0	0	0	0	0	0	0	0
sp|Q8GX92|CHX6A_ARATH	sp|Q8GX92|CHX6A_ARATH	1	1	1	>sp|Q8GX92|CHX6A_ARATH Cation/H(+) antiporter 6A OS=Arabidopsis thaliana GN=CHX6a PE=2 SV=2	1	1	1	1	0	0	0	1	0	0	0	1	0	0	0	1	0.9	0.9	0.9	93.394	818	818	3			1		1	-2	By matching	By matching	By matching	By MS/MS	0	0	0	0.9	0	0	0	0	0	0	0
sp|Q8GXX7|C3H33_ARATH	sp|Q8GXX7|C3H33_ARATH	1	1	1	>sp|Q8GXX7|C3H33_ARATH Zinc finger CCCH domain-containing protein 33 OS=Arabidopsis thaliana GN=ZFN1 PE=1 SV=1	1	1	1	1	0	1	1	1	0	1	1	1	0	1	1	1	5.3	5.3	5.3	44.181	397	397	2.5	1		3		0	22.024	By matching	By MS/MS	By MS/MS	By MS/MS	0	5.3	5.3	5.3	4168500	0	2241700	997260	929570	0	0
sp|Q8GY23|UPL1_ARATH;tr|F4I1Y3|F4I1Y3_ARATH	sp|Q8GY23|UPL1_ARATH;tr|F4I1Y3|F4I1Y3_ARATH	2;2	1;1	1;1	>sp|Q8GY23|UPL1_ARATH E3 ubiquitin-protein ligase UPL1 OS=Arabidopsis thaliana GN=UPL1 PE=1 SV=3;>tr|F4I1Y3|F4I1Y3_ARATH Ubiquitin-protein ligase 1 OS=Arabidopsis thaliana GN=UPL1 PE=1 SV=1	2	2	1	1	1	2	1	1	0	1	0	0	0	1	0	0	1	0.5	0.5	404.99	3681	3681;3930	2		1			1	-2	By matching	By MS/MS	By matching	By matching	0.5	1	0.5	0.5	0	0	0	0	0	0	0
sp|Q8GYC1|IDD4_ARATH	sp|Q8GYC1|IDD4_ARATH	1	1	1	>sp|Q8GYC1|IDD4_ARATH Protein indeterminate-domain 4, chloroplastic OS=Arabidopsis thaliana GN=IDD4 PE=1 SV=1	1	1	1	1	1	1	1	1	1	1	1	1	1	1	1	1	3.5	3.5	3.5	55.793	516	516	1	4				0	6.8096	By MS/MS	By matching	By matching	By MS/MS	3.5	3.5	3.5	3.5	4447500	563950	1254200	2171400	458010	0	0
sp|Q8GYD9|SDE3_ARATH	sp|Q8GYD9|SDE3_ARATH	1	1	1	>sp|Q8GYD9|SDE3_ARATH Probable RNA helicase SDE3 OS=Arabidopsis thaliana GN=SDE3 PE=1 SV=1	1	1	1	1	0	1	1	1	0	1	1	1	0	1	1	1	1.8	1.8	1.8	113.36	1002	1002	3			3		0.0024631	6.1767	By matching	By matching	By matching	By MS/MS	0	1.8	1.8	1.8	34829000	0	20312000	9002700	5514500	0	0
tr|B3H4B6|B3H4B6_ARATH;sp|Q9T029|RS254_ARATH;sp|Q8GYL5|RS253_ARATH;sp|Q9SIW5|RS251_ARATH	tr|B3H4B6|B3H4B6_ARATH;sp|Q9T029|RS254_ARATH;sp|Q8GYL5|RS253_ARATH;sp|Q9SIW5|RS251_ARATH	2;2;2;2	1;1;1;1	1;1;1;1	>tr|B3H4B6|B3H4B6_ARATH 40S ribosomal protein S25-4 OS=Arabidopsis thaliana GN=At4g39200 PE=4 SV=1;>sp|Q9T029|RS254_ARATH 40S ribosomal protein S25-4 OS=Arabidopsis thaliana GN=RPS25E PE=2 SV=1;>sp|Q8GYL5|RS253_ARATH 40S ribosomal protein S25-3 OS=Arabidop	4	2	1	1	1	2	1	2	0	1	0	1	0	1	0	1	22.4	13.1	13.1	11.925	107	107;108;108;109	3		1	1	1	0	6.5823	By matching	By MS/MS	By matching	By MS/MS	9.3	22.4	9.3	22.4	5519400	0	3328600	0	2190700	0	0
sp|Q8GYM2|PP393_ARATH	sp|Q8GYM2|PP393_ARATH	1	1	1	>sp|Q8GYM2|PP393_ARATH Pentatricopeptide repeat-containing protein At5g18950 OS=Arabidopsis thaliana GN=At5g18950 PE=2 SV=2	1	1	1	1	0	1	0	0	0	1	0	0	0	1	0	0	1.9	1.9	1.9	54.999	483	483	3			1		1	-2	By matching	By MS/MS	By matching	By matching	0	1.9	0	0	0	0	0	0	0	0	0
sp|Q8GYN5|RIN4_ARATH	sp|Q8GYN5|RIN4_ARATH	2	2	2	>sp|Q8GYN5|RIN4_ARATH RPM1-interacting protein 4 OS=Arabidopsis thaliana GN=RIN4 PE=1 SV=1	1	2	2	2	2	1	1	1	2	1	1	1	2	1	1	1	19	19	19	23.371	211	211	2	4	1	4		0	20.185	By MS/MS	By MS/MS	By MS/MS	By MS/MS	19	11.8	11.8	11.8	13521000	4175800	4710700	3025800	1608400	31943000	0
sp|Q8GZA4|CBSX6_ARATH	sp|Q8GZA4|CBSX6_ARATH	1	1	1	>sp|Q8GZA4|CBSX6_ARATH CBS domain-containing protein CBSX6 OS=Arabidopsis thaliana GN=CBSX6 PE=1 SV=1	1	1	1	1	1	1	1	1	1	1	1	1	1	1	1	1	2.6	2.6	2.6	46.555	425	425	1.6	3	1	1		0.00087336	6.4228	By matching	By MS/MS	By MS/MS	By matching	2.6	2.6	2.6	2.6	4874300	512460	1153000	2630700	578010	0	0
sp|Q8H0T4|UPL2_ARATH	sp|Q8H0T4|UPL2_ARATH	2	2	1	>sp|Q8H0T4|UPL2_ARATH E3 ubiquitin-protein ligase UPL2 OS=Arabidopsis thaliana GN=UPL2 PE=1 SV=3	1	2	2	1	2	2	2	2	2	2	2	2	1	1	1	1	1.3	1.3	0.8	403.61	3658	3658	2	5	2	5		0	16.073	By MS/MS	By MS/MS	By MS/MS	By MS/MS	1.3	1.3	1.3	1.3	12663000	2397300	2320900	5154700	2790500	24164000	10938000
sp|Q8H0U5|TIC62_ARATH	sp|Q8H0U5|TIC62_ARATH	2	2	2	>sp|Q8H0U5|TIC62_ARATH Protein TIC 62, chloroplastic OS=Arabidopsis thaliana GN=TIC62 PE=1 SV=1	1	2	2	2	1	2	1	2	1	2	1	2	1	2	1	2	5.9	5.9	5.9	68.341	641	641	3.33			4	2	0	15.888	By matching	By MS/MS	By MS/MS	By MS/MS	3.1	5.9	3.1	5.9	9926400	2865600	2409900	1530100	3120900	0	9556000
sp|Q8H100|AGD8_ARATH	sp|Q8H100|AGD8_ARATH	1	1	1	>sp|Q8H100|AGD8_ARATH Probable ADP-ribosylation factor GTPase-activating protein AGD8 OS=Arabidopsis thaliana GN=AGD8 PE=1 SV=1	1	1	1	1	1	1	1	1	1	1	1	1	1	1	1	1	6.5	6.5	6.5	44.441	413	413	3			4		0	13.394	By matching	By matching	By MS/MS	By matching	6.5	6.5	6.5	6.5	6428800	2449400	2100500	1029400	849580	0	0
sp|Q8H107|ODO2B_ARATH	sp|Q8H107|ODO2B_ARATH	1	1	1	>sp|Q8H107|ODO2B_ARATH Dihydrolipoyllysine-residue succinyltransferase component of 2-oxoglutarate dehydrogenase complex 2, mitochondrial OS=Arabidopsis thaliana GN=At4g26910 PE=2 SV=2	1	1	1	1	1	0	1	1	1	0	1	1	1	0	1	1	3.4	3.4	3.4	50.059	464	464	3			3		0	6.8245	By matching	By matching	By matching	By MS/MS	3.4	0	3.4	3.4	757070	272480	0	80420	404180	0	0
sp|Q8H110|XCT_ARATH	sp|Q8H110|XCT_ARATH	1	1	1	>sp|Q8H110|XCT_ARATH Protein XAP5 CIRCADIAN TIMEKEEPER OS=Arabidopsis thaliana GN=XCT PE=1 SV=1	1	1	1	1	0	0	1	0	0	0	1	0	0	0	1	0	5.6	5.6	5.6	39.239	337	337	1	1				0	9.6507	By matching	By matching	By MS/MS	By matching	0	0	5.6	0	641280	0	0	641280	0	0	0
sp|Q8H112|PGL1A_ARATH	sp|Q8H112|PGL1A_ARATH	1	1	1	>sp|Q8H112|PGL1A_ARATH PGR5-like protein 1A, chloroplastic OS=Arabidopsis thaliana GN=PGRL1A PE=1 SV=1	1	1	1	1	1	1	1	0	1	1	1	0	1	1	1	0	8	8	8	35.721	324	324	1	3				0	7.0019	By MS/MS	By matching	By matching	By matching	8	8	8	0	4410900	868540	1493600	2048700	0	0	0
sp|Q8H125|SCL5_ARATH	sp|Q8H125|SCL5_ARATH	1	1	1	>sp|Q8H125|SCL5_ARATH Scarecrow-like protein 5 OS=Arabidopsis thaliana GN=SCL5 PE=2 SV=1	1	1	1	1	1	1	1	1	1	1	1	1	1	1	1	1	4.4	4.4	4.4	66.641	597	597	2	3		3		0.0016764	6.2262	By matching	By matching	By MS/MS	By MS/MS	4.4	4.4	4.4	4.4	47024000	18070000	17525000	1931500	9497900	0	0
sp|Q8H136|RH14_ARATH	sp|Q8H136|RH14_ARATH	1	1	1	>sp|Q8H136|RH14_ARATH DEAD-box ATP-dependent RNA helicase 14 OS=Arabidopsis thaliana GN=RH14 PE=1 SV=2	1	1	1	1	1	1	1	0	1	1	1	0	1	1	1	0	3.1	3.1	3.1	67.727	619	619	1	3				0	9.4773	By MS/MS	By MS/MS	By MS/MS	By matching	3.1	3.1	3.1	0	1097600	161440	257710	678480	0	0	0
sp|Q8H1S4|ACCH3_ARATH	sp|Q8H1S4|ACCH3_ARATH	1	1	1	>sp|Q8H1S4|ACCH3_ARATH 1-aminocyclopropane-1-carboxylate oxidase homolog 3 OS=Arabidopsis thaliana GN=At1g06650 PE=2 SV=1	1	1	1	1	0	0	0	1	0	0	0	1	0	0	0	1	4.1	4.1	4.1	42.02	369	369	2		2			0	6.6724	By matching	By matching	By matching	By MS/MS	0	0	0	4.1	3687300	0	0	0	3687300	0	0
sp|Q8L3X8|SRC30_ARATH	sp|Q8L3X8|SRC30_ARATH	3	3	3	>sp|Q8L3X8|SRC30_ARATH Serine/arginine-rich SC35-like splicing factor SCL30 OS=Arabidopsis thaliana GN=SCL30 PE=1 SV=1	1	3	3	3	3	3	3	3	3	3	3	3	3	3	3	3	11.5	11.5	11.5	29.567	262	262	1.81	4	17			0	23.439	By MS/MS	By MS/MS	By MS/MS	By MS/MS	11.5	11.5	11.5	11.5	24449000	4111000	4585400	9966000	5786600	59410000	28251000
sp|Q8L4D8|IQD31_ARATH	sp|Q8L4D8|IQD31_ARATH	2	2	2	>sp|Q8L4D8|IQD31_ARATH Protein IQ-DOMAIN 31 OS=Arabidopsis thaliana GN=IQD31 PE=1 SV=1	1	2	2	2	1	1	2	1	1	1	2	1	1	1	2	1	7.3	7.3	7.3	65.199	587	587	1.33	4	2			0	13.726	By matching	By matching	By MS/MS	By MS/MS	4.4	2.9	7.3	2.9	5997100	258080	1157100	4081700	500280	0	0
sp|Q8L5Y5|ZDH17_ARATH	sp|Q8L5Y5|ZDH17_ARATH	1	1	1	>sp|Q8L5Y5|ZDH17_ARATH Probable protein S-acyltransferase 19 OS=Arabidopsis thaliana GN=PAT19 PE=2 SV=1	1	1	1	1	1	1	1	1	1	1	1	1	1	1	1	1	2.4	2.4	2.4	78.737	718	718	1.8	2	2	1		0	6.9267	By matching	By matching	By MS/MS	By matching	2.4	2.4	2.4	2.4	3779300	203590	403580	2956400	215710	0	0
tr|F4JTJ6|F4JTJ6_ARATH;sp|Q8L5Y9|PANK2_ARATH	tr|F4JTJ6|F4JTJ6_ARATH;sp|Q8L5Y9|PANK2_ARATH	1;1	1;1	1;1	>tr|F4JTJ6|F4JTJ6_ARATH Pantothenate kinase 2 OS=Arabidopsis thaliana GN=PANK2 PE=1 SV=1;>sp|Q8L5Y9|PANK2_ARATH Pantothenate kinase 2 OS=Arabidopsis thaliana GN=PANK2 PE=1 SV=2	2	1	1	1	1	1	1	1	1	1	1	1	1	1	1	1	1.4	1.4	1.4	86.977	783	783;901	1.9	5	1	4		0	7.0101	By MS/MS	By MS/MS	By MS/MS	By matching	1.4	1.4	1.4	1.4	16044000	3922200	5856800	4453600	1811900	33046000	40898000
sp|Q8L5Z1|GDL17_ARATH	sp|Q8L5Z1|GDL17_ARATH	1	1	1	>sp|Q8L5Z1|GDL17_ARATH GDSL esterase/lipase At1g33811 OS=Arabidopsis thaliana GN=At1g33811 PE=2 SV=1	1	1	1	1	1	1	1	1	1	1	1	1	1	1	1	1	4.6	4.6	4.6	41.697	370	370	3			4		0	37.283	By matching	By MS/MS	By matching	By MS/MS	4.6	4.6	4.6	4.6	4502400	2359200	1068700	417740	656720	0	0
tr|F4J110|F4J110_ARATH;tr|F4J109|F4J109_ARATH;sp|Q8L611|SC31B_ARATH	tr|F4J110|F4J110_ARATH;tr|F4J109|F4J109_ARATH;sp|Q8L611|SC31B_ARATH	1;1;1	1;1;1	1;1;1	>tr|F4J110|F4J110_ARATH Transport protein SEC31 OS=Arabidopsis thaliana GN=At3g63460 PE=1 SV=1;>tr|F4J109|F4J109_ARATH Transport protein SEC31 OS=Arabidopsis thaliana GN=At3g63460 PE=1 SV=1;>sp|Q8L611|SC31B_ARATH Protein transport protein SEC31 homolog B O	3	1	1	1	0	1	1	0	0	1	1	0	0	1	1	0	1.4	1.4	1.4	118.72	1094	1094;1102;1104	1	2				0	7.8203	By matching	By MS/MS	By MS/MS	By matching	0	1.4	1.4	0	878490	0	126730	751760	0	0	0
sp|Q8L7S0|ULP2B_ARATH;tr|F4I133|F4I133_ARATH	sp|Q8L7S0|ULP2B_ARATH;tr|F4I133|F4I133_ARATH	1;1	1;1	1;1	>sp|Q8L7S0|ULP2B_ARATH Probable ubiquitin-like-specific protease 2B OS=Arabidopsis thaliana GN=ULP2B PE=1 SV=3;>tr|F4I133|F4I133_ARATH Putative ubiquitin-like-specific protease 2B OS=Arabidopsis thaliana GN=At1g09730 PE=1 SV=1	2	1	1	1	1	1	1	1	1	1	1	1	1	1	1	1	1.5	1.5	1.5	106.01	931	931;963	1.8	1	4			0	7.1166	By matching	By matching	By MS/MS	By matching	1.5	1.5	1.5	1.5	2134200	201190	419030	1016700	497340	0	0
sp|Q8L7U5|BSL1_ARATH	sp|Q8L7U5|BSL1_ARATH	1	1	1	>sp|Q8L7U5|BSL1_ARATH Serine/threonine-protein phosphatase BSL1 OS=Arabidopsis thaliana GN=BSL1 PE=1 SV=2	1	1	1	1	1	1	1	1	1	1	1	1	1	1	1	1	1.4	1.4	1.4	96.145	881	881	2.14	3		4		0.0069552	5.984	By MS/MS	By matching	By MS/MS	By matching	1.4	1.4	1.4	1.4	5939900	1278400	1135100	2903100	623310	0	0
sp|Q93VB8|RS22_ARATH;sp|Q8L8Y0|RS21_ARATH	sp|Q93VB8|RS22_ARATH;sp|Q8L8Y0|RS21_ARATH	4;4	2;2	2;2	>sp|Q93VB8|RS22_ARATH 40S ribosomal protein S2-2 OS=Arabidopsis thaliana GN=RPS2B PE=2 SV=1;>sp|Q8L8Y0|RS21_ARATH 40S ribosomal protein S2-1 OS=Arabidopsis thaliana GN=RPS2A PE=2 SV=2	2	4	2	2	0	4	1	3	0	2	1	1	0	2	1	1	17.6	9.5	9.5	30.771	284	284;284	2		4			0	29.056	By matching	By MS/MS	By matching	By MS/MS	0	17.6	4.6	13	9366100	0	8070400	468070	827610	0	22077000
sp|Q8L9C4|KCR1_ARATH	sp|Q8L9C4|KCR1_ARATH	1	1	1	>sp|Q8L9C4|KCR1_ARATH Very-long-chain 3-oxoacyl-CoA reductase 1 OS=Arabidopsis thaliana GN=KCR1 PE=1 SV=1	1	1	1	1	0	0	0	1	0	0	0	1	0	0	0	1	2.8	2.8	2.8	35.761	318	318	4				1	0.0008643	6.3576	By matching	By matching	By matching	By MS/MS	0	0	0	2.8	239360	0	0	0	239360	0	0
sp|Q8LB17|Y3846_ARATH;tr|F4J5V3|F4J5V3_ARATH	sp|Q8LB17|Y3846_ARATH;tr|F4J5V3|F4J5V3_ARATH	2;2	2;2	2;2	>sp|Q8LB17|Y3846_ARATH Uncharacterized protein At3g58460 OS=Arabidopsis thaliana GN=At3g58460 PE=1 SV=2;>tr|F4J5V3|F4J5V3_ARATH Rhomboid-like protein 15 OS=Arabidopsis thaliana GN=RBL15 PE=1 SV=1	2	2	2	2	2	2	2	2	2	2	2	2	2	2	2	2	11.2	11.2	11.2	44.144	403	403;426	2.28	5	3	10		0	45.449	By MS/MS	By MS/MS	By MS/MS	By MS/MS	11.2	11.2	11.2	11.2	36161000	13105000	12503000	7049200	3504100	72819000	54161000
sp|Q8LBB2|KING1_ARATH	sp|Q8LBB2|KING1_ARATH	1	1	1	>sp|Q8LBB2|KING1_ARATH SNF1-related protein kinase regulatory subunit gamma-1 OS=Arabidopsis thaliana GN=KING1 PE=1 SV=2	1	1	1	1	1	0	1	0	1	0	1	0	1	0	1	0	4	4	4	47.422	424	424	3			2		1	-2	By matching	By matching	By MS/MS	By matching	4	0	4	0	1808000	976070	0	831960	0	0	0
tr|F4J912|F4J912_ARATH;sp|Q8LBI1|RL51_ARATH;sp|P49227|RL52_ARATH	tr|F4J912|F4J912_ARATH;sp|Q8LBI1|RL51_ARATH;sp|P49227|RL52_ARATH	4;4;3	4;4;3	4;4;3	>tr|F4J912|F4J912_ARATH 60S ribosomal protein L5-1 OS=Arabidopsis thaliana GN=ATL5 PE=4 SV=1;>sp|Q8LBI1|RL51_ARATH 60S ribosomal protein L5-1 OS=Arabidopsis thaliana GN=ATL5 PE=2 SV=2;>sp|P49227|RL52_ARATH 60S ribosomal protein L5-2 OS=Arabidopsis thaliana	3	4	4	4	1	3	2	4	1	3	2	4	1	3	2	4	25.8	25.8	25.8	21.545	190	190;301;301	2.83		6	2	4	0	27.853	By matching	By MS/MS	By matching	By MS/MS	6.8	19.5	13.2	25.8	9588100	331070	4665300	615640	3976000	0	11158000
sp|Q8LBZ7|SDHB1_ARATH	sp|Q8LBZ7|SDHB1_ARATH	1	1	1	>sp|Q8LBZ7|SDHB1_ARATH Succinate dehydrogenase [ubiquinone] iron-sulfur subunit 1, mitochondrial OS=Arabidopsis thaliana GN=SDH2-1 PE=1 SV=2	1	1	1	1	0	1	0	0	0	1	0	0	0	1	0	0	3.9	3.9	3.9	31.171	279	279	4				1	0.0016892	6.2517	By matching	By MS/MS	By matching	By matching	0	3.9	0	0	1467700	0	1467700	0	0	0	4582100
sp|Q8LC83|RS242_ARATH	sp|Q8LC83|RS242_ARATH	1	1	1	>sp|Q8LC83|RS242_ARATH 40S ribosomal protein S24-2 OS=Arabidopsis thaliana GN=RPS24B PE=2 SV=2	1	1	1	1	0	1	1	1	0	1	1	1	0	1	1	1	11.3	11.3	11.3	15.419	133	133	3.33		1		2	0	7.6912	By matching	By MS/MS	By MS/MS	By MS/MS	0	11.3	11.3	11.3	10340000	0	2073000	2437300	5829400	0	0
sp|Q8LCA1|CUT1B_ARATH	sp|Q8LCA1|CUT1B_ARATH	1	1	1	>sp|Q8LCA1|CUT1B_ARATH Protein CURVATURE THYLAKOID 1B, chloroplastic OS=Arabidopsis thaliana GN=CURT1B PE=1 SV=2	1	1	1	1	1	1	1	1	1	1	1	1	1	1	1	1	14.4	14.4	14.4	18.482	174	174	2.06	7	2	8		0	39.865	By MS/MS	By MS/MS	By MS/MS	By MS/MS	14.4	14.4	14.4	14.4	98547000	19714000	38293000	25367000	15173000	234790000	180850000
sp|Q8LCE1|GLN12_ARATH;tr|F4ID91|F4ID91_ARATH;tr|F4ID92|F4ID92_ARATH	sp|Q8LCE1|GLN12_ARATH;tr|F4ID91|F4ID91_ARATH;tr|F4ID92|F4ID92_ARATH	2;2;1	2;2;1	1;1;1	>sp|Q8LCE1|GLN12_ARATH Glutamine synthetase cytosolic isozyme 1-2 OS=Arabidopsis thaliana GN=GLN1-2 PE=1 SV=2;>tr|F4ID91|F4ID91_ARATH Glutamine synthetase OS=Arabidopsis thaliana GN=GSR2 PE=1 SV=1;>tr|F4ID92|F4ID92_ARATH Glutamine synthetase OS=Arabidopsis	3	2	2	1	1	1	2	1	1	1	2	1	1	0	1	0	8.1	8.1	4.8	39.207	356	356;365;272	4				5	0	13.703	By matching	By MS/MS	By MS/MS	By matching	4.8	3.4	8.1	3.4	8483400	1870700	232070	3271300	3109300	0	0
sp|Q8LD03|RS73_ARATH	sp|Q8LD03|RS73_ARATH	1	1	1	>sp|Q8LD03|RS73_ARATH 40S ribosomal protein S7-3 OS=Arabidopsis thaliana GN=RPS7C PE=1 SV=2	1	1	1	1	1	0	0	0	1	0	0	0	1	0	0	0	13.7	13.7	13.7	22.06	190	190	3			1		0	17.554	By MS/MS	By matching	By matching	By matching	13.7	0	0	0	3839500	3839500	0	0	0	18940000	0
sp|Q8LD27|PSB6_ARATH;tr|F4JRY2|F4JRY2_ARATH	sp|Q8LD27|PSB6_ARATH;tr|F4JRY2|F4JRY2_ARATH	1;1	1;1	1;1	>sp|Q8LD27|PSB6_ARATH Proteasome subunit beta type-6 OS=Arabidopsis thaliana GN=PBA1 PE=1 SV=2;>tr|F4JRY2|F4JRY2_ARATH Proteasome subunit beta type OS=Arabidopsis thaliana GN=PBA1 PE=3 SV=1	2	1	1	1	0	0	0	1	0	0	0	1	0	0	0	1	5.2	5.2	5.2	25.151	233	233;234	4				1	0	66.501	By matching	By matching	By matching	By MS/MS	0	0	0	5.2	467930	0	0	0	467930	0	0
tr|A8MS83|A8MS83_ARATH;sp|Q9M3C3|R23A2_ARATH;sp|Q8LD46|R23A1_ARATH	tr|A8MS83|A8MS83_ARATH;sp|Q9M3C3|R23A2_ARATH;sp|Q8LD46|R23A1_ARATH	1;1;1	1;1;1	1;1;1	>tr|A8MS83|A8MS83_ARATH 60S ribosomal protein L23a-2 OS=Arabidopsis thaliana GN=RPL23AB PE=3 SV=1;>sp|Q9M3C3|R23A2_ARATH 60S ribosomal protein L23a-2 OS=Arabidopsis thaliana GN=RPL23AB PE=2 SV=1;>sp|Q8LD46|R23A1_ARATH 60S ribosomal protein L23a-1 OS=Arabid	3	1	1	1	1	1	1	1	1	1	1	1	1	1	1	1	8.8	8.8	8.8	16.744	148	148;154;154	2	3	3	3		0	7.2681	By matching	By MS/MS	By MS/MS	By MS/MS	8.8	8.8	8.8	8.8	16196000	67295	6393000	1960500	7775500	0	0
sp|Q8LEK2|TVP23_ARATH	sp|Q8LEK2|TVP23_ARATH	1	1	1	>sp|Q8LEK2|TVP23_ARATH Golgi apparatus membrane protein-like protein ECHIDNA OS=Arabidopsis thaliana GN=ECH PE=1 SV=1	1	1	1	1	0	0	0	1	0	0	0	1	0	0	0	1	9.7	9.7	9.7	21.238	186	186	4				1	0.0016978	6.2734	By matching	By matching	By matching	By MS/MS	0	0	0	9.7	354560	0	0	0	354560	0	0
sp|Q8LGE7|NDA8B_ARATH	sp|Q8LGE7|NDA8B_ARATH	1	1	1	>sp|Q8LGE7|NDA8B_ARATH NADH dehydrogenase [ubiquinone] 1 alpha subcomplex subunit 8-B OS=Arabidopsis thaliana GN=At5g18800 PE=1 SV=1	1	1	1	1	0	0	0	1	0	0	0	1	0	0	0	1	20.8	20.8	20.8	11.968	106	106	4				1	0	6.9486	By matching	By matching	By matching	By MS/MS	0	0	0	20.8	8765800	0	0	0	8765800	0	0
sp|Q8LPG9|IQD14_ARATH;tr|B3H4F6|B3H4F6_ARATH	sp|Q8LPG9|IQD14_ARATH;tr|B3H4F6|B3H4F6_ARATH	5;5	5;5	5;5	>sp|Q8LPG9|IQD14_ARATH Protein IQ-DOMAIN 14 OS=Arabidopsis thaliana GN=IQD14 PE=1 SV=1;>tr|B3H4F6|B3H4F6_ARATH Protein IQ-DOMAIN 14 OS=Arabidopsis thaliana GN=IQD14 PE=1 SV=1	2	5	5	5	4	4	4	4	4	4	4	4	4	4	4	4	13.5	13.5	13.5	74.281	668	668;669	1.57	9	12			0	30.871	By MS/MS	By MS/MS	By MS/MS	By MS/MS	11.2	12	12	12	24846000	3794500	4664800	12100000	4287500	48618000	21243000
sp|Q8LPL8|POT13_ARATH	sp|Q8LPL8|POT13_ARATH	2	2	2	>sp|Q8LPL8|POT13_ARATH Potassium transporter 13 OS=Arabidopsis thaliana GN=POT13 PE=1 SV=1	1	2	2	2	2	1	2	2	2	1	2	2	2	1	2	2	4.8	4.8	4.8	94.737	855	855	2.4	3		7		0	16.212	By MS/MS	By matching	By MS/MS	By MS/MS	4.8	2.5	4.8	4.8	7951200	3659900	1020200	1959300	1311800	16787000	0
sp|Q8LPR9|TI110_ARATH	sp|Q8LPR9|TI110_ARATH	8	8	8	>sp|Q8LPR9|TI110_ARATH Protein TIC110, chloroplastic OS=Arabidopsis thaliana GN=TIC110 PE=1 SV=1	1	8	8	8	1	8	0	4	1	8	0	4	1	8	0	4	11.4	11.4	11.4	112.12	1016	1016	2.77		8		5	0	53.235	By matching	By MS/MS	By matching	By MS/MS	1.1	11.4	0	5.1	15038000	387740	11879000	0	2770800	0	15021000
sp|Q8LPS1|LACS6_ARATH	sp|Q8LPS1|LACS6_ARATH	1	1	1	>sp|Q8LPS1|LACS6_ARATH Long chain acyl-CoA synthetase 6, peroxisomal OS=Arabidopsis thaliana GN=LACS6 PE=1 SV=1	1	1	1	1	0	0	0	1	0	0	0	1	0	0	0	1	2.6	2.6	2.6	76.603	701	701	4				1	1	-2	By matching	By matching	By matching	By MS/MS	0	0	0	2.6	1522400	0	0	0	1522400	0	0
sp|Q8LPT1|AB6B_ARATH	sp|Q8LPT1|AB6B_ARATH	4	4	4	>sp|Q8LPT1|AB6B_ARATH ABC transporter B family member 6 OS=Arabidopsis thaliana GN=ABCB6 PE=1 SV=2	1	4	4	4	2	3	2	2	2	3	2	2	2	3	2	2	5.2	5.2	5.2	155.87	1407	1407	1.3	7	3			0	25.485	By matching	By MS/MS	By MS/MS	By MS/MS	3	4.5	3	2.1	5380000	456070	2361700	2102700	459520	0	12353000
sp|Q8LPT3|MEBL_ARATH	sp|Q8LPT3|MEBL_ARATH	2	2	2	>sp|Q8LPT3|MEBL_ARATH Membrane protein of ER body-like protein OS=Arabidopsis thaliana GN=MEBL PE=2 SV=1	1	2	2	2	1	2	2	2	1	2	2	2	1	2	2	2	3.8	3.8	3.8	82.55	761	761	1	7				0	12.645	By matching	By MS/MS	By MS/MS	By MS/MS	2	3.8	3.8	3.8	3670300	397720	1162400	1924000	186200	0	11688000
tr|F4K0X7|F4K0X7_ARATH;sp|Q8RVQ5|SEC10_ARATH	tr|F4K0X7|F4K0X7_ARATH;sp|Q8RVQ5|SEC10_ARATH	1;1	1;1	1;1	>tr|F4K0X7|F4K0X7_ARATH Exocyst complex component sec10 OS=Arabidopsis thaliana GN=SEC10 PE=1 SV=1;>sp|Q8RVQ5|SEC10_ARATH Exocyst complex component SEC10 OS=Arabidopsis thaliana GN=SEC10 PE=1 SV=2	2	1	1	1	1	1	0	0	1	1	0	0	1	1	0	0	2.1	2.1	2.1	89.036	820	820;825	3			2		0	6.8557	By MS/MS	By MS/MS	By matching	By matching	2.1	2.1	0	0	790570	367540	423020	0	0	0	2586200
tr|F4JF62|F4JF62_ARATH;sp|Q8RWD5|SCD2_ARATH	tr|F4JF62|F4JF62_ARATH;sp|Q8RWD5|SCD2_ARATH	1;1	1;1	1;1	>tr|F4JF62|F4JF62_ARATH Uncharacterized protein OS=Arabidopsis thaliana GN=At3g48860 PE=1 SV=1;>sp|Q8RWD5|SCD2_ARATH Coiled-coil domain-containing protein SCD2 OS=Arabidopsis thaliana GN=SCD2 PE=1 SV=1	2	1	1	1	1	1	1	1	1	1	1	1	1	1	1	1	5.7	5.7	5.7	54.088	494	494;577	3			4		0	7.5576	By MS/MS	By matching	By MS/MS	By matching	5.7	5.7	5.7	5.7	19412000	5351900	6953500	4537200	2569500	0	0
sp|Q8RWG8|RBP1B_ARATH;sp|Q9LMK7|RBP1A_ARATH	sp|Q8RWG8|RBP1B_ARATH;sp|Q9LMK7|RBP1A_ARATH	1;1	1;1	1;1	>sp|Q8RWG8|RBP1B_ARATH Ran-binding protein 1 homolog b OS=Arabidopsis thaliana GN=RANBP1B PE=1 SV=2;>sp|Q9LMK7|RBP1A_ARATH Ran-binding protein 1 homolog a OS=Arabidopsis thaliana GN=RANBP1A PE=1 SV=1	2	1	1	1	0	0	0	1	0	0	0	1	0	0	0	1	6.9	6.9	6.9	24.389	217	217;228	4				1	0.0016807	6.2304	By matching	By matching	By matching	By MS/MS	0	0	0	6.9	448150	0	0	0	448150	0	0
sp|Q8RWS6|FRO6_ARATH	sp|Q8RWS6|FRO6_ARATH	1	1	1	>sp|Q8RWS6|FRO6_ARATH Ferric reduction oxidase 6 OS=Arabidopsis thaliana GN=FRO6 PE=2 SV=1	1	1	1	1	0	1	0	0	0	1	0	0	0	1	0	0	1.5	1.5	1.5	83.457	738	738	3			1		1	-2	By matching	By MS/MS	By matching	By matching	0	1.5	0	0	1580200	0	1580200	0	0	0	9661000
sp|Q8RWU3|RVE8_ARATH	sp|Q8RWU3|RVE8_ARATH	1	1	1	>sp|Q8RWU3|RVE8_ARATH Protein REVEILLE 8 OS=Arabidopsis thaliana GN=RVE8 PE=2 SV=1	1	1	1	1	1	1	1	1	1	1	1	1	1	1	1	1	10.1	10.1	10.1	32.801	298	298	1.2	4	1			0	7.8782	By matching	By MS/MS	By MS/MS	By matching	10.1	10.1	10.1	10.1	15259000	2176000	5709500	5204500	2169000	0	51364000
tr|F4JBY2|F4JBY2_ARATH;sp|Q8RWV0|TKTC1_ARATH;sp|F4IW47|TKTC2_ARATH	tr|F4JBY2|F4JBY2_ARATH;sp|Q8RWV0|TKTC1_ARATH;sp|F4IW47|TKTC2_ARATH	4;4;3	4;4;3	4;4;3	>tr|F4JBY2|F4JBY2_ARATH Transketolase OS=Arabidopsis thaliana GN=At3g60750 PE=1 SV=1;>sp|Q8RWV0|TKTC1_ARATH Transketolase-1, chloroplastic OS=Arabidopsis thaliana GN=TKL-1 PE=1 SV=1;>sp|F4IW47|TKTC2_ARATH Transketolase-2, chloroplastic OS=Arabidopsis thali	3	4	4	4	2	3	2	4	2	3	2	4	2	3	2	4	6.5	6.5	6.5	79.838	740	740;741;741	3.17		1	8	3	0	29.534	By matching	By MS/MS	By matching	By MS/MS	3.6	4.9	3.6	6.5	11317000	1540000	4855400	480680	4441000	8156200	8957300
sp|Q8RWX7|IDD6_ARATH	sp|Q8RWX7|IDD6_ARATH	1	1	1	>sp|Q8RWX7|IDD6_ARATH Protein indeterminate-domain 6, chloroplastic OS=Arabidopsis thaliana GN=IDD6 PE=1 SV=1	1	1	1	1	1	1	1	1	1	1	1	1	1	1	1	1	3.9	3.9	3.9	50.636	467	467	1	4				0	7.8218	By MS/MS	By MS/MS	By MS/MS	By matching	3.9	3.9	3.9	3.9	2675300	313410	838000	1352100	171830	0	0
sp|Q8RX77|PTR21_ARATH	sp|Q8RX77|PTR21_ARATH	2	2	2	>sp|Q8RX77|PTR21_ARATH Protein NRT1/ PTR FAMILY 2.13 OS=Arabidopsis thaliana GN=NPF2.13 PE=1 SV=1	1	2	2	2	1	2	1	0	1	2	1	0	1	2	1	0	4.2	4.2	4.2	68.416	620	620	1	4				0	13.297	By MS/MS	By MS/MS	By matching	By matching	2.1	4.2	2.1	0	2288500	518530	1145400	624520	0	0	11296000
tr|F4I062|F4I062_ARATH;tr|F4I061|F4I061_ARATH;sp|Q8RXA7|SCD1_ARATH	tr|F4I062|F4I062_ARATH;tr|F4I061|F4I061_ARATH;sp|Q8RXA7|SCD1_ARATH	1;1;1	1;1;1	1;1;1	>tr|F4I062|F4I062_ARATH Stomatal cytokinesis defective / SCD1 protein (SCD1) OS=Arabidopsis thaliana GN=SCD1 PE=4 SV=1;>tr|F4I061|F4I061_ARATH Stomatal cytokinesis defective / SCD1 protein (SCD1) OS=Arabidopsis thaliana GN=SCD1 PE=4 SV=1;>sp|Q8RXA7|SCD1_AR	3	1	1	1	1	1	1	1	1	1	1	1	1	1	1	1	1.5	1.5	1.5	101.65	909	909;1040;1187	1.67	3	2	1		1	-2	By matching	By matching	By MS/MS	By MS/MS	1.5	1.5	1.5	1.5	7826800	185110	1853400	3365200	2423100	0	0
sp|Q8RXE7|AGD14_ARATH;tr|F4HXP0|F4HXP0_ARATH	sp|Q8RXE7|AGD14_ARATH;tr|F4HXP0|F4HXP0_ARATH	1;1	1;1	1;1	>sp|Q8RXE7|AGD14_ARATH Probable ADP-ribosylation factor GTPase-activating protein AGD14 OS=Arabidopsis thaliana GN=AGD14 PE=1 SV=2;>tr|F4HXP0|F4HXP0_ARATH Putative ADP-ribosylation factor GTPase-activating protein AGD14 OS=Arabidopsis thaliana GN=ZIGA4 PE=	2	1	1	1	0	0	1	0	0	0	1	0	0	0	1	0	2.3	2.3	2.3	71.344	649	649;651	1	1				0	7.4953	By matching	By matching	By MS/MS	By matching	0	0	2.3	0	1053700	0	0	1053700	0	0	0
tr|F4HNU3|F4HNU3_ARATH;sp|Q8RXL8|Y1689_ARATH	tr|F4HNU3|F4HNU3_ARATH;sp|Q8RXL8|Y1689_ARATH	1;1	1;1	1;1	>tr|F4HNU3|F4HNU3_ARATH Nodulin MtN21 /EamA-like transporter protein OS=Arabidopsis thaliana GN=At1g06890 PE=1 SV=1;>sp|Q8RXL8|Y1689_ARATH Uncharacterized membrane protein At1g06890 OS=Arabidopsis thaliana GN=At1g06890 PE=1 SV=1	2	1	1	1	1	1	1	1	1	1	1	1	1	1	1	1	7.6	7.6	7.6	38.547	353	353;357	3			4		0	7.0051	By matching	By matching	By MS/MS	By matching	7.6	7.6	7.6	7.6	25144000	9946700	7064700	4498800	3634000	0	0
sp|Q8RXN0|AB11G_ARATH	sp|Q8RXN0|AB11G_ARATH	1	1	1	>sp|Q8RXN0|AB11G_ARATH ABC transporter G family member 11 OS=Arabidopsis thaliana GN=ABCG11 PE=1 SV=1	1	1	1	1	1	1	1	1	1	1	1	1	1	1	1	1	2.8	2.8	2.8	78.412	703	703	1.96	11	4	10		0	163.52	By MS/MS	By MS/MS	By MS/MS	By MS/MS	2.8	2.8	2.8	2.8	57457000	16636000	17239000	18570000	5011500	0	138260000
sp|Q9SRK6|R37A1_ARATH;sp|Q8RXU5|R37A2_ARATH	sp|Q9SRK6|R37A1_ARATH;sp|Q8RXU5|R37A2_ARATH	1;1	1;1	1;1	>sp|Q9SRK6|R37A1_ARATH Putative 60S ribosomal protein L37a-1 OS=Arabidopsis thaliana GN=RPL37AB PE=3 SV=1;>sp|Q8RXU5|R37A2_ARATH 60S ribosomal protein L37a-2 OS=Arabidopsis thaliana GN=RPL37AC PE=3 SV=1	2	1	1	1	0	1	0	1	0	1	0	1	0	1	0	1	17.4	17.4	17.4	10.445	92	92;92	4				2	0	6.8635	By matching	By matching	By matching	By MS/MS	0	17.4	0	17.4	1082800	0	28044	0	1054700	0	0
sp|Q8RY89|PI5K8_ARATH;tr|F4HRM3|F4HRM3_ARATH	sp|Q8RY89|PI5K8_ARATH;tr|F4HRM3|F4HRM3_ARATH	1;1	1;1	1;1	>sp|Q8RY89|PI5K8_ARATH Phosphatidylinositol 4-phosphate 5-kinase 8 OS=Arabidopsis thaliana GN=PIP5K8 PE=1 SV=1;>tr|F4HRM3|F4HRM3_ARATH Phosphatidylinositol-4-phosphate 5-kinase 8 OS=Arabidopsis thaliana GN=At1g60890 PE=1 SV=1	2	1	1	1	1	1	1	0	1	1	1	0	1	1	1	0	1.7	1.7	1.7	87.402	769	769;781	1	3				0	7.3008	By MS/MS	By MS/MS	By MS/MS	By matching	1.7	1.7	1.7	0	2152200	268970	581190	1302000	0	0	0
sp|Q8RYD1|REM16_ARATH	sp|Q8RYD1|REM16_ARATH	1	1	1	>sp|Q8RYD1|REM16_ARATH B3 domain-containing protein REM16 OS=Arabidopsis thaliana GN=REM16 PE=2 SV=1	1	1	1	1	0	0	1	0	0	0	1	0	0	0	1	0	6.2	6.2	6.2	38.76	337	337	3			1		0	6.8917	By matching	By matching	By MS/MS	By matching	0	0	6.2	0	30133000	0	0	30133000	0	0	0
sp|Q8S3U9|SEC5A_ARATH	sp|Q8S3U9|SEC5A_ARATH	2	2	2	>sp|Q8S3U9|SEC5A_ARATH Exocyst complex component SEC5A OS=Arabidopsis thaliana GN=SEC5A PE=1 SV=1	1	2	2	2	2	2	2	2	2	2	2	2	2	2	2	2	2.7	2.7	2.7	121.9	1090	1090	2	6	1	6		0	18.953	By MS/MS	By MS/MS	By MS/MS	By MS/MS	2.7	2.7	2.7	2.7	21052000	2531300	6276700	7773100	4470400	58790000	43089000
sp|Q8S8L9|Y2245_ARATH	sp|Q8S8L9|Y2245_ARATH	2	2	2	>sp|Q8S8L9|Y2245_ARATH Uncharacterized TPR repeat-containing protein At2g32450 OS=Arabidopsis thaliana GN=At2g32450 PE=1 SV=1	1	2	2	2	2	2	2	2	2	2	2	2	2	2	2	2	2.4	2.4	2.4	90.228	802	802	1.71	7	4	3		0	25.219	By MS/MS	By MS/MS	By MS/MS	By MS/MS	2.4	2.4	2.4	2.4	53403000	15488000	12734000	15990000	9190900	117320000	178500000
sp|Q8S8M0|CYT1A_ARATH	sp|Q8S8M0|CYT1A_ARATH	1	1	1	>sp|Q8S8M0|CYT1A_ARATH Cysteine-rich and transmembrane domain-containing protein A OS=Arabidopsis thaliana GN=At2g41420 PE=3 SV=1	1	1	1	1	0	0	0	1	0	0	0	1	0	0	0	1	23.5	23.5	23.5	10.728	98	98	4				2	0	7.4711	By matching	By matching	By matching	By MS/MS	0	0	0	23.5	11227000	0	0	0	11227000	0	0
sp|Q8S9J1|PPOCM_ARATH	sp|Q8S9J1|PPOCM_ARATH	1	1	1	>sp|Q8S9J1|PPOCM_ARATH Protoporphyrinogen oxidase 2, chloroplastic/mitochondrial OS=Arabidopsis thaliana GN=PPOX2 PE=1 SV=1	1	1	1	1	0	0	0	1	0	0	0	1	0	0	0	1	3.1	3.1	3.1	55.63	508	508	3			1		0.00087566	6.4536	By matching	By matching	By matching	By MS/MS	0	0	0	3.1	245630	0	0	0	245630	0	0
sp|Q8S9J8|CAP1_ARATH	sp|Q8S9J8|CAP1_ARATH	4	4	4	>sp|Q8S9J8|CAP1_ARATH Probable clathrin assembly protein At4g32285 OS=Arabidopsis thaliana GN=At4g32285 PE=1 SV=2	1	4	4	4	4	4	4	4	4	4	4	4	4	4	4	4	4.4	4.4	4.4	70.554	635	635	1.7	19	14	7		0	36.665	By MS/MS	By MS/MS	By MS/MS	By MS/MS	4.4	4.4	4.4	4.4	73492000	13596000	18378000	32080000	9437500	152780000	168180000
sp|Q8VYA5|RSZ33_ARATH	sp|Q8VYA5|RSZ33_ARATH	1	1	1	>sp|Q8VYA5|RSZ33_ARATH Serine/arginine-rich splicing factor RS2Z33 OS=Arabidopsis thaliana GN=RS2Z33 PE=1 SV=1	1	1	1	1	1	1	1	1	1	1	1	1	1	1	1	1	5.5	5.5	5.5	32.893	290	290	2	4		4		0	8.0954	By MS/MS	By MS/MS	By MS/MS	By MS/MS	5.5	5.5	5.5	5.5	13788000	3045500	3232300	4865700	2644300	0	0
tr|F4JMY6|F4JMY6_ARATH;sp|Q8VYE5|E1312_ARATH	tr|F4JMY6|F4JMY6_ARATH;sp|Q8VYE5|E1312_ARATH	1;1	1;1	1;1	>tr|F4JMY6|F4JMY6_ARATH Glucan endo-1,3-beta-glucosidase 12 OS=Arabidopsis thaliana GN=At4g29360 PE=3 SV=1;>sp|Q8VYE5|E1312_ARATH Glucan endo-1,3-beta-glucosidase 12 OS=Arabidopsis thaliana GN=At4g29360 PE=1 SV=1	2	1	1	1	1	0	0	0	1	0	0	0	1	0	0	0	2.5	2.5	2.5	53.066	488	488;534	4				1	1	-2	By MS/MS	By matching	By matching	By matching	2.5	0	0	0	855290	855290	0	0	0	1905100	0
sp|Q8VYG9|PIRL9_ARATH	sp|Q8VYG9|PIRL9_ARATH	1	1	1	>sp|Q8VYG9|PIRL9_ARATH Plant intracellular Ras-group-related LRR protein 9 OS=Arabidopsis thaliana GN=PIRL9 PE=2 SV=1	1	1	1	1	0	0	0	1	0	0	0	1	0	0	0	1	4.4	4.4	4.4	55.502	499	499	2		1			1	-2	By matching	By matching	By matching	By MS/MS	0	0	0	4.4	1401200	0	0	0	1401200	0	0
sp|Q8VYN2|VAP42_ARATH;tr|F4JJI7|F4JJI7_ARATH	sp|Q8VYN2|VAP42_ARATH;tr|F4JJI7|F4JJI7_ARATH	1;1	1;1	1;1	>sp|Q8VYN2|VAP42_ARATH Vesicle-associated protein 4-2 OS=Arabidopsis thaliana GN=PVA42 PE=1 SV=1;>tr|F4JJI7|F4JJI7_ARATH PapD-like superfamily protein OS=Arabidopsis thaliana GN=At4g21450 PE=1 SV=1	2	1	1	1	1	1	1	1	1	1	1	1	1	1	1	1	4.4	4.4	4.4	32.964	295	295;314	1.2	4	1			0.004	6.0979	By matching	By matching	By MS/MS	By MS/MS	4.4	4.4	4.4	4.4	1350300	206460	399140	582930	161770	0	2654700
sp|Q8VZ95|VAP11_ARATH	sp|Q8VZ95|VAP11_ARATH	4	4	4	>sp|Q8VZ95|VAP11_ARATH Vesicle-associated protein 1-1 OS=Arabidopsis thaliana GN=PVA11 PE=1 SV=1	1	4	4	4	3	3	2	4	3	3	2	4	3	3	2	4	19.5	19.5	19.5	28.472	256	256	2.09	7	41	4	4	0	47.242	By MS/MS	By MS/MS	By MS/MS	By MS/MS	14.5	14.5	10.2	19.5	1087000000	187130000	241300000	363160000	295380000	2501200000	737940000
tr|B3H4I6|B3H4I6_ARATH;sp|Q8VZC0|UXS1_ARATH;tr|F4JAG3|F4JAG3_ARATH	tr|B3H4I6|B3H4I6_ARATH;sp|Q8VZC0|UXS1_ARATH;tr|F4JAG3|F4JAG3_ARATH	1;1;1	1;1;1	1;1;1	>tr|B3H4I6|B3H4I6_ARATH UDP-glucuronic acid decarboxylase 1 OS=Arabidopsis thaliana GN=UXS1 PE=1 SV=1;>sp|Q8VZC0|UXS1_ARATH UDP-glucuronic acid decarboxylase 1 OS=Arabidopsis thaliana GN=UXS1 PE=1 SV=1;>tr|F4JAG3|F4JAG3_ARATH UDP-glucuronic acid decarboxyl	3	1	1	1	1	1	0	1	1	1	0	1	1	1	0	1	4.8	4.8	4.8	39.646	354	354;435;458	1.71	4	1	2		0	7.1729	By MS/MS	By MS/MS	By matching	By MS/MS	4.8	4.8	0	4.8	11756000	5400500	5898300	0	457390	0	37863000
sp|Q8VZC7|DRL36_ARATH	sp|Q8VZC7|DRL36_ARATH	1	1	1	>sp|Q8VZC7|DRL36_ARATH Probable disease resistance protein At5g45510 OS=Arabidopsis thaliana GN=At5g45510 PE=1 SV=2	1	1	1	1	1	1	1	1	1	1	1	1	1	1	1	1	1.2	1.2	1.2	137.92	1222	1222	2.14	3		4		0.0017123	6.3095	By MS/MS	By MS/MS	By matching	By MS/MS	1.2	1.2	1.2	1.2	2340800	840540	1015900	131200	353160	0	0
sp|Q8VZJ9|CRCK2_ARATH	sp|Q8VZJ9|CRCK2_ARATH	1	1	1	>sp|Q8VZJ9|CRCK2_ARATH Calmodulin-binding receptor-like cytoplasmic kinase 2 OS=Arabidopsis thaliana GN=CRCK2 PE=2 SV=1	1	1	1	1	0	0	1	0	0	0	1	0	0	0	1	0	2.7	2.7	2.7	46.174	411	411	1	1				1	-2	By matching	By matching	By MS/MS	By matching	0	0	2.7	0	12601000	0	0	12601000	0	0	0
sp|Q8VZS8|PYL1_ARATH	sp|Q8VZS8|PYL1_ARATH	1	1	1	>sp|Q8VZS8|PYL1_ARATH Abscisic acid receptor PYL1 OS=Arabidopsis thaliana GN=PYL1 PE=1 SV=1	1	1	1	1	1	1	1	1	1	1	1	1	1	1	1	1	8.1	8.1	8.1	25.361	221	221	3			4		0	9.3342	By matching	By MS/MS	By matching	By MS/MS	8.1	8.1	8.1	8.1	1131200	312730	329580	151000	337930	0	0
tr|F4K9K4|F4K9K4_ARATH;sp|Q8VZU2|SY132_ARATH;tr|F4K9K2|F4K9K2_ARATH	tr|F4K9K4|F4K9K4_ARATH;sp|Q8VZU2|SY132_ARATH;tr|F4K9K2|F4K9K2_ARATH	2;2;2	2;2;2	2;2;2	>tr|F4K9K4|F4K9K4_ARATH Syntaxin of plants 132 OS=Arabidopsis thaliana GN=SYP132 PE=1 SV=1;>sp|Q8VZU2|SY132_ARATH Syntaxin-132 OS=Arabidopsis thaliana GN=SYP132 PE=1 SV=1;>tr|F4K9K2|F4K9K2_ARATH Syntaxin of plants 132 OS=Arabidopsis thaliana GN=SYP132 PE=1	3	2	2	2	2	2	1	1	2	2	1	1	2	2	1	1	12.1	12.1	12.1	25.222	223	223;304;315	3			6		0	23.67	By MS/MS	By MS/MS	By MS/MS	By MS/MS	12.1	12.1	11.7	11.7	36446000	23050000	10719000	1306300	1370300	115510000	63727000
tr|F4IFJ0|F4IFJ0_ARATH;sp|Q8W0Z6|AP5M_ARATH	tr|F4IFJ0|F4IFJ0_ARATH;sp|Q8W0Z6|AP5M_ARATH	1;1	1;1	1;1	>tr|F4IFJ0|F4IFJ0_ARATH Clathrin adaptor complexes medium subunit family protein OS=Arabidopsis thaliana GN=At2g20790 PE=4 SV=1;>sp|Q8W0Z6|AP5M_ARATH AP-5 complex subunit mu OS=Arabidopsis thaliana GN=AP5M PE=2 SV=1	2	1	1	1	0	0	1	1	0	0	1	1	0	0	1	1	6.1	6.1	6.1	45.812	427	427;613	2.33	1		2		0	7.7822	By matching	By matching	By MS/MS	By MS/MS	0	0	6.1	6.1	1427600	0	0	887230	540320	0	0
sp|Q8W234|SEUSS_ARATH	sp|Q8W234|SEUSS_ARATH	1	1	1	>sp|Q8W234|SEUSS_ARATH Transcriptional corepressor SEUSS OS=Arabidopsis thaliana GN=SEU PE=1 SV=1	1	1	1	1	1	1	1	1	1	1	1	1	1	1	1	1	4.2	4.2	4.2	96.231	877	877	3			4		0	11.278	By MS/MS	By MS/MS	By matching	By MS/MS	4.2	4.2	4.2	4.2	1892500	595350	718050	233740	345360	0	0
sp|Q8W493|FNRL2_ARATH	sp|Q8W493|FNRL2_ARATH	1	1	1	>sp|Q8W493|FNRL2_ARATH Ferredoxin--NADP reductase, leaf isozyme 2, chloroplastic OS=Arabidopsis thaliana GN=LFNR2 PE=1 SV=1	1	1	1	1	0	1	1	1	0	1	1	1	0	1	1	1	3.5	3.5	3.5	41.168	369	369	4				3	0	6.662	By matching	By MS/MS	By matching	By matching	0	3.5	3.5	3.5	1876300	0	259330	153610	1463400	0	0
sp|Q8W4D8|DDL_ARATH	sp|Q8W4D8|DDL_ARATH	2	2	2	>sp|Q8W4D8|DDL_ARATH FHA domain-containing protein DDL OS=Arabidopsis thaliana GN=DDL PE=1 SV=1	1	2	2	2	2	2	2	1	2	2	2	1	2	2	2	1	7.3	7.3	7.3	36.952	314	314	1.93	7	1	6		0	14.998	By MS/MS	By MS/MS	By MS/MS	By MS/MS	7.3	7.3	7.3	4.8	21204000	4932100	6666000	7021100	2585300	40727000	55618000
sp|Q8W4H8|GDL19_ARATH	sp|Q8W4H8|GDL19_ARATH	4	4	3	>sp|Q8W4H8|GDL19_ARATH Inactive GDSL esterase/lipase-like protein 23 OS=Arabidopsis thaliana GN=GLL23 PE=1 SV=1	1	4	4	3	2	3	2	3	2	3	2	3	1	2	1	2	15.3	15.3	11.1	43.143	386	386	3.2		2	8	5	0	31.223	By MS/MS	By MS/MS	By matching	By MS/MS	9.3	11.9	9.3	12.7	51863000	26604000	16636000	3094600	5528400	85552000	94908000
sp|Q8W4M5|PFPB1_ARATH	sp|Q8W4M5|PFPB1_ARATH	1	1	1	>sp|Q8W4M5|PFPB1_ARATH Pyrophosphate--fructose 6-phosphate 1-phosphotransferase subunit beta 1 OS=Arabidopsis thaliana GN=PFP-BETA1 PE=1 SV=1	1	1	1	1	1	1	1	1	1	1	1	1	1	1	1	1	2.5	2.5	2.5	61.459	566	566	2	4		4		0	7.6526	By MS/MS	By MS/MS	By MS/MS	By MS/MS	2.5	2.5	2.5	2.5	7593800	1723000	2131000	2422600	1317100	0	0
sp|Q8W4S4|VHAA3_ARATH	sp|Q8W4S4|VHAA3_ARATH	11	11	8	>sp|Q8W4S4|VHAA3_ARATH V-type proton ATPase subunit a3 OS=Arabidopsis thaliana GN=VHA-a3 PE=1 SV=1	1	11	11	8	8	10	7	10	8	10	7	10	5	7	5	7	17.8	17.8	14	92.832	821	821	2.98	5	16	20	25	0	219.31	By MS/MS	By MS/MS	By MS/MS	By MS/MS	14.7	15.7	12.8	16.9	141810000	32967000	63542000	14620000	30676000	161390000	176320000
sp|Q93VG5|RS81_ARATH;sp|Q9FIF3|RS82_ARATH	sp|Q93VG5|RS81_ARATH	6;1	6;1	6;1	>sp|Q93VG5|RS81_ARATH 40S ribosomal protein S8-1 OS=Arabidopsis thaliana GN=RPS8A PE=2 SV=1	2	6	6	6	2	6	4	6	2	6	4	6	2	6	4	6	33.3	33.3	33.3	24.993	222	222;210	2.68	1	16	10	7	0	52.741	By MS/MS	By MS/MS	By MS/MS	By MS/MS	14.9	33.3	20.3	33.3	79998000	6536600	36258000	4339800	32863000	77250000	116500000
sp|Q93VM8|COPT5_ARATH	sp|Q93VM8|COPT5_ARATH	2	2	2	>sp|Q93VM8|COPT5_ARATH Copper transporter 5 OS=Arabidopsis thaliana GN=COPT5 PE=1 SV=1	1	2	2	2	2	1	1	1	2	1	1	1	2	1	1	1	13	13	13	15.784	146	146	2.09	5	1	4	1	0	27.424	By MS/MS	By MS/MS	By MS/MS	By MS/MS	13	8.2	8.2	8.2	36566000	13398000	9096400	10254000	3818200	86374000	0
sp|Q93VP3|IF5A2_ARATH;sp|Q9XI91|IF5A1_ARATH;sp|Q9C505|IF5A3_ARATH	sp|Q93VP3|IF5A2_ARATH;sp|Q9XI91|IF5A1_ARATH;sp|Q9C505|IF5A3_ARATH	2;1;1	2;1;1	2;1;1	>sp|Q93VP3|IF5A2_ARATH Eukaryotic translation initiation factor 5A-2 OS=Arabidopsis thaliana GN=ELF5A-2 PE=1 SV=1;>sp|Q9XI91|IF5A1_ARATH Eukaryotic translation initiation factor 5A-1 OS=Arabidopsis thaliana GN=ELF5A-1 PE=1 SV=1;>sp|Q9C505|IF5A3_ARATH Eukar	3	2	2	2	2	2	2	2	2	2	2	2	2	2	2	2	21.4	21.4	21.4	17.14	159	159;158;158	2.52	7	4	11	5	0	72.05	By MS/MS	By MS/MS	By MS/MS	By MS/MS	21.4	21.4	21.4	21.4	58149000	17684000	20616000	6063700	13785000	127820000	124720000
sp|Q93VT9|RL101_ARATH;tr|F4HUJ2|F4HUJ2_ARATH	sp|Q93VT9|RL101_ARATH;tr|F4HUJ2|F4HUJ2_ARATH	3;2	3;2	1;1	>sp|Q93VT9|RL101_ARATH 60S ribosomal protein L10-1 OS=Arabidopsis thaliana GN=RPL10A PE=1 SV=1;>tr|F4HUJ2|F4HUJ2_ARATH 60S ribosomal protein L10-1 OS=Arabidopsis thaliana GN=SAC52 PE=4 SV=1	2	3	3	1	2	3	2	2	2	3	2	2	1	1	1	1	13.6	13.6	4.5	24.917	220	220;163	3.54		1	4	8	0	19.812	By MS/MS	By MS/MS	By matching	By MS/MS	10	13.6	10	10	16253000	1169200	7990600	759010	6333900	0	34840000
sp|Q93W28|Y4554_ARATH	sp|Q93W28|Y4554_ARATH	2	2	2	>sp|Q93W28|Y4554_ARATH Uncharacterized protein At4g15545 OS=Arabidopsis thaliana GN=At4g15545 PE=1 SV=1	1	2	2	2	2	2	2	2	2	2	2	2	2	2	2	2	10.7	10.7	10.7	37.206	337	337	1.12	14	2			0	18.757	By MS/MS	By MS/MS	By MS/MS	By MS/MS	10.7	10.7	10.7	10.7	17227000	2833400	4645700	6081800	3665600	28885000	38101000
sp|Q93XM7|MCAT_ARATH	sp|Q93XM7|MCAT_ARATH	1	1	1	>sp|Q93XM7|MCAT_ARATH Mitochondrial carnitine/acylcarnitine carrier-like protein OS=Arabidopsis thaliana GN=BOU PE=2 SV=1	1	1	1	1	1	1	0	1	1	1	0	1	1	1	0	1	4.7	4.7	4.7	31.022	300	300	3		1	3	1	0	7.4974	By MS/MS	By MS/MS	By matching	By MS/MS	4.7	4.7	0	4.7	4142400	942060	2167900	0	1032500	0	6755800
sp|Q93XX4|C2D61_ARATH	sp|Q93XX4|C2D61_ARATH	3	3	3	>sp|Q93XX4|C2D61_ARATH C2 domain-containing protein At1g53590 OS=Arabidopsis thaliana GN=NTMC2T6.1 PE=1 SV=2	1	3	3	3	3	1	1	1	3	1	1	1	3	1	1	1	3.6	3.6	3.6	84.9	751	751	2	5	1	5		0	24.665	By MS/MS	By MS/MS	By MS/MS	By MS/MS	3.6	2.4	2.4	2.4	11319000	5052900	987970	3996300	1281600	22504000	9472000
sp|Q93XY5|TET18_ARATH	sp|Q93XY5|TET18_ARATH	2	2	2	>sp|Q93XY5|TET18_ARATH Tetraspanin-18 OS=Arabidopsis thaliana GN=TOM2AH2 PE=2 SV=1	1	2	2	2	1	2	1	2	1	2	1	2	1	2	1	2	4.8	4.8	4.8	29.721	270	270	1.56	6	1	2		0	15.829	By MS/MS	By MS/MS	By MS/MS	By MS/MS	4.4	4.8	4.4	4.8	10716000	935120	2580600	5482200	1717800	0	0
sp|Q93Y35|PSMD6_ARATH	sp|Q93Y35|PSMD6_ARATH	1	1	1	>sp|Q93Y35|PSMD6_ARATH 26S proteasome non-ATPase regulatory subunit 6 homolog OS=Arabidopsis thaliana GN=RPN7 PE=1 SV=1	1	1	1	1	0	1	0	1	0	1	0	1	0	1	0	1	3.9	3.9	3.9	44.282	387	387	4				2	1	-2	By matching	By matching	By matching	By MS/MS	0	3.9	0	3.9	21797000	0	957820	0	20839000	0	0
sp|Q93YP9|ERDL4_ARATH	sp|Q93YP9|ERDL4_ARATH	2	2	2	>sp|Q93YP9|ERDL4_ARATH Sugar transporter ERD6-like 4 OS=Arabidopsis thaliana GN=At1g19450 PE=2 SV=1	1	2	2	2	2	2	2	2	2	2	2	2	2	2	2	2	5.3	5.3	5.3	52.787	488	488	2.05	3	17		2	0	13.893	By MS/MS	By MS/MS	By MS/MS	By MS/MS	5.3	5.3	5.3	5.3	30703000	2319700	9714600	4840100	13828000	39367000	23626000
sp|Q93YR3|F10AL_ARATH	sp|Q93YR3|F10AL_ARATH	2	2	2	>sp|Q93YR3|F10AL_ARATH FAM10 family protein At4g22670 OS=Arabidopsis thaliana GN=At4g22670 PE=1 SV=1	1	2	2	2	2	2	2	2	2	2	2	2	2	2	2	2	11.6	11.6	11.6	46.621	441	441	2.63	3	4	20		0	103.18	By MS/MS	By MS/MS	By MS/MS	By MS/MS	11.6	11.6	11.6	11.6	319670000	154330000	89850000	38612000	36877000	651880000	496330000
sp|Q93YV7|PMT3_ARATH	sp|Q93YV7|PMT3_ARATH	1	1	1	>sp|Q93YV7|PMT3_ARATH Probable methyltransferase PMT3 OS=Arabidopsis thaliana GN=At4g14360 PE=2 SV=1	1	1	1	1	1	1	1	1	1	1	1	1	1	1	1	1	3	3	3	69.236	608	608	2		4			0	33.991	By matching	By MS/MS	By MS/MS	By MS/MS	3	3	3	3	4765400	496180	2264900	935070	1069200	0	0
sp|Q93Z13|BOR3_ARATH	sp|Q93Z13|BOR3_ARATH	1	1	1	>sp|Q93Z13|BOR3_ARATH Probable boron transporter 3 OS=Arabidopsis thaliana GN=BOR3 PE=1 SV=1	1	1	1	1	1	1	1	1	1	1	1	1	1	1	1	1	3	3	3	80.767	732	732	1	4				0	12.254	By matching	By MS/MS	By MS/MS	By matching	3	3	3	3	2084900	183650	504540	1230900	165840	0	0
tr|F4JIM7|F4JIM7_ARATH;sp|Q93Z16|RPN2_ARATH	tr|F4JIM7|F4JIM7_ARATH;sp|Q93Z16|RPN2_ARATH	5;5	5;5	5;5	>tr|F4JIM7|F4JIM7_ARATH Ribophorin II (RPN2) family protein OS=Arabidopsis thaliana GN=HAP6 PE=4 SV=1;>sp|Q93Z16|RPN2_ARATH Dolichyl-diphosphooligosaccharide--protein glycosyltransferase subunit 2 OS=Arabidopsis thaliana GN=RPN2 PE=2 SV=1	2	5	5	5	1	2	1	3	1	2	1	3	1	2	1	3	10.5	10.5	10.5	73.266	678	678;691	3.43		2		5	0	34.795	By MS/MS	By MS/MS	By matching	By MS/MS	2.5	4.7	2.7	5.8	13170000	1929700	3290500	3098100	4852000	0	0
sp|Q93Z92|RING4_ARATH	sp|Q93Z92|RING4_ARATH	2	2	2	>sp|Q93Z92|RING4_ARATH E3 ubiquitin-protein ligase At4g11680 OS=Arabidopsis thaliana GN=At4g11680 PE=2 SV=1	1	2	2	2	2	2	2	1	2	2	2	1	2	2	2	1	8.2	8.2	8.2	43.741	390	390	1.82	6	1	4		0	26.069	By MS/MS	By MS/MS	By MS/MS	By MS/MS	8.2	8.2	8.2	4.9	9862900	3462900	3296900	2520600	582390	21131000	22013000
sp|Q93ZD7|MRS24_ARATH	sp|Q93ZD7|MRS24_ARATH	1	1	1	>sp|Q93ZD7|MRS24_ARATH Magnesium transporter MRS2-4 OS=Arabidopsis thaliana GN=MRS2-4 PE=2 SV=1	1	1	1	1	0	0	1	0	0	0	1	0	0	0	1	0	6.9	6.9	6.9	48.404	436	436	1	1				0.0017109	6.3067	By matching	By matching	By MS/MS	By matching	0	0	6.9	0	1255500	0	0	1255500	0	0	0
sp|Q93ZY3|STT3A_ARATH	sp|Q93ZY3|STT3A_ARATH	1	1	1	>sp|Q93ZY3|STT3A_ARATH Dolichyl-diphosphooligosaccharide--protein glycosyltransferase subunit STT3A OS=Arabidopsis thaliana GN=STT3A PE=2 SV=1	1	1	1	1	1	1	1	1	1	1	1	1	1	1	1	1	3.1	3.1	3.1	86.112	779	779	2.78	1		8		0	63.376	By MS/MS	By MS/MS	By MS/MS	By MS/MS	3.1	3.1	3.1	3.1	264080000	94138000	85139000	39729000	45074000	469800000	525110000
sp|Q940B0|RL183_ARATH;sp|O22254|RL181_ARATH	sp|Q940B0|RL183_ARATH	6;1	6;1	2;0	>sp|Q940B0|RL183_ARATH 60S ribosomal protein L18-3 OS=Arabidopsis thaliana GN=RPL18C PE=2 SV=1	2	6	6	2	2	6	4	6	2	6	4	6	0	2	1	2	40.6	40.6	15.5	20.967	187	187;188	3.81		2		19	0	76.697	By MS/MS	By MS/MS	By MS/MS	By MS/MS	13.4	40.6	27.8	40.6	94646000	20806000	30208000	18224000	25409000	62720000	65494000
sp|Q9ZPS7|TMN3_ARATH;sp|Q940S0|TMN2_ARATH;sp|Q9FHT4|TMN4_ARATH	sp|Q9ZPS7|TMN3_ARATH;sp|Q940S0|TMN2_ARATH;sp|Q9FHT4|TMN4_ARATH	1;1;1	1;1;1	1;1;1	>sp|Q9ZPS7|TMN3_ARATH Transmembrane 9 superfamily member 3 OS=Arabidopsis thaliana GN=TMN3 PE=2 SV=1;>sp|Q940S0|TMN2_ARATH Transmembrane 9 superfamily member 2 OS=Arabidopsis thaliana GN=TMN2 PE=1 SV=1;>sp|Q9FHT4|TMN4_ARATH Transmembrane 9 superfamily memb	3	1	1	1	0	1	1	1	0	1	1	1	0	1	1	1	2	2	2	68.048	592	592;592;593	2		3			0	6.7008	By matching	By MS/MS	By matching	By matching	0	2	2	2	3079800	0	2598700	221800	259310	0	0
sp|Q940X9|LRP1A_ARATH;tr|F4K703|F4K703_ARATH;tr|F4K704|F4K704_ARATH	sp|Q940X9|LRP1A_ARATH;tr|F4K703|F4K703_ARATH;tr|F4K704|F4K704_ARATH	1;1;1	1;1;1	1;1;1	>sp|Q940X9|LRP1A_ARATH La-related protein 1A OS=Arabidopsis thaliana GN=LARP1A PE=1 SV=1;>tr|F4K703|F4K703_ARATH LA RNA-binding protein OS=Arabidopsis thaliana GN=At5g21160 PE=1 SV=1;>tr|F4K704|F4K704_ARATH LA RNA-binding protein OS=Arabidopsis thaliana GN	3	1	1	1	1	1	1	1	1	1	1	1	1	1	1	1	2.5	2.5	2.5	91.376	826	826;832;833	1.79	7	3	4		0	12.501	By MS/MS	By MS/MS	By MS/MS	By MS/MS	2.5	2.5	2.5	2.5	12836000	2707600	3288900	4809300	2030600	0	0
tr|F4INH0|F4INH0_ARATH;sp|Q940Y3|ARID3_ARATH	tr|F4INH0|F4INH0_ARATH;sp|Q940Y3|ARID3_ARATH	1;1	1;1	1;1	>tr|F4INH0|F4INH0_ARATH ARID/BRIGHT DNA-binding domain-containing protein OS=Arabidopsis thaliana GN=At2g17410 PE=1 SV=1;>sp|Q940Y3|ARID3_ARATH AT-rich interactive domain-containing protein 3 OS=Arabidopsis thaliana GN=ARID3 PE=1 SV=1	2	1	1	1	1	1	1	1	1	1	1	1	1	1	1	1	3.1	3.1	3.1	86.042	780	780;786	2.6	1		4		0	7.516	By matching	By matching	By MS/MS	By matching	3.1	3.1	3.1	3.1	5229700	1067700	1045200	2038300	1078500	0	0
tr|A8MQX0|A8MQX0_ARATH;sp|Q940Y5|PIN7_ARATH	tr|A8MQX0|A8MQX0_ARATH;sp|Q940Y5|PIN7_ARATH	1;1	1;1	1;1	>tr|A8MQX0|A8MQX0_ARATH AT1G23080 protein OS=Arabidopsis thaliana GN=PIN7 PE=1 SV=1;>sp|Q940Y5|PIN7_ARATH Auxin efflux carrier component 7 OS=Arabidopsis thaliana GN=PIN7 PE=1 SV=2	2	1	1	1	1	1	1	1	1	1	1	1	1	1	1	1	3.3	3.3	3.3	67.159	615	615;619	2.14	2	2	3		0	7.651	By MS/MS	By MS/MS	By MS/MS	By MS/MS	3.3	3.3	3.3	3.3	11016000	3169600	6371000	841220	634480	0	43919000
sp|Q941L0|CESA3_ARATH	sp|Q941L0|CESA3_ARATH	4	4	4	>sp|Q941L0|CESA3_ARATH Cellulose synthase A catalytic subunit 3 [UDP-forming] OS=Arabidopsis thaliana GN=CESA3 PE=1 SV=2	1	4	4	4	4	2	3	3	4	2	3	3	4	2	3	3	4.1	4.1	4.1	119.68	1065	1065	1.91	9	6	7		0	33.231	By MS/MS	By MS/MS	By MS/MS	By MS/MS	4.1	3.1	3.1	3.1	88050000	18571000	27316000	27316000	14847000	92714000	200070000
sp|Q944A7|Y4523_ARATH	sp|Q944A7|Y4523_ARATH	5	5	5	>sp|Q944A7|Y4523_ARATH Probable serine/threonine-protein kinase At4g35230 OS=Arabidopsis thaliana GN=At4g35230 PE=1 SV=1	1	5	5	5	4	2	2	3	4	2	2	3	4	2	2	3	11.9	11.9	11.9	56.817	512	512	2.2	6	6	6	2	0	53.755	By MS/MS	By MS/MS	By MS/MS	By MS/MS	9.2	7	7	9.8	106670000	35750000	40086000	22378000	8457700	191860000	222690000
tr|F4JUJ5|F4JUJ5_ARATH;sp|Q944G9|ALFC2_ARATH	tr|F4JUJ5|F4JUJ5_ARATH;sp|Q944G9|ALFC2_ARATH	3;3	2;2	2;2	>tr|F4JUJ5|F4JUJ5_ARATH Fructose-bisphosphate aldolase OS=Arabidopsis thaliana GN=FBA2 PE=1 SV=1;>sp|Q944G9|ALFC2_ARATH Probable fructose-bisphosphate aldolase 2, chloroplastic OS=Arabidopsis thaliana GN=FBA2 PE=1 SV=2	2	3	2	2	1	3	0	1	1	2	0	1	1	2	0	1	11.3	7.3	7.3	41.344	381	381;398	2.33	1	3	1	1	0	22.002	By MS/MS	By MS/MS	By matching	By MS/MS	3.7	11.3	0	3.7	8864800	216690	7436400	0	1211700	0	20342000
sp|Q944K2|OST48_ARATH	sp|Q944K2|OST48_ARATH	3	3	3	>sp|Q944K2|OST48_ARATH Dolichyl-diphosphooligosaccharide--protein glycosyltransferase 48 kDa subunit OS=Arabidopsis thaliana GN=OST48 PE=2 SV=1	1	3	3	3	1	3	0	2	1	3	0	2	1	3	0	2	8.9	8.9	8.9	48.744	437	437	2.88		4	1	3	0	21.732	By MS/MS	By MS/MS	By matching	By MS/MS	3.7	8.9	0	6.4	9685400	274810	5169600	0	4240900	0	13643000
sp|Q945M1|NDUB9_ARATH	sp|Q945M1|NDUB9_ARATH	1	1	1	>sp|Q945M1|NDUB9_ARATH NADH dehydrogenase [ubiquinone] 1 beta subcomplex subunit 9 OS=Arabidopsis thaliana GN=CIB22 PE=1 SV=1	1	1	1	1	0	0	0	1	0	0	0	1	0	0	0	1	9.4	9.4	9.4	13.616	117	117	4				1	0.0040161	6.1015	By matching	By matching	By matching	By MS/MS	0	0	0	9.4	245530	0	0	0	245530	0	0
sp|Q945Q1|CYT1_ARATH	sp|Q945Q1|CYT1_ARATH	1	1	1	>sp|Q945Q1|CYT1_ARATH Cysteine proteinase inhibitor 1 OS=Arabidopsis thaliana GN=CYS1 PE=1 SV=2	1	1	1	1	0	1	0	1	0	1	0	1	0	1	0	1	12.9	12.9	12.9	11.255	101	101	4				2	0	9.0219	By matching	By MS/MS	By matching	By MS/MS	0	12.9	0	12.9	30191000	0	2443000	0	27748000	0	0
sp|Q94A27|SAC2_ARATH	sp|Q94A27|SAC2_ARATH	1	1	1	>sp|Q94A27|SAC2_ARATH Phosphoinositide phosphatase SAC2 OS=Arabidopsis thaliana GN=SAC2 PE=2 SV=1	1	1	1	1	0	0	1	0	0	0	1	0	0	0	1	0	2.6	2.6	2.6	91.631	808	808	1	1				0	12.115	By matching	By matching	By MS/MS	By matching	0	0	2.6	0	330550	0	0	330550	0	0	0
tr|Q3ECU3|Q3ECU3_ARATH;sp|Q94AD1|D1861_ARATH	tr|Q3ECU3|Q3ECU3_ARATH;sp|Q94AD1|D1861_ARATH	1;1	1;1	1;1	>tr|Q3ECU3|Q3ECU3_ARATH AT hook motif-containing protein OS=Arabidopsis thaliana GN=At1g48610 PE=1 SV=1;>sp|Q94AD1|D1861_ARATH Putative DNA-binding protein At1g48610 OS=Arabidopsis thaliana GN=At1g48610 PE=1 SV=1	2	1	1	1	1	1	1	1	1	1	1	1	1	1	1	1	14.1	14.1	14.1	20.208	198	198;212	2	4	2	4		0	8.2462	By MS/MS	By MS/MS	By MS/MS	By MS/MS	14.1	14.1	14.1	14.1	8537500	1624200	3220100	2171600	1521600	0	0
sp|Q94AD9|C3H3_ARATH	sp|Q94AD9|C3H3_ARATH	1	1	1	>sp|Q94AD9|C3H3_ARATH Zinc finger CCCH domain-containing protein 3 OS=Arabidopsis thaliana GN=At1g04990 PE=2 SV=1	1	1	1	1	1	1	1	1	1	1	1	1	1	1	1	1	5.9	5.9	5.9	44.704	404	404	3			4		0	9.237	By matching	By matching	By MS/MS	By matching	5.9	5.9	5.9	5.9	6717100	2244600	2062300	1345500	1064600	0	0
sp|Q94AI7|TPL_ARATH	sp|Q94AI7|TPL_ARATH	1	1	1	>sp|Q94AI7|TPL_ARATH Protein TOPLESS OS=Arabidopsis thaliana GN=TPL PE=1 SV=1	1	1	1	1	1	1	1	1	1	1	1	1	1	1	1	1	1.3	1.3	1.3	124.3	1131	1131	1.92	5	3	4		0	24.182	By MS/MS	By MS/MS	By MS/MS	By MS/MS	1.3	1.3	1.3	1.3	27021000	6619600	6964700	9537200	3899400	0	0
sp|Q94BT0|SPSA1_ARATH	sp|Q94BT0|SPSA1_ARATH	2	2	2	>sp|Q94BT0|SPSA1_ARATH Sucrose-phosphate synthase 1 OS=Arabidopsis thaliana GN=SPS1 PE=1 SV=1	1	2	2	2	2	2	2	2	2	2	2	2	2	2	2	2	2.9	2.9	2.9	117.32	1043	1043	2.25	4	4	8		0	17.634	By MS/MS	By MS/MS	By MS/MS	By MS/MS	2.9	2.9	2.9	2.9	10898000	3214700	2905300	2305700	2472300	29029000	19604000
sp|Q94BT9|ATOX1_ARATH	sp|Q94BT9|ATOX1_ARATH	3	3	3	>sp|Q94BT9|ATOX1_ARATH Copper transport protein ATX1 OS=Arabidopsis thaliana GN=ATX1 PE=1 SV=1	1	3	3	3	0	0	0	3	0	0	0	3	0	0	0	3	39.6	39.6	39.6	11.43	106	106	4				3	0	18.09	By matching	By matching	By matching	By MS/MS	0	0	0	39.6	3606200	0	0	0	3606200	0	0
sp|Q94BV4|RH6_ARATH	sp|Q94BV4|RH6_ARATH	1	1	1	>sp|Q94BV4|RH6_ARATH DEAD-box ATP-dependent RNA helicase 6 OS=Arabidopsis thaliana GN=RH6 PE=2 SV=2	1	1	1	1	1	0	1	1	1	0	1	1	1	0	1	1	5.5	5.5	5.5	60.42	528	528	3			6		0	57.89	By matching	By matching	By MS/MS	By matching	5.5	0	5.5	5.5	13129000	5013100	0	5523300	2592300	20981000	0
sp|Q94C53|DDRGK_ARATH	sp|Q94C53|DDRGK_ARATH	3	3	3	>sp|Q94C53|DDRGK_ARATH DDRGK domain-containing protein 1 OS=Arabidopsis thaliana GN=At4g27120 PE=2 SV=1	1	3	3	3	2	3	2	3	2	3	2	3	2	3	2	3	16.8	16.8	16.8	34.018	298	298	2.73	3	2	15	2	0	31.24	By MS/MS	By MS/MS	By MS/MS	By MS/MS	12.1	16.8	12.1	16.8	15934000	4510100	4737000	4954700	1732200	24360000	28191000
sp|Q94C59|PATL4_ARATH	sp|Q94C59|PATL4_ARATH	1	1	1	>sp|Q94C59|PATL4_ARATH Patellin-4 OS=Arabidopsis thaliana GN=PATL4 PE=1 SV=2	1	1	1	1	0	0	1	1	0	0	1	1	0	0	1	1	2.8	2.8	2.8	61.189	540	540	2		2			0	7.854	By matching	By matching	By MS/MS	By MS/MS	0	0	2.8	2.8	2636500	0	0	1420700	1215800	0	0
sp|Q94CE4|BCA4_ARATH;sp|Q9ZUC2|BCA3_ARATH	sp|Q94CE4|BCA4_ARATH;sp|Q9ZUC2|BCA3_ARATH	2;1	2;1	2;1	>sp|Q94CE4|BCA4_ARATH Beta carbonic anhydrase 4 OS=Arabidopsis thaliana GN=BCA4 PE=1 SV=1;>sp|Q9ZUC2|BCA3_ARATH Beta carbonic anhydrase 3 OS=Arabidopsis thaliana GN=BCA3 PE=2 SV=1	2	2	2	2	0	1	0	1	0	1	0	1	0	1	0	1	9.6	9.6	9.6	30.836	280	280;258	3		1		1	0	14.252	By matching	By MS/MS	By matching	By MS/MS	0	6.1	0	3.6	1300500	0	1060500	0	240050	0	0
sp|Q94EH2|TI222_ARATH	sp|Q94EH2|TI222_ARATH	1	1	1	>sp|Q94EH2|TI222_ARATH Mitochondrial import inner membrane translocase subunit TIM22-2 OS=Arabidopsis thaliana GN=TIM22-2 PE=1 SV=1	1	1	1	1	1	0	1	1	1	0	1	1	1	0	1	1	16.7	16.7	16.7	21.811	210	210	2	2		2		0	33.289	By matching	By matching	By MS/MS	By MS/MS	16.7	0	16.7	16.7	40199000	442610	0	17000000	22756000	0	0
sp|Q94F49|H2A5_ARATH	sp|Q94F49|H2A5_ARATH	2	1	1	>sp|Q94F49|H2A5_ARATH Probable histone H2A.5 OS=Arabidopsis thaliana GN=At5g27670 PE=1 SV=1	1	2	1	1	1	2	1	1	0	1	0	0	0	1	0	0	14	8	8	15.908	150	150	4				1	1	-2	By matching	By MS/MS	By matching	By matching	6	14	6	6	1275700	0	1275700	0	0	0	3982500
sp|Q94K80|LRP1C_ARATH	sp|Q94K80|LRP1C_ARATH	1	1	1	>sp|Q94K80|LRP1C_ARATH La-related protein 1C OS=Arabidopsis thaliana GN=LARP1C PE=2 SV=1	1	1	1	1	1	1	1	1	1	1	1	1	1	1	1	1	4	4	4	55.837	523	523	1	4				0	10.116	By matching	By MS/MS	By MS/MS	By matching	4	4	4	4	1997900	124270	374650	1347800	151170	0	0
sp|Q94K98|Y1720_ARATH	sp|Q94K98|Y1720_ARATH	1	1	1	>sp|Q94K98|Y1720_ARATH UPF0392 protein At1g27200 OS=Arabidopsis thaliana GN=At1g27200 PE=2 SV=2	1	1	1	1	1	1	1	1	1	1	1	1	1	1	1	1	3.5	3.5	3.5	66.36	575	575	1.25	3	1			0.0054988	6.0395	By matching	By matching	By MS/MS	By matching	3.5	3.5	3.5	3.5	9781900	2298400	838220	6003600	641580	0	0
sp|Q96247|AUX1_ARATH	sp|Q96247|AUX1_ARATH	1	1	1	>sp|Q96247|AUX1_ARATH Auxin transporter protein 1 OS=Arabidopsis thaliana GN=AUX1 PE=1 SV=1	1	1	1	1	1	1	1	1	1	1	1	1	1	1	1	1	4.3	4.3	4.3	54.059	485	485	3			6		0	9.7596	By MS/MS	By MS/MS	By MS/MS	By MS/MS	4.3	4.3	4.3	4.3	20699000	3028200	9202400	4102700	4365300	0	56110000
sp|Q96250|ATPG3_ARATH	sp|Q96250|ATPG3_ARATH	1	1	1	>sp|Q96250|ATPG3_ARATH ATP synthase subunit gamma, mitochondrial OS=Arabidopsis thaliana GN=ATPC PE=2 SV=1	1	1	1	1	1	1	1	1	1	1	1	1	1	1	1	1	4.6	4.6	4.6	35.448	325	325	3.29		1	3	3	0	31.17	By matching	By MS/MS	By matching	By MS/MS	4.6	4.6	4.6	4.6	16613000	1002900	8535200	392760	6682100	0	0
tr|B9DGP8|B9DGP8_ARATH;sp|Q96251|ATPO_ARATH	tr|B9DGP8|B9DGP8_ARATH;sp|Q96251|ATPO_ARATH	3;3	3;3	3;3	>tr|B9DGP8|B9DGP8_ARATH AT5G13450 protein OS=Arabidopsis thaliana GN=ATP5 PE=2 SV=1;>sp|Q96251|ATPO_ARATH ATP synthase subunit O, mitochondrial OS=Arabidopsis thaliana GN=At5g13450 PE=1 SV=2	2	3	3	3	2	3	1	3	2	3	1	3	2	3	1	3	21.1	21.1	21.1	21.083	190	190;238	2.82		4	5	2	0	21.062	By MS/MS	By MS/MS	By matching	By MS/MS	13.2	21.1	5.8	21.1	21925000	6736400	11027000	666670	3494500	25988000	34324000
sp|Q96254|GDI1_ARATH	sp|Q96254|GDI1_ARATH	1	1	1	>sp|Q96254|GDI1_ARATH Guanosine nucleotide diphosphate dissociation inhibitor 1 OS=Arabidopsis thaliana GN=GDI1 PE=1 SV=1	1	1	1	1	0	1	0	1	0	1	0	1	0	1	0	1	2.7	2.7	2.7	49.818	445	445	4				2	0	7.8588	By matching	By matching	By matching	By MS/MS	0	2.7	0	2.7	478890	0	47237	0	431650	0	0
sp|Q96262|PCAP1_ARATH;tr|F4JUT8|F4JUT8_ARATH;tr|F4JUT9|F4JUT9_ARATH	sp|Q96262|PCAP1_ARATH;tr|F4JUT8|F4JUT8_ARATH;tr|F4JUT9|F4JUT9_ARATH	6;3;3	6;3;3	6;3;3	>sp|Q96262|PCAP1_ARATH Plasma membrane-associated cation-binding protein 1 OS=Arabidopsis thaliana GN=PCAP1 PE=1 SV=1;>tr|F4JUT8|F4JUT8_ARATH Plasma-membrane associated cation-binding protein 1 OS=Arabidopsis thaliana GN=PCAP1 PE=1 SV=1;>tr|F4JUT9|F4JUT9_A	3	6	6	6	4	6	4	4	4	6	4	4	4	6	4	4	47.6	47.6	47.6	24.584	225	225;166;167	2.45	10	14	15	8	0	97.352	By MS/MS	By MS/MS	By MS/MS	By MS/MS	31.1	47.6	31.1	29.8	90361000	12995000	40678000	10924000	25764000	78360000	142720000
sp|Q96282|CLCC_ARATH	sp|Q96282|CLCC_ARATH	3	3	3	>sp|Q96282|CLCC_ARATH Chloride channel protein CLC-c OS=Arabidopsis thaliana GN=CLC-C PE=1 SV=1	1	3	3	3	3	2	2	3	3	2	2	3	3	2	2	3	3.6	3.6	3.6	85.231	779	779	2.04	7	8	8		0	30.59	By MS/MS	By MS/MS	By MS/MS	By MS/MS	3.6	2.8	2.8	3.6	58236000	16968000	14184000	18960000	8124200	124670000	111290000
sp|Q96287|KSG8_ARATH	sp|Q96287|KSG8_ARATH	1	1	1	>sp|Q96287|KSG8_ARATH Shaggy-related protein kinase theta OS=Arabidopsis thaliana GN=ASK8 PE=2 SV=3	1	1	1	1	0	1	1	0	0	1	1	0	0	1	1	0	3.2	3.2	3.2	53.161	472	472	1	2				1	-2	By matching	By MS/MS	By matching	By matching	0	3.2	3.2	0	944080	0	257490	686580	0	0	0
sp|Q96290|MSSP1_ARATH	sp|Q96290|MSSP1_ARATH	1	1	1	>sp|Q96290|MSSP1_ARATH Monosaccharide-sensing protein 1 OS=Arabidopsis thaliana GN=MSSP1 PE=1 SV=2	1	1	1	1	1	1	1	0	1	1	1	0	1	1	1	0	2	2	2	79.484	734	734	1	3				0	7.0127	By MS/MS	By MS/MS	By matching	By matching	2	2	2	0	2064900	256600	768180	1040100	0	0	0
sp|Q96292|ACT2_ARATH;tr|F4J8V9|F4J8V9_ARATH;sp|Q96293|ACT8_ARATH;sp|Q8RYC2|ACT5_ARATH	sp|Q96292|ACT2_ARATH;tr|F4J8V9|F4J8V9_ARATH;sp|Q96293|ACT8_ARATH	6;5;5;1	6;5;5;1	4;3;3;0	>sp|Q96292|ACT2_ARATH Actin-2 OS=Arabidopsis thaliana GN=ACT2 PE=1 SV=1;>tr|F4J8V9|F4J8V9_ARATH Actin 2 OS=Arabidopsis thaliana GN=ACT2 PE=1 SV=1;>sp|Q96293|ACT8_ARATH Actin-8 OS=Arabidopsis thaliana GN=ACT8 PE=1 SV=2	4	6	6	4	4	4	2	6	4	4	2	6	2	2	0	4	23.3	23.3	16.2	41.876	377	377;371;377;378	3.09		9	3	11	0	45.545	By MS/MS	By MS/MS	By MS/MS	By MS/MS	17	15.4	7.2	23.3	74975000	9280900	19517000	5655700	40521000	30767000	42247000
tr|F4JLA9|F4JLA9_ARATH;sp|Q96318|CRU3_ARATH	tr|F4JLA9|F4JLA9_ARATH;sp|Q96318|CRU3_ARATH	1;1	1;1	1;1	>tr|F4JLA9|F4JLA9_ARATH Cruciferin 3 OS=Arabidopsis thaliana GN=CRU3 PE=1 SV=1;>sp|Q96318|CRU3_ARATH 12S seed storage protein CRC OS=Arabidopsis thaliana GN=CRC PE=1 SV=1	2	1	1	1	0	1	1	0	0	1	1	0	0	1	1	0	5.1	5.1	5.1	50.062	453	453;524	3			2		0	14.101	By matching	By MS/MS	By MS/MS	By matching	0	5.1	5.1	0	3278300	0	2317600	960750	0	0	0
sp|Q96511|PER69_ARATH	sp|Q96511|PER69_ARATH	1	1	1	>sp|Q96511|PER69_ARATH Peroxidase 69 OS=Arabidopsis thaliana GN=PER69 PE=1 SV=1	1	1	1	1	0	1	0	0	0	1	0	0	0	1	0	0	5.4	5.4	5.4	35.678	331	331	2		1			0	9.3694	By matching	By MS/MS	By matching	By matching	0	5.4	0	0	2224500	0	2224500	0	0	0	6085100
sp|Q9C508|PUP18_ARATH	sp|Q9C508|PUP18_ARATH	2	2	2	>sp|Q9C508|PUP18_ARATH Probable purine permease 18 OS=Arabidopsis thaliana GN=PUP18 PE=1 SV=1	1	2	2	2	2	2	2	2	2	2	2	2	2	2	2	2	5.1	5.1	5.1	44.181	390	390	1.78	10	8	5		0	75.714	By MS/MS	By MS/MS	By MS/MS	By MS/MS	5.1	5.1	5.1	5.1	74176000	18509000	18642000	27697000	9327800	154850000	191620000
sp|Q9C512|MNS1_ARATH	sp|Q9C512|MNS1_ARATH	1	1	1	>sp|Q9C512|MNS1_ARATH Mannosyl-oligosaccharide 1,2-alpha-mannosidase MNS1 OS=Arabidopsis thaliana GN=MNS1 PE=1 SV=1	1	1	1	1	1	1	1	1	1	1	1	1	1	1	1	1	2.3	2.3	2.3	63.531	560	560	2		4			1	-2	By matching	By matching	By matching	By MS/MS	2.3	2.3	2.3	2.3	13206000	4535500	2979700	3845300	1845700	0	0
sp|Q9C516|XLG3_ARATH	sp|Q9C516|XLG3_ARATH	1	1	1	>sp|Q9C516|XLG3_ARATH Extra-large guanine nucleotide-binding protein 3 OS=Arabidopsis thaliana GN=XLG3 PE=1 SV=1	1	1	1	1	1	1	1	1	1	1	1	1	1	1	1	1	3.8	3.8	3.8	96.17	848	848	3			4		0	9.5883	By matching	By matching	By MS/MS	By matching	3.8	3.8	3.8	3.8	18338000	7630400	4351900	3166500	3189500	0	0
sp|Q9C521|UGAL1_ARATH	sp|Q9C521|UGAL1_ARATH	1	1	1	>sp|Q9C521|UGAL1_ARATH UDP-galactose transporter 1 OS=Arabidopsis thaliana GN=UDP-GALT1 PE=2 SV=1	1	1	1	1	1	1	0	0	1	1	0	0	1	1	0	0	5.4	5.4	5.4	37.791	336	336	2		2			0.0047356	6.0541	By matching	By MS/MS	By matching	By matching	5.4	5.4	0	0	536690	168680	368010	0	0	0	1006700
sp|Q9C522|ACLB1_ARATH;sp|Q9FGX1|ACLB2_ARATH	sp|Q9C522|ACLB1_ARATH;sp|Q9FGX1|ACLB2_ARATH	6;5	6;5	6;5	>sp|Q9C522|ACLB1_ARATH ATP-citrate synthase beta chain protein 1 OS=Arabidopsis thaliana GN=ACLB-1 PE=2 SV=1;>sp|Q9FGX1|ACLB2_ARATH ATP-citrate synthase beta chain protein 2 OS=Arabidopsis thaliana GN=ACLB-2 PE=1 SV=1	2	6	6	6	1	5	3	4	1	5	3	4	1	5	3	4	14.5	14.5	14.5	65.813	608	608;608	3.33		4	2	9	0	39.955	By MS/MS	By MS/MS	By MS/MS	By MS/MS	2.6	11.8	7.9	10.2	37338000	2242700	16524000	6638400	11932000	0	51489000
sp|Q9C5M0|DTC_ARATH	sp|Q9C5M0|DTC_ARATH	2	2	2	>sp|Q9C5M0|DTC_ARATH Mitochondrial dicarboxylate/tricarboxylate transporter DTC OS=Arabidopsis thaliana GN=DTC PE=1 SV=1	1	2	2	2	1	2	0	1	1	2	0	1	1	2	0	1	12.1	12.1	12.1	31.912	298	298	3.5		1	1	4	0	33.019	By MS/MS	By MS/MS	By matching	By MS/MS	4	12.1	0	4	7937500	487160	5400400	0	2049900	0	15931000
sp|Q9C5W7|TOM2A_ARATH	sp|Q9C5W7|TOM2A_ARATH	2	2	2	>sp|Q9C5W7|TOM2A_ARATH Tobamovirus multiplication protein 2A OS=Arabidopsis thaliana GN=TOM2A PE=1 SV=1	1	2	2	2	1	1	1	1	1	1	1	1	1	1	1	1	17.5	17.5	17.5	31.555	280	280	1.25	3	1			0	14.779	By matching	By MS/MS	By MS/MS	By MS/MS	7.1	7.1	7.1	10.4	3630800	300790	701000	1644300	984690	0	0
tr|F4JNU6|F4JNU6_ARATH;sp|Q9C5Y0|PLDD1_ARATH	tr|F4JNU6|F4JNU6_ARATH;sp|Q9C5Y0|PLDD1_ARATH	1;1	1;1	1;1	>tr|F4JNU6|F4JNU6_ARATH Phospholipase D OS=Arabidopsis thaliana GN=PLDDELTA PE=3 SV=1;>sp|Q9C5Y0|PLDD1_ARATH Phospholipase D delta OS=Arabidopsis thaliana GN=PLDDELTA PE=1 SV=2	2	1	1	1	1	1	1	0	1	1	1	0	1	1	1	0	2	2	2	79.229	693	693;868	3			3		0	7.4396	By MS/MS	By MS/MS	By matching	By matching	2	2	2	0	4233800	1868000	1756200	609580	0	0	0
sp|Q9C5Z1|EIF3B_ARATH;tr|F4K4D5|F4K4D5_ARATH;tr|Q8GUM1|Q8GUM1_ARATH	sp|Q9C5Z1|EIF3B_ARATH;tr|F4K4D5|F4K4D5_ARATH;tr|Q8GUM1|Q8GUM1_ARATH	3;3;2	3;3;2	3;3;2	>sp|Q9C5Z1|EIF3B_ARATH Eukaryotic translation initiation factor 3 subunit B OS=Arabidopsis thaliana GN=TIF3B1 PE=1 SV=1;>tr|F4K4D5|F4K4D5_ARATH Eukaryotic translation initiation factor 3 subunit B OS=Arabidopsis thaliana GN=TIF3B1 PE=1 SV=1;>tr|Q8GUM1|Q8GU	3	3	3	3	2	2	2	3	2	2	2	3	2	2	2	3	3.9	3.9	3.9	81.874	712	712;738;714	2.15	6	6	7	1	0	67.694	By MS/MS	By MS/MS	By MS/MS	By MS/MS	2.7	2.7	2.7	3.9	93709000	18648000	17619000	46650000	10792000	156630000	110910000
sp|Q9C658|DCP5_ARATH	sp|Q9C658|DCP5_ARATH	1	1	1	>sp|Q9C658|DCP5_ARATH Protein decapping 5 OS=Arabidopsis thaliana GN=DCP5 PE=1 SV=1	1	1	1	1	1	0	1	0	1	0	1	0	1	0	1	0	4.6	4.6	4.6	64.369	611	611	3			2		0	7.6675	By matching	By matching	By MS/MS	By matching	4.6	0	4.6	0	1924700	1081900	0	842830	0	0	0
sp|Q9C671|P4KG5_ARATH	sp|Q9C671|P4KG5_ARATH	1	1	1	>sp|Q9C671|P4KG5_ARATH Phosphatidylinositol 4-kinase gamma 5 OS=Arabidopsis thaliana GN=PI4KG5 PE=1 SV=1	1	1	1	1	1	1	1	1	1	1	1	1	1	1	1	1	1.7	1.7	1.7	70.258	630	630	1	4				1	-2	By matching	By MS/MS	By matching	By matching	1.7	1.7	1.7	1.7	963550	155070	209120	499800	99558	0	0
sp|Q9C6B3|GCA2_ARATH	sp|Q9C6B3|GCA2_ARATH	3	3	3	>sp|Q9C6B3|GCA2_ARATH Gamma carbonic anhydrase 2, mitochondrial OS=Arabidopsis thaliana GN=GAMMACA2 PE=1 SV=1	1	3	3	3	2	2	0	1	2	2	0	1	2	2	0	1	15.5	15.5	15.5	30.065	278	278	2.86		4		3	0	17.265	By MS/MS	By MS/MS	By matching	By MS/MS	6.8	11.9	0	3.2	9012000	2950900	4679100	0	1382000	0	12828000
sp|Q9C6B6|HRD3B_ARATH;sp|Q9LM25|HRD3A_ARATH	sp|Q9C6B6|HRD3B_ARATH;sp|Q9LM25|HRD3A_ARATH	1;1	1;1	1;1	>sp|Q9C6B6|HRD3B_ARATH ERAD-associated E3 ubiquitin-protein ligase component HRD3B OS=Arabidopsis thaliana GN=HRD3B PE=3 SV=1;>sp|Q9LM25|HRD3A_ARATH ERAD-associated E3 ubiquitin-protein ligase component HRD3A OS=Arabidopsis thaliana GN=HRD3A PE=1 SV=1	2	1	1	1	0	0	0	1	0	0	0	1	0	0	0	1	2	2	2	67.76	604	604;678	4				1	0.0032362	6.1328	By matching	By matching	By matching	By MS/MS	0	0	0	2	110300	0	0	0	110300	0	0
sp|Q9C6I8|NOG1_ARATH	sp|Q9C6I8|NOG1_ARATH	1	1	1	>sp|Q9C6I8|NOG1_ARATH Nucleolar GTP-binding protein 1 OS=Arabidopsis thaliana GN=At1g50920 PE=2 SV=1	1	1	1	1	1	1	1	1	1	1	1	1	1	1	1	1	3.3	3.3	3.3	76.848	671	671	3			4		0	11.702	By MS/MS	By MS/MS	By matching	By matching	3.3	3.3	3.3	3.3	1316600	466950	501760	157820	190060	0	0
sp|Q9C6W5|AB14G_ARATH	sp|Q9C6W5|AB14G_ARATH	1	1	1	>sp|Q9C6W5|AB14G_ARATH ABC transporter G family member 14 OS=Arabidopsis thaliana GN=ABCG14 PE=2 SV=1	1	1	1	1	1	0	0	0	1	0	0	0	1	0	0	0	2.2	2.2	2.2	72.618	648	648	1	1				1	-2	By MS/MS	By matching	By matching	By matching	2.2	0	0	0	0	0	0	0	0	0	0
sp|Q9C6X2|SCAM4_ARATH	sp|Q9C6X2|SCAM4_ARATH	1	1	1	>sp|Q9C6X2|SCAM4_ARATH Secretory carrier-associated membrane protein 4 OS=Arabidopsis thaliana GN=SCAMP4 PE=2 SV=1	1	1	1	1	0	1	0	0	0	1	0	0	0	1	0	0	7.2	7.2	7.2	30.06	264	264	2		1			0	9.3526	By matching	By MS/MS	By matching	By matching	0	7.2	0	0	2069200	0	2069200	0	0	0	5660400
sp|Q9C829|NU50A_ARATH	sp|Q9C829|NU50A_ARATH	1	1	1	>sp|Q9C829|NU50A_ARATH Nuclear pore complex protein NUP50A OS=Arabidopsis thaliana GN=NUP50A PE=1 SV=1	1	1	1	1	1	1	1	1	1	1	1	1	1	1	1	1	3.9	3.9	3.9	46.592	440	440	2	4		4		0	7.3745	By matching	By MS/MS	By MS/MS	By matching	3.9	3.9	3.9	3.9	5967100	1344100	1769600	1985500	867990	0	0
sp|Q9C8G5|CSCLD_ARATH	sp|Q9C8G5|CSCLD_ARATH	2	2	2	>sp|Q9C8G5|CSCLD_ARATH CSC1-like protein ERD4 OS=Arabidopsis thaliana GN=ERD4 PE=2 SV=1	1	2	2	2	0	1	0	2	0	1	0	2	0	1	0	2	3.3	3.3	3.3	81.934	724	724	4				3	0	12.512	By matching	By MS/MS	By matching	By MS/MS	0	2.1	0	3.3	4036100	0	363370	0	3672800	0	0
sp|Q9C8G9|AB1C_ARATH	sp|Q9C8G9|AB1C_ARATH	1	1	1	>sp|Q9C8G9|AB1C_ARATH ABC transporter C family member 1 OS=Arabidopsis thaliana GN=ABCC1 PE=1 SV=1	1	1	1	1	1	1	1	1	1	1	1	1	1	1	1	1	1.9	1.9	1.9	181.92	1622	1622	3			8		0	40.463	By MS/MS	By MS/MS	By MS/MS	By MS/MS	1.9	1.9	1.9	1.9	60301000	25153000	19080000	8849500	7218100	137450000	100790000
sp|Q9C8K2|AB12G_ARATH	sp|Q9C8K2|AB12G_ARATH	2	2	2	>sp|Q9C8K2|AB12G_ARATH ABC transporter G family member 12 OS=Arabidopsis thaliana GN=ABCG12 PE=1 SV=1	1	2	2	2	2	2	2	2	2	2	2	2	2	2	2	2	1.6	1.6	1.6	76.45	687	687	1.75	6	3	3		0	13.288	By MS/MS	By MS/MS	By MS/MS	By matching	1.6	1.6	1.6	1.6	17309000	3204600	8194300	4401300	1508900	22197000	46140000
sp|Q9C8M9|SRF6_ARATH;tr|A8MQH3|A8MQH3_ARATH	sp|Q9C8M9|SRF6_ARATH;tr|A8MQH3|A8MQH3_ARATH	1;1	1;1	1;1	>sp|Q9C8M9|SRF6_ARATH Protein STRUBBELIG-RECEPTOR FAMILY 6 OS=Arabidopsis thaliana GN=SRF6 PE=1 SV=1;>tr|A8MQH3|A8MQH3_ARATH STRUBBELIG-receptor family 6 OS=Arabidopsis thaliana GN=SRF6 PE=1 SV=1	2	1	1	1	0	1	1	1	0	1	1	1	0	1	1	1	2.2	2.2	2.2	78.084	719	719;720	2		5			0	15.205	By matching	By matching	By MS/MS	By MS/MS	0	2.2	2.2	2.2	5522700	0	2284100	1563000	1675600	0	0
sp|Q9C8X2|SUC5_ARATH	sp|Q9C8X2|SUC5_ARATH	1	1	1	>sp|Q9C8X2|SUC5_ARATH Sucrose transport protein SUC5 OS=Arabidopsis thaliana GN=SUC5 PE=1 SV=1	1	1	1	1	1	1	1	1	1	1	1	1	1	1	1	1	4.9	4.9	4.9	54.833	512	512	3			4		0	12.104	By matching	By matching	By MS/MS	By matching	4.9	4.9	4.9	4.9	12437000	4306000	3961400	2293500	1876600	0	0
sp|Q9C8Y6|FBD5_ARATH	sp|Q9C8Y6|FBD5_ARATH	1	1	1	>sp|Q9C8Y6|FBD5_ARATH FBD-associated F-box protein At1g66310 OS=Arabidopsis thaliana GN=At1g66310 PE=2 SV=1	1	1	1	1	0	0	0	1	0	0	0	1	0	0	0	1	2.7	2.7	2.7	50.198	442	442	1	1				1	-2	By matching	By matching	By matching	By MS/MS	0	0	0	2.7	0	0	0	0	0	0	0
sp|Q9C8Y9|BGL22_ARATH	sp|Q9C8Y9|BGL22_ARATH	2	1	1	>sp|Q9C8Y9|BGL22_ARATH Beta-glucosidase 22 OS=Arabidopsis thaliana GN=BGLU22 PE=1 SV=1	1	2	1	1	1	1	1	2	0	0	0	1	0	0	0	1	4	2.5	2.5	59.78	524	524	4				1	0.0024691	6.1797	By matching	By matching	By matching	By MS/MS	1.5	1.5	1.5	4	567480	0	0	0	567480	0	0
sp|Q9C977|PP135_ARATH	sp|Q9C977|PP135_ARATH	1	1	1	>sp|Q9C977|PP135_ARATH Pentatricopeptide repeat-containing protein At1g80270, mitochondrial OS=Arabidopsis thaliana GN=At1g80270 PE=2 SV=1	1	1	1	1	0	0	1	0	0	0	1	0	0	0	1	0	3.2	3.2	3.2	67.281	596	596	1	1				0	8.3124	By matching	By matching	By MS/MS	By matching	0	0	3.2	0	261330	0	0	261330	0	0	0
sp|Q9C9C6|RL62_ARATH;sp|Q9C9C5|RL63_ARATH;sp|Q9FZ76|RL61_ARATH	sp|Q9C9C6|RL62_ARATH;sp|Q9C9C5|RL63_ARATH;sp|Q9FZ76|RL61_ARATH	4;4;3	4;4;3	4;4;3	>sp|Q9C9C6|RL62_ARATH 60S ribosomal protein L6-2 OS=Arabidopsis thaliana GN=RPL6B PE=2 SV=1;>sp|Q9C9C5|RL63_ARATH 60S ribosomal protein L6-3 OS=Arabidopsis thaliana GN=RPL6C PE=2 SV=1;>sp|Q9FZ76|RL61_ARATH 60S ribosomal protein L6-1 OS=Arabidopsis thaliana	3	4	4	4	2	4	3	4	2	4	3	4	2	4	3	4	18.9	18.9	18.9	26.008	233	233;233;233	3.19		6	5	10	0	41.632	By matching	By MS/MS	By matching	By MS/MS	10.7	18.9	14.6	18.9	57573000	1419000	21919000	2848500	31386000	22710000	63360000
sp|Q9C9D0|SOT16_ARATH	sp|Q9C9D0|SOT16_ARATH	1	1	1	>sp|Q9C9D0|SOT16_ARATH Cytosolic sulfotransferase 16 OS=Arabidopsis thaliana GN=SOT16 PE=1 SV=1	1	1	1	1	0	1	0	1	0	1	0	1	0	1	0	1	2.7	2.7	2.7	39.219	338	338	4				2	0	6.5191	By matching	By MS/MS	By matching	By matching	0	2.7	0	2.7	1027700	0	82551	0	945190	0	0
sp|Q9C9N6|PMI2_ARATH	sp|Q9C9N6|PMI2_ARATH	1	1	1	>sp|Q9C9N6|PMI2_ARATH Protein PLASTID MOVEMENT IMPAIRED 2 OS=Arabidopsis thaliana GN=PMI2 PE=1 SV=1	1	1	1	1	1	1	1	1	1	1	1	1	1	1	1	1	2.8	2.8	2.8	70.239	607	607	3			4		0.002461	6.1763	By MS/MS	By MS/MS	By MS/MS	By matching	2.8	2.8	2.8	2.8	3527500	1118200	1205400	728080	475710	0	0
sp|Q9C9Y6|TRXH9_ARATH	sp|Q9C9Y6|TRXH9_ARATH	3	3	3	>sp|Q9C9Y6|TRXH9_ARATH Thioredoxin H9 OS=Arabidopsis thaliana GN=TRX9 PE=1 SV=1	1	3	3	3	3	3	2	3	3	3	2	3	3	3	2	3	27.9	27.9	27.9	15.334	140	140	1.95	6	9	5		0	22.831	By MS/MS	By MS/MS	By MS/MS	By MS/MS	27.9	27.9	26.4	27.9	171920000	51751000	62319000	34556000	23291000	415240000	281680000
sp|Q9CA67|CHLP_ARATH	sp|Q9CA67|CHLP_ARATH	2	2	2	>sp|Q9CA67|CHLP_ARATH Geranylgeranyl diphosphate reductase, chloroplastic OS=Arabidopsis thaliana GN=CHLP PE=1 SV=1	1	2	2	2	1	1	1	2	1	1	1	2	1	1	1	2	5.6	5.6	5.6	51.837	467	467	3.2			4	1	0	12.252	By matching	By matching	By MS/MS	By MS/MS	3	3	3	5.6	6087200	2993100	1199000	515950	1379200	0	0
sp|Q9CA83|MAOP4_ARATH	sp|Q9CA83|MAOP4_ARATH	1	1	1	>sp|Q9CA83|MAOP4_ARATH NADP-dependent malic enzyme 4, chloroplastic OS=Arabidopsis thaliana GN=NADP-ME4 PE=1 SV=1	1	1	1	1	0	1	1	1	0	1	1	1	0	1	1	1	3.3	3.3	3.3	71.16	646	646	1.33	2	1			1	-2	By matching	By matching	By matching	By MS/MS	0	3.3	3.3	3.3	3552000	0	655820	2159900	736280	0	0
sp|Q9CAF6|GYRA_ARATH	sp|Q9CAF6|GYRA_ARATH	1	1	1	>sp|Q9CAF6|GYRA_ARATH Probable DNA gyrase subunit A, chloroplastic/mitochondrial OS=Arabidopsis thaliana GN=GYRA PE=1 SV=2	1	1	1	1	1	1	1	1	1	1	1	1	1	1	1	1	1.9	1.9	1.9	104.54	950	950	3			4		0	6.7959	By matching	By matching	By matching	By MS/MS	1.9	1.9	1.9	1.9	2596700	653120	835520	343670	764380	0	0
sp|Q9CAV0|RS3A1_ARATH	sp|Q9CAV0|RS3A1_ARATH	4	3	3	>sp|Q9CAV0|RS3A1_ARATH 40S ribosomal protein S3a-1 OS=Arabidopsis thaliana GN=RPS3AA PE=1 SV=3	1	4	3	3	3	4	2	4	2	3	1	3	2	3	1	3	26.7	21.4	21.4	29.85	262	262	2.62		9		4	0	29.547	By MS/MS	By MS/MS	By matching	By MS/MS	19.5	26.7	11.5	26.7	31020000	930450	15255000	243950	14590000	23203000	35626000
sp|Q9CAX6|RS142_ARATH;sp|P42036|RS143_ARATH	sp|Q9CAX6|RS142_ARATH;sp|P42036|RS143_ARATH	4;3	4;3	1;0	>sp|Q9CAX6|RS142_ARATH 40S ribosomal protein S14-2 OS=Arabidopsis thaliana GN=RPS14B PE=1 SV=1;>sp|P42036|RS143_ARATH 40S ribosomal protein S14-3 OS=Arabidopsis thaliana GN=RPS14C PE=2 SV=2	2	4	4	1	3	3	1	4	3	3	1	4	1	1	0	1	25.3	25.3	7.3	16.273	150	150;150	3.05	1	7	2	10	0	27.28	By MS/MS	By MS/MS	By MS/MS	By MS/MS	23.3	23.3	8.7	25.3	45294000	2666300	17386000	1408400	23833000	18776000	78348000
sp|Q9FE38|POT3_ARATH	sp|Q9FE38|POT3_ARATH	1	1	1	>sp|Q9FE38|POT3_ARATH Potassium transporter 3 OS=Arabidopsis thaliana GN=POT3 PE=1 SV=1	1	1	1	1	1	1	1	1	1	1	1	1	1	1	1	1	1.5	1.5	1.5	86.842	775	775	2	4		4		0	12.772	By MS/MS	By MS/MS	By MS/MS	By MS/MS	1.5	1.5	1.5	1.5	13089000	4673000	3142000	3721700	1552700	0	0
sp|Q9FE58|RL223_ARATH	sp|Q9FE58|RL223_ARATH	3	2	2	>sp|Q9FE58|RL223_ARATH 60S ribosomal protein L22-3 OS=Arabidopsis thaliana GN=RPL22C PE=2 SV=1	1	3	2	2	2	2	2	3	2	1	2	2	2	1	2	2	29	20.2	20.2	14.047	124	124	3.57			3	4	0	11.614	By matching	By MS/MS	By matching	By MS/MS	20.2	19.4	20.2	29	29207000	5387400	2078300	5198500	16543000	0	0
sp|Q9FF53|PIP24_ARATH	sp|Q9FF53|PIP24_ARATH	4	3	2	>sp|Q9FF53|PIP24_ARATH Probable aquaporin PIP2-4 OS=Arabidopsis thaliana GN=PIP2-4 PE=1 SV=1	1	4	3	2	2	4	1	4	2	3	1	3	2	2	1	2	15.8	12.7	8.6	30.952	291	291	2.27	6	10	7	3	0	42.514	By MS/MS	By MS/MS	By MS/MS	By MS/MS	8.6	15.8	4.1	15.8	24945000	6305600	2660700	4913000	11065000	24375000	14482000
tr|F4K0F5|F4K0F5_ARATH;tr|F4K0F7|F4K0F7_ARATH;sp|Q9FF55|PDI14_ARATH	tr|F4K0F5|F4K0F5_ARATH;tr|F4K0F7|F4K0F7_ARATH;sp|Q9FF55|PDI14_ARATH	1;1;1	1;1;1	1;1;1	>tr|F4K0F5|F4K0F5_ARATH Protein disulfide isomerase-like 1-4 OS=Arabidopsis thaliana GN=PDIL1-4 PE=3 SV=1;>tr|F4K0F7|F4K0F7_ARATH Protein disulfide-isomerase OS=Arabidopsis thaliana GN=PDIL1-4 PE=3 SV=1;>sp|Q9FF55|PDI14_ARATH Protein disulfide isomerase-li	3	1	1	1	0	1	0	0	0	1	0	0	0	1	0	0	3	3	3	59.176	533	533;536;597	2		1			0	6.9955	By matching	By MS/MS	By matching	By matching	0	3	0	0	1744900	0	1744900	0	0	0	4773300
sp|Q9FF90|RL133_ARATH	sp|Q9FF90|RL133_ARATH	2	1	1	>sp|Q9FF90|RL133_ARATH 60S ribosomal protein L13-3 OS=Arabidopsis thaliana GN=RPL13D PE=1 SV=1	1	2	1	1	1	1	1	1	1	1	1	0	1	1	1	0	16	12.6	12.6	23.485	206	206	1	3				0	7.7234	By MS/MS	By MS/MS	By MS/MS	By matching	12.6	12.6	12.6	3.4	6448800	1019700	1204500	4224500	0	0	0
sp|Q9FFH6|FLA13_ARATH	sp|Q9FFH6|FLA13_ARATH	2	2	2	>sp|Q9FFH6|FLA13_ARATH Fasciclin-like arabinogalactan protein 13 OS=Arabidopsis thaliana GN=FLA13 PE=1 SV=1	1	2	2	2	1	1	1	1	1	1	1	1	1	1	1	1	9.7	9.7	9.7	26.205	247	247	3.5		1		3	0	11.569	By MS/MS	By MS/MS	By MS/MS	By MS/MS	3.6	6.1	3.6	3.6	26018000	12946000	3045900	8852300	1174100	0	0
tr|F4K0T6|F4K0T6_ARATH;tr|F4K0T7|F4K0T7_ARATH;sp|Q9FFK3|EGY2_ARATH	tr|F4K0T6|F4K0T6_ARATH;tr|F4K0T7|F4K0T7_ARATH;sp|Q9FFK3|EGY2_ARATH	1;1;1	1;1;1	1;1;1	>tr|F4K0T6|F4K0T6_ARATH S2P-like putative metalloprotease OS=Arabidopsis thaliana GN=EGY2 PE=4 SV=1;>tr|F4K0T7|F4K0T7_ARATH S2P-like putative metalloprotease OS=Arabidopsis thaliana GN=EGY2 PE=4 SV=1;>sp|Q9FFK3|EGY2_ARATH Probable zinc metalloprotease EGY2	3	1	1	1	1	1	1	1	1	1	1	1	1	1	1	1	6.3	6.3	6.3	56.399	524	524;527;556	3			4		0	9.4093	By MS/MS	By MS/MS	By MS/MS	By matching	6.3	6.3	6.3	6.3	6481200	2885700	1942900	771380	881280	0	0
sp|Q9FG90|DRL33_ARATH	sp|Q9FG90|DRL33_ARATH	1	1	1	>sp|Q9FG90|DRL33_ARATH Probable disease resistance protein At5g43740 OS=Arabidopsis thaliana GN=At5g43740 PE=2 SV=1	1	1	1	1	1	1	1	1	1	1	1	1	1	1	1	1	2	2	2	98.472	862	862	1	4				0.0054859	6.0304	By matching	By MS/MS	By matching	By matching	2	2	2	2	1972600	346820	471110	815420	339270	0	0
tr|B9DFQ9|B9DFQ9_ARATH;sp|Q9FGI6|NDUS1_ARATH	tr|B9DFQ9|B9DFQ9_ARATH;sp|Q9FGI6|NDUS1_ARATH	3;3	3;3	3;3	>tr|B9DFQ9|B9DFQ9_ARATH AT5G37510 protein OS=Arabidopsis thaliana GN=EMB1467 PE=2 SV=1;>sp|Q9FGI6|NDUS1_ARATH NADH dehydrogenase [ubiquinone] iron-sulfur protein 1, mitochondrial OS=Arabidopsis thaliana GN=EMB1467 PE=1 SV=2	2	3	3	3	0	3	1	2	0	3	1	2	0	3	1	2	4.8	4.8	4.8	81.181	745	745;748	3.67		1		5	0	19.337	By matching	By MS/MS	By matching	By MS/MS	0	4.8	1.3	2.7	3085900	0	1695700	254900	1135200	0	3072800
sp|Q9FGK9|MAG5_ARATH	sp|Q9FGK9|MAG5_ARATH	1	1	1	>sp|Q9FGK9|MAG5_ARATH Protein transport protein SEC16A homolog OS=Arabidopsis thaliana GN=MAG5 PE=1 SV=1	1	1	1	1	0	1	1	1	0	1	1	1	0	1	1	1	1.3	1.3	1.3	145.88	1350	1350	1.75	1	3			1	-2	By matching	By matching	By MS/MS	By matching	0	1.3	1.3	1.3	1505000	0	611000	688620	205400	0	0
sp|Q9FGY1|BXL1_ARATH	sp|Q9FGY1|BXL1_ARATH	1	1	1	>sp|Q9FGY1|BXL1_ARATH Beta-D-xylosidase 1 OS=Arabidopsis thaliana GN=BXL1 PE=1 SV=1	1	1	1	1	1	0	0	0	1	0	0	0	1	0	0	0	1.4	1.4	1.4	83.523	774	774	4				1	0	6.483	By MS/MS	By matching	By matching	By matching	1.4	0	0	0	241390	241390	0	0	0	537680	0
sp|Q9FHK4|Y5519_ARATH	sp|Q9FHK4|Y5519_ARATH	1	1	1	>sp|Q9FHK4|Y5519_ARATH Uncharacterized protein At5g05190 OS=Arabidopsis thaliana GN=Y-1 PE=1 SV=1	1	1	1	1	1	1	1	1	1	1	1	1	1	1	1	1	5	5	5	68.35	615	615	3			4		0	6.7733	By matching	By matching	By MS/MS	By matching	5	5	5	5	6487700	2608600	1046300	1240500	1592300	0	0
sp|Q9FI19|CML43_ARATH;sp|Q9SVG9|CML42_ARATH	sp|Q9FI19|CML43_ARATH;sp|Q9SVG9|CML42_ARATH	2;2	2;2	2;2	>sp|Q9FI19|CML43_ARATH Probable calcium-binding protein CML43 OS=Arabidopsis thaliana GN=CML43 PE=2 SV=1;>sp|Q9SVG9|CML42_ARATH Calcium-binding protein CML42 OS=Arabidopsis thaliana GN=CML42 PE=1 SV=1	2	2	2	2	1	2	2	2	1	2	2	2	1	2	2	2	5.5	5.5	5.5	20.253	181	181;191	1.6	5	4	1		0	18.499	By matching	By matching	By MS/MS	By MS/MS	4.4	5.5	5.5	5.5	12586000	887240	4812900	3728600	3157600	0	20253000
sp|Q9FI56|CLPC1_ARATH	sp|Q9FI56|CLPC1_ARATH	17	17	6	>sp|Q9FI56|CLPC1_ARATH Chaperone protein ClpC1, chloroplastic OS=Arabidopsis thaliana GN=CLPC1 PE=1 SV=1	1	17	17	6	7	15	7	12	7	15	7	12	5	5	4	5	24.9	24.9	7.8	103.45	929	929	3		21	24	21	0	184.2	By MS/MS	By MS/MS	By MS/MS	By MS/MS	9.5	22.3	10.9	16.1	136810000	22730000	59461000	12822000	41794000	108060000	142150000
sp|Q9FIB0|C78A7_ARATH	sp|Q9FIB0|C78A7_ARATH	1	1	1	>sp|Q9FIB0|C78A7_ARATH Cytochrome P450 78A7 OS=Arabidopsis thaliana GN=CYP78A7 PE=2 SV=1	1	1	1	1	0	1	0	0	0	1	0	0	0	1	0	0	2.1	2.1	2.1	59.493	536	536	4				1	1	-2	By matching	By MS/MS	By matching	By matching	0	2.1	0	0	1843500	0	1843500	0	0	0	5755100
sp|Q9FIJ0|RBOHD_ARATH	sp|Q9FIJ0|RBOHD_ARATH	6	6	6	>sp|Q9FIJ0|RBOHD_ARATH Respiratory burst oxidase homolog protein D OS=Arabidopsis thaliana GN=RBOHD PE=1 SV=1	1	6	6	6	4	3	4	4	4	3	4	4	4	3	4	4	8.1	8.1	8.1	103.91	921	921	1.93	10	10	8		0	48.294	By MS/MS	By MS/MS	By MS/MS	By MS/MS	7.1	3.4	4.3	4.3	26603000	1674100	9960600	9171500	5796500	16695000	43738000
sp|Q9FIQ0|AGD9_ARATH	sp|Q9FIQ0|AGD9_ARATH	3	3	3	>sp|Q9FIQ0|AGD9_ARATH Probable ADP-ribosylation factor GTPase-activating protein AGD9 OS=Arabidopsis thaliana GN=AGD9 PE=1 SV=1	1	3	3	3	1	2	2	2	1	2	2	2	1	2	2	2	21.1	21.1	21.1	43.55	402	402	2.71	1		6		0	50.361	By MS/MS	By MS/MS	By MS/MS	By MS/MS	9.5	12.7	17.9	17.9	13193000	3797300	3164100	3548400	2683400	0	0
sp|Q9FJP3|RK29_ARATH	sp|Q9FJP3|RK29_ARATH	2	2	2	>sp|Q9FJP3|RK29_ARATH 50S ribosomal protein L29, chloroplastic OS=Arabidopsis thaliana GN=RPL29 PE=1 SV=1	1	2	2	2	2	2	2	2	2	2	2	2	2	2	2	2	16.2	16.2	16.2	19.377	173	173	2.78		2	7		0	16.426	By matching	By MS/MS	By matching	By MS/MS	16.2	16.2	16.2	16.2	8348200	1116000	4674500	560340	1997300	5384000	13242000
sp|Q9FJX3|VDAC2_ARATH;tr|F4K3R8|F4K3R8_ARATH	sp|Q9FJX3|VDAC2_ARATH;tr|F4K3R8|F4K3R8_ARATH	6;6	6;6	6;6	>sp|Q9FJX3|VDAC2_ARATH Mitochondrial outer membrane protein porin 2 OS=Arabidopsis thaliana GN=VDAC2 PE=1 SV=1;>tr|F4K3R8|F4K3R8_ARATH Voltage dependent anion channel 2 OS=Arabidopsis thaliana GN=VDAC2 PE=4 SV=1	2	6	6	6	1	5	2	4	1	5	2	4	1	5	2	4	30.8	30.8	30.8	29.594	276	276;303	3.13		6	1	8	0	41.529	By MS/MS	By MS/MS	By MS/MS	By MS/MS	4.3	26.8	8	16.7	23754000	482100	9984200	6197100	7091000	0	15486000
sp|Q9SN35|RAA1D_ARATH;sp|Q9FK68|RAA1C_ARATH	sp|Q9SN35|RAA1D_ARATH;sp|Q9FK68|RAA1C_ARATH	1;1	1;1	1;1	>sp|Q9SN35|RAA1D_ARATH Ras-related protein RABA1d OS=Arabidopsis thaliana GN=RABA1D PE=2 SV=1;>sp|Q9FK68|RAA1C_ARATH Ras-related protein RABA1c OS=Arabidopsis thaliana GN=RABA1C PE=2 SV=1	2	1	1	1	0	1	1	1	0	1	1	1	0	1	1	1	5.1	5.1	5.1	23.869	214	214;216	4				3	0.0017036	6.2815	By matching	By matching	By matching	By MS/MS	0	5.1	5.1	5.1	666390	0	286680	62591	317110	0	0
sp|Q9FKA5|Y5957_ARATH	sp|Q9FKA5|Y5957_ARATH	1	1	1	>sp|Q9FKA5|Y5957_ARATH Uncharacterized protein At5g39570 OS=Arabidopsis thaliana GN=At5g39570 PE=1 SV=1	1	1	1	1	0	0	0	1	0	0	0	1	0	0	0	1	3.9	3.9	3.9	43.526	381	381	4				1	0.0024938	6.2111	By matching	By matching	By matching	By MS/MS	0	0	0	3.9	1635500	0	0	0	1635500	0	0
sp|Q9FKE6|CCT15_ARATH;tr|F4KD43|F4KD43_ARATH	sp|Q9FKE6|CCT15_ARATH;tr|F4KD43|F4KD43_ARATH	2;2	2;2	2;2	>sp|Q9FKE6|CCT15_ARATH Cyclin-T1-5 OS=Arabidopsis thaliana GN=CYCT1-5 PE=1 SV=2;>tr|F4KD43|F4KD43_ARATH Cyclin-T1-5 OS=Arabidopsis thaliana GN=At5g45190 PE=1 SV=1	2	2	2	2	2	2	2	1	2	2	2	1	2	2	2	1	2.9	2.9	2.9	65.186	579	579;590	1.6	7		3		0	13.607	By MS/MS	By MS/MS	By MS/MS	By MS/MS	2.9	2.9	2.9	2.4	7132500	1445000	989990	4165300	532230	13986000	13348000
tr|F4KC24|F4KC24_ARATH;sp|Q9FKK7|XYLA_ARATH	tr|F4KC24|F4KC24_ARATH;sp|Q9FKK7|XYLA_ARATH	1;1	1;1	1;1	>tr|F4KC24|F4KC24_ARATH Xylose isomerase OS=Arabidopsis thaliana GN=At5g57655 PE=3 SV=1;>sp|Q9FKK7|XYLA_ARATH Xylose isomerase OS=Arabidopsis thaliana GN=XYLA PE=2 SV=2	2	1	1	1	0	1	0	1	0	1	0	1	0	1	0	1	3.1	3.1	3.1	32.408	287	287;477	4				2	0	6.4707	By matching	By matching	By matching	By MS/MS	0	3.1	0	3.1	1400900	0	21456	0	1379500	0	0
sp|Q9FKP4|KCA2_ARATH	sp|Q9FKP4|KCA2_ARATH	1	1	1	>sp|Q9FKP4|KCA2_ARATH Kinesin-like protein KCA2 OS=Arabidopsis thaliana GN=KCA2 PE=1 SV=1	1	1	1	1	1	1	1	0	1	1	1	0	1	1	1	0	2.1	2.1	2.1	140.39	1264	1264	1	3				0	7.2554	By matching	By MS/MS	By matching	By matching	2.1	2.1	2.1	0	1673300	223380	281010	1168900	0	0	0
sp|Q9FKS0|UKL1_ARATH	sp|Q9FKS0|UKL1_ARATH	2	2	2	>sp|Q9FKS0|UKL1_ARATH Uridine kinase-like protein 1, chloroplastic OS=Arabidopsis thaliana GN=UKL1 PE=1 SV=1	1	2	2	2	0	1	2	0	0	1	2	0	0	1	2	0	10.5	10.5	10.5	54.429	486	486	1	3				0	14.806	By matching	By matching	By MS/MS	By matching	0	6.6	10.5	0	1055700	0	241500	814210	0	0	0
sp|Q9FKS5|CYC1B_ARATH	sp|Q9FKS5|CYC1B_ARATH	3	3	1	>sp|Q9FKS5|CYC1B_ARATH Cytochrome c1 2, heme protein, mitochondrial OS=Arabidopsis thaliana GN=CYC12 PE=1 SV=1	1	3	3	1	1	2	1	2	1	2	1	2	0	0	0	1	15.3	15.3	5.2	33.69	307	307	3.29		1	3	3	0	24.464	By matching	By MS/MS	By matching	By MS/MS	4.2	10.1	4.2	9.4	9059700	870460	1021000	283710	6884500	0	0
sp|Q9FL12|DEGP9_ARATH	sp|Q9FL12|DEGP9_ARATH	1	1	1	>sp|Q9FL12|DEGP9_ARATH Protease Do-like 9 OS=Arabidopsis thaliana GN=DEGP9 PE=1 SV=1	1	1	1	1	1	1	1	1	1	1	1	1	1	1	1	1	4.7	4.7	4.7	65.152	592	592	1.5	9	3	2		0	21.958	By matching	By MS/MS	By MS/MS	By MS/MS	4.7	4.7	4.7	4.7	19399000	1243900	2007000	12249000	3899000	0	0
sp|Q9FL28|FLS2_ARATH	sp|Q9FL28|FLS2_ARATH	1	1	1	>sp|Q9FL28|FLS2_ARATH LRR receptor-like serine/threonine-protein kinase FLS2 OS=Arabidopsis thaliana GN=FLS2 PE=1 SV=1	1	1	1	1	0	1	1	0	0	1	1	0	0	1	1	0	1.4	1.4	1.4	128.82	1173	1173	1	2				0	7.8453	By matching	By MS/MS	By MS/MS	By matching	0	1.4	1.4	0	655780	0	159310	496470	0	0	0
tr|F4KBS5|F4KBS5_ARATH;sp|Q9FL92|WRK16_ARATH	tr|F4KBS5|F4KBS5_ARATH;sp|Q9FL92|WRK16_ARATH	1;1	1;1	1;1	>tr|F4KBS5|F4KBS5_ARATH Putative WRKY transcription factor 16 OS=Arabidopsis thaliana GN=TTR1 PE=4 SV=1;>sp|Q9FL92|WRK16_ARATH Probable WRKY transcription factor 16 OS=Arabidopsis thaliana GN=WRKY16 PE=2 SV=1	2	1	1	1	1	1	1	1	1	1	1	1	1	1	1	1	1	1	1	152.64	1344	1344;1372	1	4				0.004029	6.1131	By matching	By matching	By MS/MS	By matching	1	1	1	1	2395600	195870	385850	1576300	237650	0	0
sp|Q9FLF4|PUB27_ARATH	sp|Q9FLF4|PUB27_ARATH	1	1	1	>sp|Q9FLF4|PUB27_ARATH U-box domain-containing protein 27 OS=Arabidopsis thaliana GN=PUB27 PE=2 SV=1	1	1	1	1	0	0	0	1	0	0	0	1	0	0	0	1	2.9	2.9	2.9	46.767	420	420	4				1	1	-2	By matching	By matching	By matching	By MS/MS	0	0	0	2.9	45915000	0	0	0	45915000	0	0
sp|Q9FLP0|MA651_ARATH;tr|F4K3E4|F4K3E4_ARATH	sp|Q9FLP0|MA651_ARATH;tr|F4K3E4|F4K3E4_ARATH	1;1	1;1	1;1	>sp|Q9FLP0|MA651_ARATH 65-kDa microtubule-associated protein 1 OS=Arabidopsis thaliana GN=MAP65-1 PE=1 SV=1;>tr|F4K3E4|F4K3E4_ARATH Microtubule-associated protein 65-1 OS=Arabidopsis thaliana GN=MAP65-1 PE=1 SV=1	2	1	1	1	1	1	1	1	1	1	1	1	1	1	1	1	3.4	3.4	3.4	65.784	587	587;616	1.78	8	6	4		0	10.263	By MS/MS	By MS/MS	By MS/MS	By MS/MS	3.4	3.4	3.4	3.4	53502000	13192000	14799000	18123000	7388000	0	0
sp|Q9FLP6|SUMO2_ARATH;tr|F4K3D6|F4K3D6_ARATH	sp|Q9FLP6|SUMO2_ARATH;tr|F4K3D6|F4K3D6_ARATH	1;1	1;1	1;1	>sp|Q9FLP6|SUMO2_ARATH Small ubiquitin-related modifier 2 OS=Arabidopsis thaliana GN=SUMO2 PE=1 SV=1;>tr|F4K3D6|F4K3D6_ARATH Small ubiquitin-related modifier OS=Arabidopsis thaliana GN=SUMO2 PE=3 SV=1	2	1	1	1	1	1	1	1	1	1	1	1	1	1	1	1	18.4	18.4	18.4	11.654	103	103;116	1.75	1	3			0	6.6662	By matching	By MS/MS	By matching	By matching	18.4	18.4	18.4	18.4	5698000	154080	1750100	3237400	556490	0	0
sp|Q9FLV9|SLAH3_ARATH	sp|Q9FLV9|SLAH3_ARATH	1	1	1	>sp|Q9FLV9|SLAH3_ARATH S-type anion channel SLAH3 OS=Arabidopsis thaliana GN=SLAH3 PE=1 SV=1	1	1	1	1	1	1	1	1	1	1	1	1	1	1	1	1	1.9	1.9	1.9	72.338	635	635	1.71	4	1	2		0	9.0194	By MS/MS	By MS/MS	By MS/MS	By MS/MS	1.9	1.9	1.9	1.9	6807300	624140	3090200	2954300	138670	0	20477000
sp|Q9FLX7|NDUA5_ARATH	sp|Q9FLX7|NDUA5_ARATH	3	3	3	>sp|Q9FLX7|NDUA5_ARATH Probable NADH dehydrogenase [ubiquinone] 1 alpha subcomplex subunit 5, mitochondrial OS=Arabidopsis thaliana GN=At5g52840 PE=1 SV=1	1	3	3	3	1	3	0	1	1	3	0	1	1	3	0	1	23.7	23.7	23.7	19.179	169	169	2		5			0	18.291	By matching	By MS/MS	By matching	By matching	8.9	23.7	0	8.9	6990200	177890	6502900	0	309430	0	17789000
sp|Q9FLY5|GNL1_ARATH	sp|Q9FLY5|GNL1_ARATH	1	1	1	>sp|Q9FLY5|GNL1_ARATH ARF guanine-nucleotide exchange factor GNL1 OS=Arabidopsis thaliana GN=GNL1 PE=3 SV=1	1	1	1	1	0	1	1	1	0	1	1	1	0	1	1	1	1.2	1.2	1.2	161.95	1443	1443	1.75	1	3			0.0024793	6.1922	By matching	By matching	By matching	By MS/MS	0	1.2	1.2	1.2	1951800	0	597200	571520	783040	0	0
sp|Q9LIA8|UGDH2_ARATH;sp|Q9LF33|UGDH3_ARATH;sp|Q9FM01|UGDH4_ARATH	sp|Q9LIA8|UGDH2_ARATH;sp|Q9LF33|UGDH3_ARATH;sp|Q9FM01|UGDH4_ARATH	1;1;1	1;1;1	1;1;1	>sp|Q9LIA8|UGDH2_ARATH UDP-glucose 6-dehydrogenase 2 OS=Arabidopsis thaliana GN=UGD2 PE=1 SV=1;>sp|Q9LF33|UGDH3_ARATH UDP-glucose 6-dehydrogenase 3 OS=Arabidopsis thaliana GN=UGD3 PE=1 SV=1;>sp|Q9FM01|UGDH4_ARATH UDP-glucose 6-dehydrogenase 4 OS=Arabidopsi	3	1	1	1	0	1	0	1	0	1	0	1	0	1	0	1	3.8	3.8	3.8	53.172	480	480;480;480	2		3			0	8.2871	By matching	By matching	By matching	By MS/MS	0	3.8	0	3.8	4510700	0	944770	0	3565900	0	0
sp|Q9FM96|PSL4_ARATH	sp|Q9FM96|PSL4_ARATH	4	4	4	>sp|Q9FM96|PSL4_ARATH Glucosidase 2 subunit beta OS=Arabidopsis thaliana GN=PSL4 PE=2 SV=1	1	4	4	4	2	3	2	1	2	3	2	1	2	3	2	1	15.8	15.8	15.8	73.213	647	647	2.75		2	6		0	26.841	By MS/MS	By MS/MS	By MS/MS	By matching	8.8	13.3	6.5	4	13205000	5559800	4760700	1392900	1491700	0	27185000
sp|Q9FMD5|TIC40_ARATH	sp|Q9FMD5|TIC40_ARATH	1	1	1	>sp|Q9FMD5|TIC40_ARATH Protein TIC 40, chloroplastic OS=Arabidopsis thaliana GN=TIC40 PE=1 SV=1	1	1	1	1	0	1	0	0	0	1	0	0	0	1	0	0	3.1	3.1	3.1	48.903	447	447	2		1			0	7.3863	By matching	By MS/MS	By matching	By matching	0	3.1	0	0	2393500	0	2393500	0	0	0	6547500
sp|Q9FMD7|Y5659_ARATH	sp|Q9FMD7|Y5659_ARATH	2	2	2	>sp|Q9FMD7|Y5659_ARATH Probable inactive receptor kinase At5g16590 OS=Arabidopsis thaliana GN=At5g16590 PE=1 SV=1	1	2	2	2	2	1	2	1	2	1	2	1	2	1	2	1	5.3	5.3	5.3	67.463	625	625	1.43	4	3			0	12.896	By MS/MS	By matching	By MS/MS	By matching	5.3	2.7	5.3	2.6	5007400	776800	1840500	2266500	123550	13555000	0
sp|Q9FME8|OPT4_ARATH	sp|Q9FME8|OPT4_ARATH	1	1	1	>sp|Q9FME8|OPT4_ARATH Oligopeptide transporter 4 OS=Arabidopsis thaliana GN=OPT4 PE=1 SV=1	1	1	1	1	1	1	1	1	1	1	1	1	1	1	1	1	2.5	2.5	2.5	81.792	729	729	2.14	3		4		0	9.4035	By matching	By MS/MS	By MS/MS	By MS/MS	2.5	2.5	2.5	2.5	8027700	1992700	1771900	3606700	656490	0	0
sp|Q9FMF5|RPT3_ARATH	sp|Q9FMF5|RPT3_ARATH	3	3	3	>sp|Q9FMF5|RPT3_ARATH Root phototropism protein 3 OS=Arabidopsis thaliana GN=RPT3 PE=1 SV=2	1	3	3	3	2	3	3	3	2	3	3	3	2	3	3	3	5.8	5.8	5.8	81.872	746	746	2	8	11	8		0	239.12	By MS/MS	By MS/MS	By MS/MS	By MS/MS	3.4	5.8	5.8	5.8	100090000	21693000	32371000	31387000	14643000	194070000	205150000
sp|Q9FMF7|DIT21_ARATH	sp|Q9FMF7|DIT21_ARATH	1	1	1	>sp|Q9FMF7|DIT21_ARATH Dicarboxylate transporter 2.1, chloroplastic OS=Arabidopsis thaliana GN=DIT2-1 PE=1 SV=1	1	1	1	1	0	0	0	1	0	0	0	1	0	0	0	1	3	3	3	59.991	563	563	4				1	0.0092095	5.9664	By matching	By matching	By matching	By MS/MS	0	0	0	3	703640	0	0	0	703640	0	0
sp|Q9FMJ0|P4KB1_ARATH	sp|Q9FMJ0|P4KB1_ARATH	1	1	1	>sp|Q9FMJ0|P4KB1_ARATH Phosphatidylinositol 4-kinase beta 1 OS=Arabidopsis thaliana GN=PI4KB1 PE=1 SV=1	1	1	1	1	0	0	1	0	0	0	1	0	0	0	1	0	1.7	1.7	1.7	126.37	1121	1121	1	1				0	9.6592	By matching	By matching	By MS/MS	By matching	0	0	1.7	0	776350	0	0	776350	0	0	0
tr|F4K347|F4K347_ARATH;sp|Q9FMN2|PAH2_ARATH	tr|F4K347|F4K347_ARATH;sp|Q9FMN2|PAH2_ARATH	1;1	1;1	1;1	>tr|F4K347|F4K347_ARATH Phosphatidic acid phosphohydrolase 2 OS=Arabidopsis thaliana GN=PAH2 PE=1 SV=1;>sp|Q9FMN2|PAH2_ARATH Phosphatidate phosphatase PAH2 OS=Arabidopsis thaliana GN=PAH2 PE=1 SV=1	2	1	1	1	0	1	0	0	0	1	0	0	0	1	0	0	2.9	2.9	2.9	100.7	925	925;930	1	1				0	8.6612	By matching	By MS/MS	By matching	By matching	0	2.9	0	0	375680	0	375680	0	0	0	3705000
sp|Q9FMS5|MS1_ARATH	sp|Q9FMS5|MS1_ARATH	1	1	1	>sp|Q9FMS5|MS1_ARATH PHD finger protein MALE STERILITY 1 OS=Arabidopsis thaliana GN=MS1 PE=1 SV=1	1	1	1	1	1	1	1	0	1	1	1	0	1	1	1	0	1.8	1.8	1.8	77.003	672	672	3			3		1	-2	By matching	By matching	By MS/MS	By matching	1.8	1.8	1.8	0	2802600	1224600	994960	583100	0	0	0
sp|Q9FMU6|MPCP3_ARATH;sp|Q9M2Z8|MPCP2_ARATH	sp|Q9FMU6|MPCP3_ARATH	5;1	5;1	5;1	>sp|Q9FMU6|MPCP3_ARATH Mitochondrial phosphate carrier protein 3, mitochondrial OS=Arabidopsis thaliana GN=MPT3 PE=1 SV=1	2	5	5	5	3	3	1	3	3	3	1	3	3	3	1	3	14.7	14.7	14.7	40.089	375	375;363	3		6	1	6	0	36.525	By MS/MS	By MS/MS	By MS/MS	By MS/MS	12	9.9	6.1	12	96125000	16352000	49209000	10901000	19663000	0	0
sp|Q9FMV1|GCAL1_ARATH;sp|Q9SMN1|GCAL2_ARATH;tr|F4KAQ8|F4KAQ8_ARATH	sp|Q9FMV1|GCAL1_ARATH;sp|Q9SMN1|GCAL2_ARATH;tr|F4KAQ8|F4KAQ8_ARATH	1;1;1	1;1;1	1;1;1	>sp|Q9FMV1|GCAL1_ARATH Gamma carbonic anhydrase-like 1, mitochondrial OS=Arabidopsis thaliana GN=GAMMACAL1 PE=1 SV=1;>sp|Q9SMN1|GCAL2_ARATH Gamma carbonic anhydrase-like 2, mitochondrial OS=Arabidopsis thaliana GN=GAMMACAL2 PE=1 SV=1;>tr|F4KAQ8|F4KAQ8_ARAT	3	1	1	1	0	0	0	1	0	0	0	1	0	0	0	1	4.8	4.8	4.8	27.569	252	252;256;279	3			1		0	7.4293	By matching	By matching	By matching	By MS/MS	0	0	0	4.8	994230	0	0	0	994230	0	0
sp|Q9FN48|CAS_ARATH	sp|Q9FN48|CAS_ARATH	6	6	6	>sp|Q9FN48|CAS_ARATH Calcium sensing receptor, chloroplastic OS=Arabidopsis thaliana GN=CAS PE=1 SV=1	1	6	6	6	3	4	3	5	3	4	3	5	3	4	3	5	22.5	22.5	22.5	41.285	387	387	3.17		2	16	6	0	52.173	By matching	By MS/MS	By matching	By MS/MS	10.9	16.3	10.9	17.1	30341000	3094100	10557000	2642800	14047000	21929000	27088000
sp|Q9FNA9|PDAT1_ARATH	sp|Q9FNA9|PDAT1_ARATH	1	1	1	>sp|Q9FNA9|PDAT1_ARATH Phospholipid:diacylglycerol acyltransferase 1 OS=Arabidopsis thaliana GN=PDAT1 PE=2 SV=1	1	1	1	1	1	1	1	1	1	1	1	1	1	1	1	1	3.3	3.3	3.3	74.156	671	671	2.07	4	6	5		0	8.7397	By MS/MS	By MS/MS	By MS/MS	By MS/MS	3.3	3.3	3.3	3.3	80809000	16633000	29663000	30081000	4431800	127920000	144500000
sp|Q9FND9|RFS5_ARATH	sp|Q9FND9|RFS5_ARATH	1	1	1	>sp|Q9FND9|RFS5_ARATH Probable galactinol--sucrose galactosyltransferase 5 OS=Arabidopsis thaliana GN=RFS5 PE=1 SV=1	1	1	1	1	1	1	1	1	1	1	1	1	1	1	1	1	1.7	1.7	1.7	86.236	783	783	2	4	1	4		0	23.299	By MS/MS	By MS/MS	By MS/MS	By MS/MS	1.7	1.7	1.7	1.7	18182000	4357800	5010300	6990400	1823200	0	0
sp|Q9FNE8|CSPLV_ARATH	sp|Q9FNE8|CSPLV_ARATH	1	1	1	>sp|Q9FNE8|CSPLV_ARATH CASP-like protein 4A1 OS=Arabidopsis thaliana GN=At5g40300 PE=2 SV=1	1	1	1	1	1	1	1	0	1	1	1	0	1	1	1	0	5.2	5.2	5.2	30.299	270	270	1	3				0.0099617	5.9564	By matching	By MS/MS	By matching	By matching	5.2	5.2	5.2	0	1932800	386420	729000	817380	0	0	0
sp|Q9FNM7|RH26_ARATH	sp|Q9FNM7|RH26_ARATH	1	1	1	>sp|Q9FNM7|RH26_ARATH DEAD-box ATP-dependent RNA helicase 26 OS=Arabidopsis thaliana GN=RH26 PE=1 SV=2	1	1	1	1	1	1	1	0	1	1	1	0	1	1	1	0	1.8	1.8	1.8	94.185	850	850	1.4	3	2			0.0016667	6.2136	By matching	By matching	By MS/MS	By matching	1.8	1.8	1.8	0	2889300	249160	805990	1834200	0	0	5315900
sp|Q9FNN5|NDUV1_ARATH	sp|Q9FNN5|NDUV1_ARATH	1	1	1	>sp|Q9FNN5|NDUV1_ARATH NADH dehydrogenase [ubiquinone] flavoprotein 1, mitochondrial OS=Arabidopsis thaliana GN=At5g08530 PE=1 SV=1	1	1	1	1	0	1	0	1	0	1	0	1	0	1	0	1	4.5	4.5	4.5	53.449	486	486	2.67		2		1	0	7.3977	By matching	By MS/MS	By matching	By MS/MS	0	4.5	0	4.5	5691400	0	2993700	0	2697700	0	0
sp|Q9FNP8|RS193_ARATH	sp|Q9FNP8|RS193_ARATH	1	1	1	>sp|Q9FNP8|RS193_ARATH 40S ribosomal protein S19-3 OS=Arabidopsis thaliana GN=RPS19C PE=2 SV=1	1	1	1	1	0	1	1	1	0	1	1	1	0	1	1	1	6.3	6.3	6.3	15.697	143	143	4				3	0.0054687	6.0233	By matching	By matching	By matching	By MS/MS	0	6.3	6.3	6.3	1479200	0	232330	113100	1133800	0	0
sp|Q9SEH3|RAD2C_ARATH;sp|Q9FPJ4|RAD2B_ARATH;sp|P28188|RAD2A_ARATH;tr|Q9FJF1|Q9FJF1_ARATH;sp|Q9LZD4|RAE1D_ARATH;sp|P28186|RAE1C_ARATH;sp|O24466|RAE1A_ARATH;sp|Q9SF91|RAE1E_ARATH	sp|Q9SEH3|RAD2C_ARATH;sp|Q9FPJ4|RAD2B_ARATH;sp|P28188|RAD2A_ARATH;tr|Q9FJF1|Q9FJF1_ARATH;sp|Q9LZD4|RAE1D_ARATH;sp|P28186|RAE1C_ARATH;sp|O24466|RAE1A_ARATH;sp|Q9SF91|RAE1E_ARATH	2;2;1;1;1;1;1;1	2;2;1;1;1;1;1;1	2;2;1;1;1;1;1;1	>sp|Q9SEH3|RAD2C_ARATH Ras-related protein RABD2c OS=Arabidopsis thaliana GN=RABD2C PE=2 SV=1;>sp|Q9FPJ4|RAD2B_ARATH Ras-related protein RABD2b OS=Arabidopsis thaliana GN=RABD2B PE=2 SV=1;>sp|P28188|RAD2A_ARATH Ras-related protein RABD2a OS=Arabidopsis tha	8	2	2	2	1	2	0	1	1	2	0	1	1	2	0	1	13.4	13.4	13.4	22.318	202	202;202;203;216;216;216;216;218	3		3		3	0	11.815	By matching	By MS/MS	By matching	By matching	7.9	13.4	0	7.9	15343000	3862600	7401500	0	4078500	0	21056000
tr|F4K3X1|F4K3X1_ARATH;sp|Q9FPT1|UBP12_ARATH	tr|F4K3X1|F4K3X1_ARATH;sp|Q9FPT1|UBP12_ARATH	2;2	2;2	2;2	>tr|F4K3X1|F4K3X1_ARATH Ubiquitin carboxyl-terminal hydrolase OS=Arabidopsis thaliana GN=UBP12 PE=3 SV=1;>sp|Q9FPT1|UBP12_ARATH Ubiquitin carboxyl-terminal hydrolase 12 OS=Arabidopsis thaliana GN=UBP12 PE=1 SV=2	2	2	2	2	1	2	2	1	1	2	2	1	1	2	2	1	2.7	2.7	2.7	115.15	985	985;1116	3			6		0	25.774	By matching	By matching	By MS/MS	By MS/MS	2.7	2.7	2.7	2.6	16481000	6984800	5974200	2521600	1000100	0	33022000
sp|Q9FRK5|Y1514_ARATH	sp|Q9FRK5|Y1514_ARATH	1	1	1	>sp|Q9FRK5|Y1514_ARATH Uncharacterized membrane protein At1g75140 OS=Arabidopsis thaliana GN=At1g75140 PE=1 SV=3	1	1	1	1	0	1	0	1	0	1	0	1	0	1	0	1	2.8	2.8	2.8	68.908	617	617	2		2			0.0076805	5.9734	By matching	By matching	By matching	By MS/MS	0	2.8	0	2.8	1531700	0	1022000	0	509670	0	0
sp|Q9FRL3|ERDL6_ARATH	sp|Q9FRL3|ERDL6_ARATH	1	1	1	>sp|Q9FRL3|ERDL6_ARATH Sugar transporter ERD6-like 6 OS=Arabidopsis thaliana GN=At1g75220 PE=1 SV=1	1	1	1	1	0	0	0	1	0	0	0	1	0	0	0	1	2.1	2.1	2.1	52.901	487	487	1	1				0	7.7636	By matching	By matching	By matching	By MS/MS	0	0	0	2.1	676310	0	0	0	676310	0	0
sp|Q9FT52|ATP5H_ARATH;tr|Q2V3P9|Q2V3P9_ARATH	sp|Q9FT52|ATP5H_ARATH;tr|Q2V3P9|Q2V3P9_ARATH	2;1	2;1	2;1	>sp|Q9FT52|ATP5H_ARATH ATP synthase subunit d, mitochondrial OS=Arabidopsis thaliana GN=At3g52300 PE=1 SV=3;>tr|Q2V3P9|Q2V3P9_ARATH ATP synthase subunit d OS=Arabidopsis thaliana GN=ATPQ PE=1 SV=1	2	2	2	2	1	1	2	2	1	1	2	2	1	1	2	2	13.1	13.1	13.1	19.586	168	168;122	3		4	6	4	0	105.83	By MS/MS	By MS/MS	By MS/MS	By MS/MS	7.1	7.1	13.1	13.1	10911000	1635000	4520800	902800	3852700	0	0
sp|Q9FVE6|HDT1_ARATH	sp|Q9FVE6|HDT1_ARATH	1	1	1	>sp|Q9FVE6|HDT1_ARATH Histone deacetylase HDT1 OS=Arabidopsis thaliana GN=HDT1 PE=1 SV=1	1	1	1	1	1	1	1	0	1	1	1	0	1	1	1	0	11	11	11	26.372	245	245	1.6	2	3			0	7.6836	By MS/MS	By matching	By MS/MS	By matching	11	11	11	0	22166000	3007300	3897800	15261000	0	0	0
sp|Q9FVJ3|AGD12_ARATH	sp|Q9FVJ3|AGD12_ARATH	1	1	1	>sp|Q9FVJ3|AGD12_ARATH ADP-ribosylation factor GTPase-activating protein AGD12 OS=Arabidopsis thaliana GN=AGD12 PE=1 SV=1	1	1	1	1	1	1	1	1	1	1	1	1	1	1	1	1	3.3	3.3	3.3	37.145	337	337	1.75	4	2	2		0	8.5018	By MS/MS	By MS/MS	By MS/MS	By MS/MS	3.3	3.3	3.3	3.3	9931300	730110	5104300	2898900	1197900	0	29656000
sp|Q9FVQ1|NUCL1_ARATH	sp|Q9FVQ1|NUCL1_ARATH	1	1	1	>sp|Q9FVQ1|NUCL1_ARATH Nucleolin 1 OS=Arabidopsis thaliana GN=NUCL1 PE=1 SV=1	1	1	1	1	1	1	1	1	1	1	1	1	1	1	1	1	2.2	2.2	2.2	58.773	557	557	1.75	3			1	0.0054902	6.0308	By matching	By MS/MS	By matching	By MS/MS	2.2	2.2	2.2	2.2	908130	90203	238300	442060	137570	0	0
sp|Q9FVQ5|CSCL1_ARATH	sp|Q9FVQ5|CSCL1_ARATH	1	1	1	>sp|Q9FVQ5|CSCL1_ARATH CSC1-like protein At1g32090 OS=Arabidopsis thaliana GN=At1g32090 PE=1 SV=1	1	1	1	1	1	1	1	1	1	1	1	1	1	1	1	1	1.4	1.4	1.4	93.132	806	806	2		4			0.002449	6.1615	By matching	By MS/MS	By matching	By MS/MS	1.4	1.4	1.4	1.4	4291000	282900	1868500	556470	1583100	0	0
sp|Q9FVT2|EF1G2_ARATH	sp|Q9FVT2|EF1G2_ARATH	5	5	3	>sp|Q9FVT2|EF1G2_ARATH Probable elongation factor 1-gamma 2 OS=Arabidopsis thaliana GN=At1g57720 PE=2 SV=1	1	5	5	3	0	5	1	5	0	5	1	5	0	3	1	3	19.6	19.6	12.1	46.4	413	413	3.38		4		9	0	42.466	By matching	By MS/MS	By MS/MS	By MS/MS	0	19.6	4.6	19.6	30313000	0	14660000	2775200	12878000	0	37261000
sp|Q9FVW3|MES14_ARATH	sp|Q9FVW3|MES14_ARATH	2	2	2	>sp|Q9FVW3|MES14_ARATH Putative methylesterase 14, chloroplastic OS=Arabidopsis thaliana GN=MES14 PE=1 SV=1	1	2	2	2	1	2	2	2	1	2	2	2	1	2	2	2	3.2	3.2	3.2	38.854	348	348	2	4	5	4		0	14.483	By MS/MS	By MS/MS	By MS/MS	By MS/MS	3.2	3.2	3.2	3.2	23671000	3838700	10518000	6307200	3006800	0	38327000
sp|Q9FX97|FUT12_ARATH	sp|Q9FX97|FUT12_ARATH	1	1	1	>sp|Q9FX97|FUT12_ARATH Putative fucosyltransferase-like protein OS=Arabidopsis thaliana GN=FUT12 PE=2 SV=1	1	1	1	1	1	1	1	0	1	1	1	0	1	1	1	0	5.1	5.1	5.1	57.307	513	513	2.5	1		3		0	6.8502	By matching	By MS/MS	By MS/MS	By matching	5.1	5.1	5.1	0	8318400	3930500	2634800	1753200	0	0	0
sp|Q9FXI5|IQD32_ARATH	sp|Q9FXI5|IQD32_ARATH	12	12	12	>sp|Q9FXI5|IQD32_ARATH Protein IQ-DOMAIN 32 OS=Arabidopsis thaliana GN=IQD32 PE=1 SV=3	1	12	12	12	10	12	9	9	10	12	9	9	10	12	9	9	22	22	22	86.881	794	794	1.8	32	27	17		0	105.63	By MS/MS	By MS/MS	By MS/MS	By MS/MS	18.9	22	17.4	15.9	184670000	45189000	54941000	59944000	24601000	484780000	344230000
sp|Q9FXT6|PEX14_ARATH	sp|Q9FXT6|PEX14_ARATH	3	3	3	>sp|Q9FXT6|PEX14_ARATH Peroxisomal membrane protein PEX14 OS=Arabidopsis thaliana GN=PEX14 PE=1 SV=2	1	3	3	3	2	2	2	3	2	2	2	3	2	2	2	3	8.1	8.1	8.1	55.594	507	507	1.83	17	16	8	1	0	31.56	By MS/MS	By MS/MS	By MS/MS	By MS/MS	4.1	4.1	4.1	8.1	136140000	37451000	37094000	42777000	18823000	323370000	342310000
tr|F4K3Z6|F4K3Z6_ARATH;sp|Q9FY48|KEG_ARATH	tr|F4K3Z6|F4K3Z6_ARATH;sp|Q9FY48|KEG_ARATH	1;1	1;1	1;1	>tr|F4K3Z6|F4K3Z6_ARATH E3 ubiquitin-protein ligase KEG OS=Arabidopsis thaliana GN=KEG PE=4 SV=1;>sp|Q9FY48|KEG_ARATH E3 ubiquitin-protein ligase KEG OS=Arabidopsis thaliana GN=KEG PE=1 SV=2	2	1	1	1	1	1	1	1	1	1	1	1	1	1	1	1	1.2	1.2	1.2	178.08	1624	1624;1625	1.8	1	4			0.0016964	6.2715	By MS/MS	By matching	By matching	By MS/MS	1.2	1.2	1.2	1.2	2881400	433380	912950	864880	670140	0	0
sp|Q9FY50|RK10_ARATH	sp|Q9FY50|RK10_ARATH	1	1	1	>sp|Q9FY50|RK10_ARATH 50S ribosomal protein L10, chloroplastic OS=Arabidopsis thaliana GN=RPL10 PE=2 SV=1	1	1	1	1	0	1	0	0	0	1	0	0	0	1	0	0	6.4	6.4	6.4	24.736	220	220	2		1			0	7.4785	By matching	By MS/MS	By matching	By matching	0	6.4	0	0	0	0	0	0	0	0	0
sp|Q9FY61|TR120_ARATH	sp|Q9FY61|TR120_ARATH	1	1	1	>sp|Q9FY61|TR120_ARATH Trafficking protein particle complex II-specific subunit 120 homolog OS=Arabidopsis thaliana GN=TRS120 PE=1 SV=1	1	1	1	1	1	1	1	0	1	1	1	0	1	1	1	0	1.9	1.9	1.9	129.59	1186	1186	2.5	1		3		0	6.9628	By matching	By matching	By MS/MS	By matching	1.9	1.9	1.9	0	1863000	804780	591950	466250	0	0	0
sp|Q9FY64|RS154_ARATH;tr|A8MQ96|A8MQ96_ARATH	sp|Q9FY64|RS154_ARATH	3;1	1;1	1;1	>sp|Q9FY64|RS154_ARATH 40S ribosomal protein S15-4 OS=Arabidopsis thaliana GN=RPS15D PE=2 SV=1	2	3	1	1	2	1	3	3	0	1	1	1	0	1	1	1	28.9	8.6	8.6	17.072	152	152;118	4				3	1	-2	By matching	By MS/MS	By MS/MS	By MS/MS	20.4	8.6	28.9	28.9	899430	0	432020	0	467410	0	0
sp|Q9FYB7|RSZ32_ARATH	sp|Q9FYB7|RSZ32_ARATH	1	1	1	>sp|Q9FYB7|RSZ32_ARATH Serine/arginine-rich splicing factor RS2Z32 OS=Arabidopsis thaliana GN=RS2Z32 PE=1 SV=1	1	1	1	1	0	1	1	1	0	1	1	1	0	1	1	1	5.3	5.3	5.3	31.823	284	284	1.33	2	1			0	6.868	By matching	By matching	By MS/MS	By matching	0	5.3	5.3	5.3	1996300	0	180090	1415900	400350	0	0
sp|Q9FYC2|PAO_ARATH	sp|Q9FYC2|PAO_ARATH	1	1	1	>sp|Q9FYC2|PAO_ARATH Pheophorbide a oxygenase, chloroplastic OS=Arabidopsis thaliana GN=PAO PE=1 SV=1	1	1	1	1	0	1	0	1	0	1	0	1	0	1	0	1	3.4	3.4	3.4	60.755	537	537	3		1		1	0	7.0559	By matching	By MS/MS	By matching	By MS/MS	0	3.4	0	3.4	1822600	0	921940	0	900710	0	0
sp|Q9FYC8|Y3482_ARATH	sp|Q9FYC8|Y3482_ARATH	1	1	1	>sp|Q9FYC8|Y3482_ARATH BTB/POZ domain-containing protein At3g44820 OS=Arabidopsis thaliana GN=At3g44820 PE=2 SV=2	1	1	1	1	1	1	1	1	1	1	1	1	1	1	1	1	3.5	3.5	3.5	72.964	651	651	2		4			0.0008673	6.394	By matching	By matching	By matching	By MS/MS	3.5	3.5	3.5	3.5	2253700	424460	724400	550480	554320	0	0
sp|Q9FZ45|Y1686_ARATH	sp|Q9FZ45|Y1686_ARATH	2	2	2	>sp|Q9FZ45|Y1686_ARATH Uncharacterized membrane protein At1g16860 OS=Arabidopsis thaliana GN=At1g16860 PE=1 SV=1	1	2	2	2	2	2	2	2	2	2	2	2	2	2	2	2	6.8	6.8	6.8	50.582	474	474	1.36	8	2	1		0	16.171	By MS/MS	By MS/MS	By MS/MS	By matching	6.8	6.8	6.8	6.8	10280000	1625900	3994600	3757000	902530	29735000	37564000
sp|Q9FZ52|FDL3_ARATH	sp|Q9FZ52|FDL3_ARATH	1	1	1	>sp|Q9FZ52|FDL3_ARATH F-box/FBD/LRR-repeat protein At1g16930 OS=Arabidopsis thaliana GN=At1g16930 PE=2 SV=1	1	1	1	1	1	1	1	0	1	1	1	0	1	1	1	0	3.3	3.3	3.3	51.648	449	449	1.25	3	1			0.0032336	6.1319	By MS/MS	By matching	By matching	By matching	3.3	3.3	3.3	0	6256600	319050	1497700	4439800	0	0	0
sp|Q9LD43|ACCA_ARATH	sp|Q9LD43|ACCA_ARATH	3	3	3	>sp|Q9LD43|ACCA_ARATH Acetyl-coenzyme A carboxylase carboxyl transferase subunit alpha, chloroplastic OS=Arabidopsis thaliana GN=CAC3 PE=1 SV=1	1	3	3	3	3	3	3	2	3	3	3	2	3	3	3	2	7.5	7.5	7.5	85.305	769	769	2.67		4	8		0	32.356	By MS/MS	By MS/MS	By MS/MS	By MS/MS	7.5	7.5	7.5	5.3	20576000	6447500	8058300	2587700	3482500	37975000	34027000
sp|Q9LD57|PGKH1_ARATH	sp|Q9LD57|PGKH1_ARATH	5	5	2	>sp|Q9LD57|PGKH1_ARATH Phosphoglycerate kinase 1, chloroplastic OS=Arabidopsis thaliana GN=PGK1 PE=1 SV=1	1	5	5	2	1	5	0	3	1	5	0	3	0	2	0	2	17.3	17.3	6.9	50.111	481	481	2.3		7	3		0	47.997	By MS/MS	By MS/MS	By matching	By MS/MS	3.5	17.3	0	10.4	15938000	347220	12364000	0	3226200	0	35418000
sp|Q9LD90|CBF5_ARATH	sp|Q9LD90|CBF5_ARATH	6	6	6	>sp|Q9LD90|CBF5_ARATH H/ACA ribonucleoprotein complex subunit 4 OS=Arabidopsis thaliana GN=CBF5 PE=1 SV=1	1	6	6	6	2	5	4	4	2	5	4	4	2	5	4	4	12	12	12	63.026	565	565	1.71	22	3	8	2	0	214.08	By MS/MS	By MS/MS	By MS/MS	By MS/MS	5	9.6	5.5	7.4	33093000	2661300	10518000	11440000	8473200	20985000	33593000
sp|Q9LE22|CML27_ARATH	sp|Q9LE22|CML27_ARATH	1	1	1	>sp|Q9LE22|CML27_ARATH Probable calcium-binding protein CML27 OS=Arabidopsis thaliana GN=CML27 PE=1 SV=1	1	1	1	1	1	1	1	1	1	1	1	1	1	1	1	1	7.6	7.6	7.6	18.35	170	170	1.2	4	1			0.0016793	6.2301	By matching	By MS/MS	By matching	By matching	7.6	7.6	7.6	7.6	2269500	256820	457790	1079400	475480	0	0
sp|Q9LER0|PP381_ARATH	sp|Q9LER0|PP381_ARATH	1	1	1	>sp|Q9LER0|PP381_ARATH Pentatricopeptide repeat-containing protein At5g14770, mitochondrial OS=Arabidopsis thaliana GN=At5g14770 PE=3 SV=2	1	1	1	1	1	0	0	0	1	0	0	0	1	0	0	0	1.3	1.3	1.3	105.56	940	940	2		1			1	-2	By MS/MS	By matching	By matching	By matching	1.3	0	0	0	1442500	1442500	0	0	0	24525000	0
sp|Q9LER7|PSRP5_ARATH	sp|Q9LER7|PSRP5_ARATH	1	1	1	>sp|Q9LER7|PSRP5_ARATH 50S ribosomal protein 5, chloroplastic OS=Arabidopsis thaliana GN=PSRP5 PE=2 SV=1	1	1	1	1	0	1	0	0	0	1	0	0	0	1	0	0	10.8	10.8	10.8	16.361	148	148	4				1	0	6.4873	By matching	By MS/MS	By matching	By matching	0	10.8	0	0	2022200	0	2022200	0	0	0	6313200
sp|Q9SGA6|RS191_ARATH;sp|Q9LF30|RS192_ARATH	sp|Q9SGA6|RS191_ARATH;sp|Q9LF30|RS192_ARATH	1;1	1;1	1;1	>sp|Q9SGA6|RS191_ARATH 40S ribosomal protein S19-1 OS=Arabidopsis thaliana GN=RPS19A PE=2 SV=1;>sp|Q9LF30|RS192_ARATH 40S ribosomal protein S19-2 OS=Arabidopsis thaliana GN=RPS19B PE=2 SV=1	2	1	1	1	0	1	0	1	0	1	0	1	0	1	0	1	6.3	6.3	6.3	15.828	143	143;143	4				2	0.0024814	6.1974	By matching	By MS/MS	By matching	By matching	0	6.3	0	6.3	2227700	0	430740	0	1797000	0	0
sp|Q9LF79|ACA8_ARATH	sp|Q9LF79|ACA8_ARATH	1	1	1	>sp|Q9LF79|ACA8_ARATH Calcium-transporting ATPase 8, plasma membrane-type OS=Arabidopsis thaliana GN=ACA8 PE=1 SV=1	1	1	1	1	1	1	1	1	1	1	1	1	1	1	1	1	1.5	1.5	1.5	116.17	1074	1074	1.91	3	6	2		0	9.2807	By MS/MS	By MS/MS	By MS/MS	By MS/MS	1.5	1.5	1.5	1.5	29918000	1444300	13979000	10597000	3897900	33636000	42708000
sp|Q9LF97|Y3295_ARATH	sp|Q9LF97|Y3295_ARATH	2	2	2	>sp|Q9LF97|Y3295_ARATH CBS domain-containing protein CBSCBSPB3 OS=Arabidopsis thaliana GN=CBSCBSPB3 PE=1 SV=1	1	2	2	2	0	2	2	1	0	2	2	1	0	2	2	1	10.3	10.3	10.3	60.026	556	556	2.2	2		3		0	16.068	By matching	By matching	By MS/MS	By MS/MS	0	10.3	10.3	4.1	21759000	0	8543600	10550000	2665300	0	62752000
sp|Q9LFA5|MED28_ARATH	sp|Q9LFA5|MED28_ARATH	1	1	1	>sp|Q9LFA5|MED28_ARATH Mediator of RNA polymerase II transcription subunit 28 OS=Arabidopsis thaliana GN=MED28 PE=1 SV=1	1	1	1	1	1	0	0	1	1	0	0	1	1	0	0	1	16	16	16	17.961	156	156	2		2			0	7.1613	By MS/MS	By matching	By matching	By matching	16	0	0	16	620730	260890	0	0	359840	0	0
sp|Q9LFE4|Y5673_ARATH	sp|Q9LFE4|Y5673_ARATH	3	3	3	>sp|Q9LFE4|Y5673_ARATH WEB family protein At5g16730, chloroplastic OS=Arabidopsis thaliana GN=At5g16730 PE=1 SV=1	1	3	3	3	3	3	2	2	3	3	2	2	3	3	2	2	6	6	6	96.207	853	853	1.62	9	4	3		0	24.718	By MS/MS	By MS/MS	By MS/MS	By MS/MS	6	6	5.3	5.3	22812000	6148100	6884500	8417400	1361700	104090000	47684000
sp|Q9LFK0|U78D3_ARATH	sp|Q9LFK0|U78D3_ARATH	1	1	1	>sp|Q9LFK0|U78D3_ARATH UDP-glycosyltransferase 78D3 OS=Arabidopsis thaliana GN=UGT78D3 PE=2 SV=1	1	1	1	1	0	1	0	0	0	1	0	0	0	1	0	0	3.3	3.3	3.3	49.966	459	459	2		1			0.0069713	5.9921	By matching	By MS/MS	By matching	By matching	0	3.3	0	0	1609800	0	1609800	0	0	0	4403700
sp|Q9LFL0|CSLD2_ARATH	sp|Q9LFL0|CSLD2_ARATH	2	2	2	>sp|Q9LFL0|CSLD2_ARATH Cellulose synthase-like protein D2 OS=Arabidopsis thaliana GN=CSLD2 PE=3 SV=1	1	2	2	2	1	2	2	2	1	2	2	2	1	2	2	2	2.1	2.1	2.1	128.36	1145	1145	1.58	5	7			0	14.889	By matching	By MS/MS	By MS/MS	By MS/MS	1.9	2.1	2.1	2.1	9796700	234560	3167500	5024300	1370300	0	10744000
sp|Q9LFT1|TBL21_ARATH	sp|Q9LFT1|TBL21_ARATH	1	1	1	>sp|Q9LFT1|TBL21_ARATH Protein trichome birefringence-like 21 OS=Arabidopsis thaliana GN=TBL21 PE=3 SV=1	1	1	1	1	0	1	0	0	0	1	0	0	0	1	0	0	2.7	2.7	2.7	59.865	526	526	2		1			1	-2	By matching	By MS/MS	By matching	By matching	0	2.7	0	0	0	0	0	0	0	0	0
tr|F4IWA1|F4IWA1_ARATH;sp|Q9LH74|MSL5_ARATH	tr|F4IWA1|F4IWA1_ARATH;sp|Q9LH74|MSL5_ARATH	2;2	2;2	2;2	>tr|F4IWA1|F4IWA1_ARATH Mechanosensitive channel of small conductance-like 5 OS=Arabidopsis thaliana GN=MSL5 PE=4 SV=1;>sp|Q9LH74|MSL5_ARATH Mechanosensitive ion channel protein 5 OS=Arabidopsis thaliana GN=MSL5 PE=2 SV=1	2	2	2	2	1	2	2	2	1	2	2	2	1	2	2	2	1.9	1.9	1.9	96.425	846	846;881	1.8	4	4	2		0	13.21	By MS/MS	By MS/MS	By MS/MS	By matching	1.9	1.9	1.9	1.9	5617000	1220500	2635000	1450400	311140	0	15345000
sp|Q9LHB9|PER32_ARATH	sp|Q9LHB9|PER32_ARATH	1	1	1	>sp|Q9LHB9|PER32_ARATH Peroxidase 32 OS=Arabidopsis thaliana GN=PER32 PE=1 SV=3	1	1	1	1	0	1	0	0	0	1	0	0	0	1	0	0	7.1	7.1	7.1	38.847	352	352	2		1			0	6.4593	By matching	By MS/MS	By matching	By matching	0	7.1	0	0	1672100	0	1672100	0	0	0	4573900
sp|Q9LHH7|FOLD2_ARATH	sp|Q9LHH7|FOLD2_ARATH	1	1	1	>sp|Q9LHH7|FOLD2_ARATH Bifunctional protein FolD 2 OS=Arabidopsis thaliana GN=FOLD2 PE=2 SV=1	1	1	1	1	0	1	0	1	0	1	0	1	0	1	0	1	4	4	4	31.589	299	299	4				2	0	6.7547	By matching	By matching	By matching	By MS/MS	0	4	0	4	575420	0	25298	0	550120	0	0
sp|Q9LI83|ALA10_ARATH	sp|Q9LI83|ALA10_ARATH	1	1	1	>sp|Q9LI83|ALA10_ARATH Phospholipid-transporting ATPase 10 OS=Arabidopsis thaliana GN=ALA10 PE=3 SV=1	1	1	1	1	1	1	1	1	1	1	1	1	1	1	1	1	1.4	1.4	1.4	136.28	1202	1202	1.6	2	3			0.0024671	6.177	By matching	By matching	By MS/MS	By matching	1.4	1.4	1.4	1.4	3255700	105700	1169300	1549500	431160	0	6185600
sp|Q9LIE5|FHY3_ARATH	sp|Q9LIE5|FHY3_ARATH	1	1	1	>sp|Q9LIE5|FHY3_ARATH Protein FAR-RED ELONGATED HYPOCOTYL 3 OS=Arabidopsis thaliana GN=FHY3 PE=1 SV=1	1	1	1	1	1	1	1	1	1	1	1	1	1	1	1	1	2.7	2.7	2.7	95.995	839	839	3			4		0	6.7494	By MS/MS	By matching	By matching	By matching	2.7	2.7	2.7	2.7	4860200	2498000	1603500	428310	330280	0	0
sp|Q9LIR6|BAM1_ARATH	sp|Q9LIR6|BAM1_ARATH	2	2	2	>sp|Q9LIR6|BAM1_ARATH Beta-amylase 1, chloroplastic OS=Arabidopsis thaliana GN=BAM1 PE=1 SV=1	1	2	2	2	2	2	2	2	2	2	2	2	2	2	2	2	6.3	6.3	6.3	63.762	575	575	1.5	7	7			0	18.6	By MS/MS	By MS/MS	By MS/MS	By MS/MS	6.3	6.3	6.3	6.3	12799000	1900900	1681900	6689000	2527500	31299000	23411000
sp|Q9LJG3|ESM1_ARATH	sp|Q9LJG3|ESM1_ARATH	9	9	9	>sp|Q9LJG3|ESM1_ARATH GDSL esterase/lipase ESM1 OS=Arabidopsis thaliana GN=ESM1 PE=1 SV=1	1	9	9	9	6	8	5	6	6	8	5	6	6	8	5	6	35.5	35.5	35.5	44.06	392	392	3.14		14	10	20	0	323.31	By MS/MS	By MS/MS	By MS/MS	By MS/MS	24	29.6	18.4	20.7	240920000	41840000	79710000	22683000	96689000	161570000	208950000
sp|Q9LJH8|UBP1C_ARATH	sp|Q9LJH8|UBP1C_ARATH	1	1	1	>sp|Q9LJH8|UBP1C_ARATH Oligouridylate-binding protein 1C OS=Arabidopsis thaliana GN=UBP1C PE=1 SV=1	1	1	1	1	1	0	1	1	1	0	1	1	1	0	1	1	3.3	3.3	3.3	47.088	427	427	3			3		0	7.559	By matching	By matching	By MS/MS	By MS/MS	3.3	0	3.3	3.3	5456900	1021300	0	1734200	2701400	0	0
sp|Q9LJL9|CAMK2_ARATH	sp|Q9LJL9|CAMK2_ARATH	1	1	1	>sp|Q9LJL9|CAMK2_ARATH CDPK-related kinase 2 OS=Arabidopsis thaliana GN=CRK2 PE=1 SV=1	1	1	1	1	1	1	1	1	1	1	1	1	1	1	1	1	3.3	3.3	3.3	67.206	599	599	1.83	3	1	2		0	7.3993	By matching	By MS/MS	By MS/MS	By MS/MS	3.3	3.3	3.3	3.3	11234000	191220	3587000	6416000	1040200	0	0
sp|Q9LJP4|CSLC4_ARATH	sp|Q9LJP4|CSLC4_ARATH	3	3	3	>sp|Q9LJP4|CSLC4_ARATH Xyloglucan glycosyltransferase 4 OS=Arabidopsis thaliana GN=CSLC4 PE=1 SV=1	1	3	3	3	2	2	2	2	2	2	2	2	2	2	2	2	4.5	4.5	4.5	77.515	673	673	2.08	4	4	5		0	21.855	By MS/MS	By MS/MS	By MS/MS	By MS/MS	4.5	4.5	3.6	4.5	14234000	3219500	6572400	3239900	1201900	21446000	19245000
sp|Q9LK09|SYP32_ARATH;tr|F4J6K6|F4J6K6_ARATH	sp|Q9LK09|SYP32_ARATH;tr|F4J6K6|F4J6K6_ARATH	1;1	1;1	1;1	>sp|Q9LK09|SYP32_ARATH Syntaxin-32 OS=Arabidopsis thaliana GN=SYP32 PE=2 SV=1;>tr|F4J6K6|F4J6K6_ARATH Syntaxin-32 OS=Arabidopsis thaliana GN=SYP32 PE=3 SV=1	2	1	1	1	1	1	1	1	1	1	1	1	1	1	1	1	4.9	4.9	4.9	39.119	347	347;361	3			4		0	8.5345	By matching	By MS/MS	By MS/MS	By MS/MS	4.9	4.9	4.9	4.9	21643000	8762300	6560400	2975200	3344800	0	0
sp|Q9LK29|CYC1A_ARATH	sp|Q9LK29|CYC1A_ARATH	3	1	1	>sp|Q9LK29|CYC1A_ARATH Cytochrome c1 1, heme protein, mitochondrial OS=Arabidopsis thaliana GN=CYC11 PE=1 SV=1	1	3	1	1	2	3	1	2	1	1	0	1	1	1	0	1	15.3	5.2	5.2	33.65	307	307	2.5		3		1	0	6.6099	By matching	By MS/MS	By matching	By MS/MS	9.4	15.3	4.2	9.4	7818800	310790	3696300	0	3811700	0	0
sp|Q9LK32|Y3721_ARATH	sp|Q9LK32|Y3721_ARATH	2	2	2	>sp|Q9LK32|Y3721_ARATH Uncharacterized protein At3g27210 OS=Arabidopsis thaliana GN=Y-2 PE=1 SV=1	1	2	2	2	1	2	2	0	1	2	2	0	1	2	2	0	11.1	11.1	11.1	26	234	234	1	5				0	12.997	By matching	By MS/MS	By MS/MS	By matching	5.1	11.1	11.1	0	5161900	321900	1364200	3475700	0	0	13135000
tr|A8MQK3|A8MQK3_ARATH;sp|Q9ZP06|MDHM1_ARATH;sp|Q9LKA3|MDHM2_ARATH	tr|A8MQK3|A8MQK3_ARATH;sp|Q9ZP06|MDHM1_ARATH;sp|Q9LKA3|MDHM2_ARATH	1;1;1	1;1;1	1;1;1	>tr|A8MQK3|A8MQK3_ARATH Malate dehydrogenase 2 OS=Arabidopsis thaliana GN=mMDH2 PE=1 SV=1;>sp|Q9ZP06|MDHM1_ARATH Malate dehydrogenase 1, mitochondrial OS=Arabidopsis thaliana GN=At1g53240 PE=1 SV=1;>sp|Q9LKA3|MDHM2_ARATH Malate dehydrogenase 2, mitochondri	3	1	1	1	0	1	0	0	0	1	0	0	0	1	0	0	5.1	5.1	5.1	33.133	316	316;341;341	2		1			0.0017167	6.3126	By matching	By MS/MS	By matching	By matching	0	5.1	0	0	1327500	0	1327500	0	0	0	3631300
sp|Q9LKR3|MD37A_ARATH;sp|Q8H1B3|MD37B_ARATH	sp|Q9LKR3|MD37A_ARATH	20;2	20;2	2;1	>sp|Q9LKR3|MD37A_ARATH Mediator of RNA polymerase II transcription subunit 37a OS=Arabidopsis thaliana GN=MED37A PE=1 SV=1	2	20	20	2	10	18	8	17	10	18	8	17	0	2	0	2	41.7	41.7	6.3	73.628	669	669;675	3.02		34	18	36	0	318.26	By MS/MS	By MS/MS	By MS/MS	By MS/MS	21.1	38.7	17.2	35.3	342030000	25751000	135710000	52847000	127720000	206340000	292150000
sp|Q9LKU2|TATA_ARATH	sp|Q9LKU2|TATA_ARATH	1	1	1	>sp|Q9LKU2|TATA_ARATH Sec-independent protein translocase protein TATA, chloroplastic OS=Arabidopsis thaliana GN=TATA PE=1 SV=1	1	1	1	1	0	0	1	0	0	0	1	0	0	0	1	0	12.2	12.2	12.2	15.713	147	147	4				1	0	7.2112	By matching	By matching	By MS/MS	By matching	0	0	12.2	0	1958800	0	0	1958800	0	0	0
sp|Q9LKW9|NHX7_ARATH	sp|Q9LKW9|NHX7_ARATH	1	1	1	>sp|Q9LKW9|NHX7_ARATH Sodium/hydrogen exchanger 7 OS=Arabidopsis thaliana GN=NHX7 PE=1 SV=1	1	1	1	1	0	0	1	0	0	0	1	0	0	0	1	0	2.6	2.6	2.6	127.19	1146	1146	1	1				0	7.7856	By matching	By matching	By MS/MS	By matching	0	0	2.6	0	884750	0	0	884750	0	0	0
sp|Q9LM02|SMT1_ARATH	sp|Q9LM02|SMT1_ARATH	2	2	2	>sp|Q9LM02|SMT1_ARATH Cycloartenol-C-24-methyltransferase OS=Arabidopsis thaliana GN=SMT1 PE=1 SV=1	1	2	2	2	1	1	1	2	1	1	1	2	1	1	1	2	8.3	8.3	8.3	38.268	336	336	3.2			4	1	0	17.669	By matching	By matching	By MS/MS	By MS/MS	5.4	5.4	5.4	8.3	12244000	2859700	2013400	712930	6657700	0	0
sp|Q9LME4|P2C09_ARATH;tr|F4I1B4|F4I1B4_ARATH	sp|Q9LME4|P2C09_ARATH;tr|F4I1B4|F4I1B4_ARATH	1;1	1;1	1;1	>sp|Q9LME4|P2C09_ARATH Probable protein phosphatase 2C 9 OS=Arabidopsis thaliana GN=At1g22280 PE=1 SV=1;>tr|F4I1B4|F4I1B4_ARATH Phytochrome-associated protein phosphatase type 2C OS=Arabidopsis thaliana GN=PAPP2C PE=1 SV=1	2	1	1	1	1	1	1	1	1	1	1	1	1	1	1	1	5	5	5	30.721	281	281;287	2	4	2	4		0	7.628	By MS/MS	By MS/MS	By MS/MS	By MS/MS	5	5	5	5	28498000	6477100	8117500	9756300	4147000	0	0
sp|Q9LMH6|FDM4_ARATH	sp|Q9LMH6|FDM4_ARATH	1	1	1	>sp|Q9LMH6|FDM4_ARATH Factor of DNA methylation 4 OS=Arabidopsis thaliana GN=FDM4 PE=4 SV=1	1	1	1	1	1	1	0	1	1	1	0	1	1	1	0	1	1.6	1.6	1.6	85.867	736	736	1.67	1	2			1	-2	By matching	By matching	By matching	By MS/MS	1.6	1.6	0	1.6	1257600	102920	497660	0	657050	0	0
sp|Q9LMI0|TPS7_ARATH	sp|Q9LMI0|TPS7_ARATH	1	1	1	>sp|Q9LMI0|TPS7_ARATH Probable alpha,alpha-trehalose-phosphate synthase [UDP-forming] 7 OS=Arabidopsis thaliana GN=TPS7 PE=1 SV=1	1	1	1	1	1	0	0	1	1	0	0	1	1	0	0	1	2.1	2.1	2.1	96.687	851	851	2		5			0	42.663	By MS/MS	By matching	By matching	By MS/MS	2.1	0	0	2.1	3634900	2183700	0	0	1451200	0	0
sp|Q9LN63|BZR2_ARATH;tr|F4HP45|F4HP45_ARATH	sp|Q9LN63|BZR2_ARATH;tr|F4HP45|F4HP45_ARATH	1;1	1;1	1;1	>sp|Q9LN63|BZR2_ARATH Protein BRASSINAZOLE-RESISTANT 2 OS=Arabidopsis thaliana GN=BZR2 PE=1 SV=1;>tr|F4HP45|F4HP45_ARATH Protein brassinazole-resistant 2 OS=Arabidopsis thaliana GN=BES1 PE=1 SV=1	2	1	1	1	1	1	1	1	1	1	1	1	1	1	1	1	5.1	5.1	5.1	36.485	335	335;357	1.2	8	2			0	8.6334	By MS/MS	By matching	By MS/MS	By MS/MS	5.1	5.1	5.1	5.1	4222100	543650	1096200	2128700	453500	0	0
tr|B9DH70|B9DH70_ARATH;sp|Q9LN71|RING1_ARATH	tr|B9DH70|B9DH70_ARATH;sp|Q9LN71|RING1_ARATH	1;1	1;1	1;1	>tr|B9DH70|B9DH70_ARATH AT1G12760 protein OS=Arabidopsis thaliana GN=At1g12760 PE=1 SV=1;>sp|Q9LN71|RING1_ARATH E3 ubiquitin-protein ligase At1g12760 OS=Arabidopsis thaliana GN=At1g12760 PE=1 SV=1	2	1	1	1	1	1	1	1	1	1	1	1	1	1	1	1	6.5	6.5	6.5	37.833	337	337;408	1.9	3	5	2		0	11.251	By MS/MS	By MS/MS	By MS/MS	By MS/MS	6.5	6.5	6.5	6.5	32659000	7183300	15593000	4722300	5160600	0	63423000
sp|Q9LNU4|PSD3A_ARATH	sp|Q9LNU4|PSD3A_ARATH	2	2	2	>sp|Q9LNU4|PSD3A_ARATH 26S proteasome non-ATPase regulatory subunit 3 homolog A OS=Arabidopsis thaliana GN=RPN3A PE=1 SV=3	1	2	2	2	1	2	1	1	1	2	1	1	1	2	1	1	5.7	5.7	5.7	55.582	488	488	2.47	4	1	12		0	18.815	By MS/MS	By MS/MS	By MS/MS	By MS/MS	4.3	5.7	4.3	4.3	42091000	15753000	14955000	5401100	5982200	51809000	70430000
sp|Q9LVI6|RLK90_ARATH;sp|Q9LP77|Y1848_ARATH	sp|Q9LVI6|RLK90_ARATH;sp|Q9LP77|Y1848_ARATH	1;1	1;1	1;1	>sp|Q9LVI6|RLK90_ARATH Probable inactive receptor kinase RLK902 OS=Arabidopsis thaliana GN=RLK902 PE=1 SV=1;>sp|Q9LP77|Y1848_ARATH Probable inactive receptor kinase At1g48480 OS=Arabidopsis thaliana GN=RKL1 PE=2 SV=1	2	1	1	1	0	1	1	1	0	1	1	1	0	1	1	1	2.6	2.6	2.6	70.405	647	647;655	2		5			0	16.362	By matching	By MS/MS	By MS/MS	By MS/MS	0	2.6	2.6	2.6	9738500	0	2384600	2431100	4922900	0	0
sp|Q9LPC5|BIG3_ARATH	sp|Q9LPC5|BIG3_ARATH	1	1	1	>sp|Q9LPC5|BIG3_ARATH Brefeldin A-inhibited guanine nucleotide-exchange protein 3 OS=Arabidopsis thaliana GN=BIG3 PE=1 SV=1	1	1	1	1	1	1	1	1	1	1	1	1	1	1	1	1	1.1	1.1	1.1	194.94	1750	1750	1.94	7	4	6		0	212.12	By MS/MS	By MS/MS	By MS/MS	By MS/MS	1.1	1.1	1.1	1.1	50359000	7113600	14310000	16402000	12534000	0	129610000
sp|Q9LPC7|CP18A_ARATH	sp|Q9LPC7|CP18A_ARATH	1	1	1	>sp|Q9LPC7|CP18A_ARATH Peptidyl-prolyl cis-trans isomerase CYP18-1 OS=Arabidopsis thaliana GN=CYP18-1 PE=2 SV=1	1	1	1	1	0	1	0	0	0	1	0	0	0	1	0	0	8.1	8.1	8.1	17.503	160	160	2		1			0.0024896	6.2074	By matching	By MS/MS	By matching	By matching	0	8.1	0	0	1147000	0	1147000	0	0	0	3137700
sp|Q9LPF1|WTR8_ARATH	sp|Q9LPF1|WTR8_ARATH	1	1	1	>sp|Q9LPF1|WTR8_ARATH WAT1-related protein At1g44800 OS=Arabidopsis thaliana GN=At1g44800 PE=1 SV=1	1	1	1	1	1	1	1	1	1	1	1	1	1	1	1	1	3	3	3	39.947	370	370	1	4				0.00087108	6.4134	By MS/MS	By MS/MS	By MS/MS	By matching	3	3	3	3	1266700	165870	357080	657080	86624	0	0
sp|Q9LQ10|1A110_ARATH	sp|Q9LQ10|1A110_ARATH	1	1	1	>sp|Q9LQ10|1A110_ARATH Probable aminotransferase ACS10 OS=Arabidopsis thaliana GN=ACS10 PE=1 SV=1	1	1	1	1	1	1	1	0	1	1	1	0	1	1	1	0	5.2	5.2	5.2	61.015	557	557	3			3		0	8.0662	By matching	By MS/MS	By MS/MS	By matching	5.2	5.2	5.2	0	6717300	3223300	2270500	1223500	0	0	0
sp|Q9LQ55|DRP2B_ARATH	sp|Q9LQ55|DRP2B_ARATH	8	2	2	>sp|Q9LQ55|DRP2B_ARATH Dynamin-2B OS=Arabidopsis thaliana GN=DRP2B PE=1 SV=2	1	8	2	2	4	4	3	5	2	1	2	2	2	1	2	2	11.1	3.8	3.8	100.23	920	920	1.86	4		3		0	17.939	By MS/MS	By matching	By MS/MS	By MS/MS	6	5.9	4.9	7.1	3575400	508000	103970	615640	2347800	0	0
tr|F4HZY9|F4HZY9_ARATH;sp|Q9LQF2|CINV1_ARATH	tr|F4HZY9|F4HZY9_ARATH;sp|Q9LQF2|CINV1_ARATH	3;3	3;3	3;3	>tr|F4HZY9|F4HZY9_ARATH Alkaline/neutral invertase CINV1 OS=Arabidopsis thaliana GN=CINV1 PE=1 SV=1;>sp|Q9LQF2|CINV1_ARATH Alkaline/neutral invertase CINV1 OS=Arabidopsis thaliana GN=CINV1 PE=1 SV=1	2	3	3	3	3	3	3	2	3	3	3	2	3	3	3	2	6.7	6.7	6.7	52.215	460	460;551	1.74	6	17			0	34.196	By MS/MS	By MS/MS	By MS/MS	By MS/MS	6.7	6.7	6.7	6.3	24931000	5715000	8158500	7767100	3290100	111640000	14300000
sp|Q9LQR8|PSD3B_ARATH	sp|Q9LQR8|PSD3B_ARATH	1	1	1	>sp|Q9LQR8|PSD3B_ARATH 26S proteasome non-ATPase regulatory subunit 3 homolog B OS=Arabidopsis thaliana GN=RPN3B PE=1 SV=2	1	1	1	1	1	1	1	1	1	1	1	1	1	1	1	1	4.3	4.3	4.3	55.591	487	487	1	8				0	10.504	By MS/MS	By MS/MS	By MS/MS	By matching	4.3	4.3	4.3	4.3	4351800	568300	838630	2299600	645300	0	8775200
sp|Q9LRP3|Y3174_ARATH	sp|Q9LRP3|Y3174_ARATH	2	2	1	>sp|Q9LRP3|Y3174_ARATH Probable receptor-like protein kinase At3g17420 OS=Arabidopsis thaliana GN=At3g17420 PE=1 SV=1	1	2	2	1	1	1	1	1	1	1	1	1	1	1	1	1	3	3	2.8	52.805	467	467	1.25	3	1			0	10.45	By matching	By matching	By MS/MS	By matching	2.8	2.8	2.8	2.8	1793300	188410	282070	1139500	183330	0	0
sp|Q9LRS0|GLO2_ARATH;tr|Q2V3V9|Q2V3V9_ARATH;sp|Q9LRR9|GLO1_ARATH;tr|F4JFV6|F4JFV6_ARATH;tr|A8MS37|A8MS37_ARATH;tr|B3H4B8|B3H4B8_ARATH;sp|O49506|GLO5_ARATH	sp|Q9LRS0|GLO2_ARATH;tr|Q2V3V9|Q2V3V9_ARATH;sp|Q9LRR9|GLO1_ARATH;tr|F4JFV6|F4JFV6_ARATH;tr|A8MS37|A8MS37_ARATH;tr|B3H4B8|B3H4B8_ARATH	4;3;3;3;2;2;1	4;3;3;3;2;2;1	4;3;3;3;2;2;1	>sp|Q9LRS0|GLO2_ARATH Peroxisomal (S)-2-hydroxy-acid oxidase GLO2 OS=Arabidopsis thaliana GN=GLO2 PE=1 SV=1;>tr|Q2V3V9|Q2V3V9_ARATH Peroxisomal (S)-2-hydroxy-acid oxidase GLO1 OS=Arabidopsis thaliana GN=At3g14420 PE=4 SV=2;>sp|Q9LRR9|GLO1_ARATH Peroxisomal	7	4	4	4	2	3	1	4	2	3	1	4	2	3	1	4	14.4	14.4	14.4	40.306	367	367;367;367;373;360;366;368	3		4	2	4	0	35.737	By MS/MS	By MS/MS	By MS/MS	By MS/MS	6.5	11.7	3.8	14.4	44439000	6313700	4741700	3892800	29491000	0	13648000
sp|Q9LRT1|Y3804_ARATH	sp|Q9LRT1|Y3804_ARATH	1	1	1	>sp|Q9LRT1|Y3804_ARATH Probably inactive leucine-rich repeat receptor-like protein kinase At3g28040 OS=Arabidopsis thaliana GN=At3g28040 PE=2 SV=1	1	1	1	1	1	1	1	1	1	1	1	1	1	1	1	1	1.4	1.4	1.4	111.93	1016	1016	3			4		0	7.4473	By MS/MS	By MS/MS	By matching	By MS/MS	1.4	1.4	1.4	1.4	3571800	986780	1544300	333470	707210	0	0
sp|Q9LRW7|IDD11_ARATH	sp|Q9LRW7|IDD11_ARATH	1	1	1	>sp|Q9LRW7|IDD11_ARATH Protein indeterminate-domain 11 OS=Arabidopsis thaliana GN=IDD11 PE=2 SV=1	1	1	1	1	1	1	1	1	1	1	1	1	1	1	1	1	3.5	3.5	3.5	56.726	513	513	1	4				0	8.6519	By MS/MS	By MS/MS	By MS/MS	By MS/MS	3.5	3.5	3.5	3.5	1383200	249920	345750	604480	183060	0	0
sp|Q9LRZ3|PUM24_ARATH	sp|Q9LRZ3|PUM24_ARATH	1	1	1	>sp|Q9LRZ3|PUM24_ARATH Pumilio homolog 24 OS=Arabidopsis thaliana GN=APUM24 PE=2 SV=1	1	1	1	1	1	1	1	1	1	1	1	1	1	1	1	1	3.6	3.6	3.6	71.603	641	641	2.8	1		9		0	13.4	By MS/MS	By MS/MS	By MS/MS	By MS/MS	3.6	3.6	3.6	3.6	16829000	5395300	4381900	4343500	2708600	26556000	0
sp|Q9LS42|CASP_ARATH	sp|Q9LS42|CASP_ARATH	1	1	1	>sp|Q9LS42|CASP_ARATH Protein CASP OS=Arabidopsis thaliana GN=CASP PE=1 SV=2	1	1	1	1	1	1	1	1	1	1	1	1	1	1	1	1	2.3	2.3	2.3	79.683	689	689	2	3	1	3		0	41.816	By MS/MS	By MS/MS	By MS/MS	By MS/MS	2.3	2.3	2.3	2.3	20409000	9254800	1770500	6340800	3043200	0	0
sp|Q9LS45|PCR5_ARATH	sp|Q9LS45|PCR5_ARATH	1	1	1	>sp|Q9LS45|PCR5_ARATH Protein PLANT CADMIUM RESISTANCE 5 OS=Arabidopsis thaliana GN=PCR5 PE=2 SV=1	1	1	1	1	1	1	0	1	1	1	0	1	1	1	0	1	12.5	12.5	12.5	20.103	184	184	3			3		0	7.0188	By matching	By MS/MS	By matching	By MS/MS	12.5	12.5	0	12.5	704280	145210	301580	0	257490	0	0
sp|Q9LS94|RAG3F_ARATH	sp|Q9LS94|RAG3F_ARATH	1	1	1	>sp|Q9LS94|RAG3F_ARATH Ras-related protein RABG3f OS=Arabidopsis thaliana GN=RABG3F PE=2 SV=1	1	1	1	1	0	1	0	1	0	1	0	1	0	1	0	1	6.8	6.8	6.8	23.102	206	206	3		1		1	0	8.7567	By matching	By MS/MS	By matching	By MS/MS	0	6.8	0	6.8	5433800	0	1654000	0	3779800	0	0
sp|Q9LSA3|RL303_ARATH;sp|Q9C8F7|RL301_ARATH;sp|Q8VZ19|RL302_ARATH	sp|Q9LSA3|RL303_ARATH;sp|Q9C8F7|RL301_ARATH;sp|Q8VZ19|RL302_ARATH	2;1;1	2;1;1	2;1;1	>sp|Q9LSA3|RL303_ARATH 60S ribosomal protein L30-3 OS=Arabidopsis thaliana GN=RPL30C PE=3 SV=1;>sp|Q9C8F7|RL301_ARATH Putative 60S ribosomal protein L30-1 OS=Arabidopsis thaliana GN=RPL30A PE=3 SV=1;>sp|Q8VZ19|RL302_ARATH 60S ribosomal protein L30-2 OS=Ara	3	2	2	2	1	2	0	2	1	2	0	2	1	2	0	2	26.8	26.8	26.8	12.279	112	112;112;112	2.6		2	3		0	13.452	By MS/MS	By MS/MS	By matching	By MS/MS	12.5	26.8	0	26.8	8535500	1625300	4473000	0	2437300	0	16942000
sp|Q9LSR8|LRK19_ARATH	sp|Q9LSR8|LRK19_ARATH	1	1	1	>sp|Q9LSR8|LRK19_ARATH L-type lectin-domain containing receptor kinase I.9 OS=Arabidopsis thaliana GN=LECRK19 PE=1 SV=2	1	1	1	1	0	1	1	1	0	1	1	1	0	1	1	1	2.2	2.2	2.2	85.318	766	766	1.33	2	1			0.0062064	6.0015	By matching	By MS/MS	By matching	By matching	0	2.2	2.2	2.2	1752700	0	722760	674580	355320	0	0
sp|Q9LSW2|ARP9_ARATH	sp|Q9LSW2|ARP9_ARATH	1	1	1	>sp|Q9LSW2|ARP9_ARATH Actin-related protein 9 OS=Arabidopsis thaliana GN=ARP9 PE=2 SV=1	1	1	1	1	1	1	1	0	1	1	1	0	1	1	1	0	4.9	4.9	4.9	66.469	596	596	1	3				0	7.3757	By matching	By MS/MS	By MS/MS	By matching	4.9	4.9	4.9	0	1731300	228350	327090	1175900	0	0	0
tr|F4JCD2|F4JCD2_ARATH;sp|Q9LT31|VPS9A_ARATH	tr|F4JCD2|F4JCD2_ARATH;sp|Q9LT31|VPS9A_ARATH	2;2	2;2	2;2	>tr|F4JCD2|F4JCD2_ARATH Guanine nucleotide exchange factor VPS9a OS=Arabidopsis thaliana GN=VPS9A PE=1 SV=1;>sp|Q9LT31|VPS9A_ARATH Vacuolar protein sorting-associated protein 9A OS=Arabidopsis thaliana GN=VPS9A PE=1 SV=1	2	2	2	2	2	2	2	2	2	2	2	2	2	2	2	2	8.1	8.1	8.1	42.359	384	384;520	1.5	13	1	4		0	54.061	By MS/MS	By MS/MS	By MS/MS	By MS/MS	8.1	8.1	8.1	8.1	17916000	1540000	7227600	7176900	1971200	41629000	46331000
sp|Q9LT96|Y5977_ARATH	sp|Q9LT96|Y5977_ARATH	1	1	1	>sp|Q9LT96|Y5977_ARATH Probable leucine-rich repeat receptor-like protein kinase At5g49770 OS=Arabidopsis thaliana GN=At5g49770 PE=2 SV=1	1	1	1	1	0	0	1	0	0	0	1	0	0	0	1	0	2.4	2.4	2.4	104.52	946	946	1	1				0	7.2939	By matching	By matching	By MS/MS	By matching	0	0	2.4	0	764410	0	0	764410	0	0	0
sp|Q9LTB0|EX84B_ARATH;tr|F4K7F4|F4K7F4_ARATH;tr|F4K7F5|F4K7F5_ARATH	sp|Q9LTB0|EX84B_ARATH;tr|F4K7F4|F4K7F4_ARATH;tr|F4K7F5|F4K7F5_ARATH	1;1;1	1;1;1	1;1;1	>sp|Q9LTB0|EX84B_ARATH Exocyst complex component EXO84B OS=Arabidopsis thaliana GN=EXO84B PE=1 SV=1;>tr|F4K7F4|F4K7F4_ARATH Exocyst complex component 84B OS=Arabidopsis thaliana GN=EXO84B PE=4 SV=1;>tr|F4K7F5|F4K7F5_ARATH Exocyst complex component 84B OS=A	3	1	1	1	1	1	1	1	1	1	1	1	1	1	1	1	2.9	2.9	2.9	82.747	752	752;783;814	1.86	6	4	4		0	12.673	By MS/MS	By MS/MS	By MS/MS	By MS/MS	2.9	2.9	2.9	2.9	55707000	7249100	13772000	24497000	10189000	69993000	93397000
sp|Q9LTC0|Y5707_ARATH	sp|Q9LTC0|Y5707_ARATH	1	1	1	>sp|Q9LTC0|Y5707_ARATH Probable receptor-like protein kinase At5g47070 OS=Arabidopsis thaliana GN=At5g47070 PE=1 SV=1	1	1	1	1	1	1	1	0	1	1	1	0	1	1	1	0	2.9	2.9	2.9	46.823	410	410	1	3				0.002459	6.1755	By matching	By MS/MS	By matching	By matching	2.9	2.9	2.9	0	1623300	238790	471070	913420	0	0	0
sp|Q9SW09|RS101_ARATH;sp|Q9LTF2|RS103_ARATH;tr|F4JTD3|F4JTD3_ARATH	sp|Q9SW09|RS101_ARATH;sp|Q9LTF2|RS103_ARATH;tr|F4JTD3|F4JTD3_ARATH	3;3;2	3;3;2	3;3;2	>sp|Q9SW09|RS101_ARATH 40S ribosomal protein S10-1 OS=Arabidopsis thaliana GN=RPS10A PE=2 SV=1;>sp|Q9LTF2|RS103_ARATH 40S ribosomal protein S10-3 OS=Arabidopsis thaliana GN=RPS10C PE=2 SV=2;>tr|F4JTD3|F4JTD3_ARATH 40S ribosomal protein S10-1 OS=Arabidopsis	3	3	3	3	1	3	1	1	1	3	1	1	1	3	1	1	23.2	23.2	23.2	19.447	177	177;179;149	3.25		3		5	0	30.109	By MS/MS	By MS/MS	By MS/MS	By matching	7.3	23.2	7.3	8.5	23234000	660200	15801000	2323300	4448900	0	47080000
sp|Q9LTQ0|RTL2_ARATH	sp|Q9LTQ0|RTL2_ARATH	1	1	1	>sp|Q9LTQ0|RTL2_ARATH Ribonuclease 3-like protein 2 OS=Arabidopsis thaliana GN=RTL2 PE=1 SV=1	1	1	1	1	1	1	1	1	1	1	1	1	1	1	1	1	3.8	3.8	3.8	44.108	391	391	3			4		1	-2	By matching	By matching	By matching	By MS/MS	3.8	3.8	3.8	3.8	4213300	1525700	604060	1111500	971970	0	0
sp|Q9LTT8|VCS_ARATH	sp|Q9LTT8|VCS_ARATH	4	4	4	>sp|Q9LTT8|VCS_ARATH Enhancer of mRNA-decapping protein 4 OS=Arabidopsis thaliana GN=VCS PE=1 SV=1	1	4	4	4	3	3	4	3	3	3	4	3	3	3	4	3	5.4	5.4	5.4	145.72	1344	1344	1.61	11	3	4		0	38.097	By MS/MS	By MS/MS	By MS/MS	By MS/MS	4.2	4.2	5.4	3.8	35388000	4782100	6327700	21010000	3268200	45050000	54711000
sp|Q9LTT9|VCR_ARATH	sp|Q9LTT9|VCR_ARATH	2	2	2	>sp|Q9LTT9|VCR_ARATH Varicose-related protein OS=Arabidopsis thaliana GN=VCR PE=2 SV=1	1	2	2	2	0	1	1	0	0	1	1	0	0	1	1	0	3.1	3.1	3.1	145.88	1340	1340	1	2				0	16.319	By matching	By MS/MS	By MS/MS	By matching	0	1.9	1.1	0	702040	0	253770	448270	0	0	0
sp|Q9LU39|GLUBP_ARATH	sp|Q9LU39|GLUBP_ARATH	1	1	1	>sp|Q9LU39|GLUBP_ARATH Glutamyl-tRNA reductase-binding protein, chloroplastic OS=Arabidopsis thaliana GN=GLUTRBP PE=1 SV=1	1	1	1	1	0	0	0	1	0	0	0	1	0	0	0	1	3.5	3.5	3.5	35.463	317	317	4				1	0.0069498	5.9837	By matching	By matching	By matching	By MS/MS	0	0	0	3.5	96491	0	0	0	96491	0	0
sp|Q9LU89|2A5N_ARATH;tr|F4JBC5|F4JBC5_ARATH;tr|F4JBC4|F4JBC4_ARATH	sp|Q9LU89|2A5N_ARATH;tr|F4JBC5|F4JBC5_ARATH;tr|F4JBC4|F4JBC4_ARATH	1;1;1	1;1;1	1;1;1	>sp|Q9LU89|2A5N_ARATH Serine/threonine protein phosphatase 2A 59 kDa regulatory subunit B eta isoform OS=Arabidopsis thaliana GN=BETA PE=2 SV=1;>tr|F4JBC5|F4JBC5_ARATH Protein phosphatase 2A regulatory subunit B eta OS=Arabidopsis thaliana GN=At3g26020	3	1	1	1	0	0	1	0	0	0	1	0	0	0	1	0	4.7	4.7	4.7	58.758	510	510;512;529	3			1		0	7.0199	By matching	By matching	By MS/MS	By matching	0	0	4.7	0	1704400	0	0	1704400	0	0	0
tr|F4IW73|F4IW73_ARATH;sp|Q9LUD7|CALS8_ARATH	tr|F4IW73|F4IW73_ARATH;sp|Q9LUD7|CALS8_ARATH	1;1	1;1	1;1	>tr|F4IW73|F4IW73_ARATH Glucan synthase-like 4 OS=Arabidopsis thaliana GN=GSL04 PE=4 SV=1;>sp|Q9LUD7|CALS8_ARATH Putative callose synthase 8 OS=Arabidopsis thaliana GN=CALS8 PE=2 SV=2	2	1	1	1	1	1	1	0	1	1	1	0	1	1	1	0	0.6	0.6	0.6	225.33	1950	1950;1976	3			3		1	-2	By MS/MS	By matching	By matching	By matching	0.6	0.6	0.6	0	1608600	769470	565680	273400	0	0	0
tr|F4JFU7|F4JFU7_ARATH;tr|F4JFU5|F4JFU5_ARATH;sp|Q9LUL4|SRF7_ARATH	tr|F4JFU7|F4JFU7_ARATH;tr|F4JFU5|F4JFU5_ARATH;sp|Q9LUL4|SRF7_ARATH	1;1;1	1;1;1	1;1;1	>tr|F4JFU7|F4JFU7_ARATH STRUBBELIG-receptor family 7 protein OS=Arabidopsis thaliana GN=SRF7 PE=1 SV=1;>tr|F4JFU5|F4JFU5_ARATH STRUBBELIG-receptor family 7 protein OS=Arabidopsis thaliana GN=SRF7 PE=1 SV=1;>sp|Q9LUL4|SRF7_ARATH Protein STRUBBELIG-RECEPTOR	3	1	1	1	1	1	1	1	1	1	1	1	1	1	1	1	3.1	3.1	3.1	73.703	680	680;689;717	2.6	1		4		0	9.9656	By MS/MS	By MS/MS	By MS/MS	By MS/MS	3.1	3.1	3.1	3.1	14801000	5155600	5293700	2516400	1834900	0	0
sp|Q9LUN2|YSL5_ARATH	sp|Q9LUN2|YSL5_ARATH	2	2	2	>sp|Q9LUN2|YSL5_ARATH Probable metal-nicotianamine transporter YSL5 OS=Arabidopsis thaliana GN=YSL5 PE=1 SV=1	1	2	2	2	2	2	2	2	2	2	2	2	2	2	2	2	4.9	4.9	4.9	78.852	714	714	1.92	3	7	2		0	76.275	By MS/MS	By MS/MS	By MS/MS	By MS/MS	4.9	4.9	4.9	4.9	20553000	1898200	10260000	4007400	4386700	26713000	43493000
sp|Q9LUQ6|RL192_ARATH	sp|Q9LUQ6|RL192_ARATH	1	1	1	>sp|Q9LUQ6|RL192_ARATH 60S ribosomal protein L19-2 OS=Arabidopsis thaliana GN=RPL19B PE=2 SV=1	1	1	1	1	0	0	0	1	0	0	0	1	0	0	0	1	11.5	11.5	11.5	24.329	209	209	4				1	0	16.658	By matching	By matching	By matching	By MS/MS	0	0	0	11.5	13564000	0	0	0	13564000	0	0
sp|Q9LUT2|METK4_ARATH	sp|Q9LUT2|METK4_ARATH	7	7	2	>sp|Q9LUT2|METK4_ARATH S-adenosylmethionine synthase 4 OS=Arabidopsis thaliana GN=METK4 PE=1 SV=1	1	7	7	2	5	6	2	4	5	6	2	4	2	2	1	1	31.8	31.8	10.2	42.795	393	393	2.65		12	3	5	0	134.49	By MS/MS	By MS/MS	By MS/MS	By MS/MS	25.7	29	10.7	18.8	41779000	8075100	23529000	4460100	5715100	58034000	45913000
sp|Q9LV48|PERK1_ARATH	sp|Q9LV48|PERK1_ARATH	1	1	1	>sp|Q9LV48|PERK1_ARATH Proline-rich receptor-like protein kinase PERK1 OS=Arabidopsis thaliana GN=PERK1 PE=2 SV=1	1	1	1	1	0	0	1	0	0	0	1	0	0	0	1	0	3.1	3.1	3.1	69.271	652	652	1	1				0	7.392	By matching	By matching	By MS/MS	By matching	0	0	3.1	0	929240	0	0	929240	0	0	0
sp|Q9LV77|ASNS2_ARATH	sp|Q9LV77|ASNS2_ARATH	2	2	2	>sp|Q9LV77|ASNS2_ARATH Asparagine synthetase [glutamine-hydrolyzing] 2 OS=Arabidopsis thaliana GN=ASN2 PE=1 SV=1	1	2	2	2	1	2	2	2	1	2	2	2	1	2	2	2	5.4	5.4	5.4	65.029	578	578	2.82	1	3	4	3	0	16.488	By matching	By MS/MS	By matching	By MS/MS	3.1	5.4	5.4	5.4	17113000	1246100	8021300	2798500	5047600	0	21587000
sp|Q9LVA0|BAG7_ARATH	sp|Q9LVA0|BAG7_ARATH	6	6	6	>sp|Q9LVA0|BAG7_ARATH BAG family molecular chaperone regulator 7 OS=Arabidopsis thaliana GN=BAG7 PE=1 SV=1	1	6	6	6	5	6	4	6	5	6	4	6	5	6	4	6	15.5	15.5	15.5	51.567	446	446	2.4	1	15	7	2	0	41.413	By MS/MS	By MS/MS	By MS/MS	By MS/MS	15.5	15.5	12.1	15.5	39640000	13022000	15065000	5177000	6376400	64899000	58338000
tr|B3H4N7|B3H4N7_ARATH;sp|Q9LVC9|RLA32_ARATH;tr|F4KAM0|F4KAM0_ARATH;sp|Q9SVZ6|RLA31_ARATH	tr|B3H4N7|B3H4N7_ARATH;sp|Q9LVC9|RLA32_ARATH;tr|F4KAM0|F4KAM0_ARATH;sp|Q9SVZ6|RLA31_ARATH	2;2;1;1	2;2;1;1	2;2;1;1	>tr|B3H4N7|B3H4N7_ARATH 60S acidic ribosomal protein P3-2 OS=Arabidopsis thaliana GN=At5g57290 PE=3 SV=1;>sp|Q9LVC9|RLA32_ARATH 60S acidic ribosomal protein P3-2 OS=Arabidopsis thaliana GN=RPP3B PE=2 SV=1;>tr|F4KAM0|F4KAM0_ARATH 60S acidic ribosomal protei	4	2	2	2	2	2	2	2	2	2	2	2	2	2	2	2	30.3	30.3	30.3	11.764	119	119;120;89;119	1.88	3	12	1		0	47.785	By MS/MS	By MS/MS	By MS/MS	By MS/MS	30.3	30.3	30.3	30.3	47759000	4732400	23795000	10775000	8456700	84103000	66079000
sp|Q9LVN2|Y5815_ARATH	sp|Q9LVN2|Y5815_ARATH	1	1	1	>sp|Q9LVN2|Y5815_ARATH Probably inactive leucine-rich repeat receptor-like protein kinase At5g58150 OS=Arabidopsis thaliana GN=At5g58150 PE=2 SV=1	1	1	1	1	1	1	1	1	1	1	1	1	1	1	1	1	2.7	2.7	2.7	86.61	785	785	2.12	3	1	4		0	7.9348	By MS/MS	By MS/MS	By MS/MS	By MS/MS	2.7	2.7	2.7	2.7	14295000	3435100	4750200	3959600	2150200	0	30849000
sp|Q9LVQ4|Y5586_ARATH	sp|Q9LVQ4|Y5586_ARATH	2	2	2	>sp|Q9LVQ4|Y5586_ARATH WEB family protein At5g55860 OS=Arabidopsis thaliana GN=At5g55860 PE=1 SV=1	1	2	2	2	2	2	2	1	2	2	2	1	2	2	2	1	4.9	4.9	4.9	72.43	649	649	1.12	7	1			0	17.843	By MS/MS	By MS/MS	By MS/MS	By MS/MS	4.9	4.9	4.9	1.8	5522000	933690	1995400	2358600	234310	19520000	13307000
sp|Q9LVT4|DRL37_ARATH	sp|Q9LVT4|DRL37_ARATH	1	1	1	>sp|Q9LVT4|DRL37_ARATH Probable disease resistance protein At5g47250 OS=Arabidopsis thaliana GN=At5g47250 PE=2 SV=1	1	1	1	1	1	1	1	1	1	1	1	1	1	1	1	1	2.3	2.3	2.3	94.8	843	843	2.14	3		4		0	6.5412	By MS/MS	By matching	By MS/MS	By MS/MS	2.3	2.3	2.3	2.3	17417000	4335900	2378600	7571300	3130900	0	0
tr|A8MRD7|A8MRD7_ARATH;sp|Q9LW15|CX5B1_ARATH	tr|A8MRD7|A8MRD7_ARATH;sp|Q9LW15|CX5B1_ARATH	3;3	3;3	1;1	>tr|A8MRD7|A8MRD7_ARATH Cytochrome c oxidase subunit 5b-1 OS=Arabidopsis thaliana GN=At3g15640 PE=4 SV=1;>sp|Q9LW15|CX5B1_ARATH Cytochrome c oxidase subunit 5b-1, mitochondrial OS=Arabidopsis thaliana GN=COX5B-1 PE=2 SV=1	2	3	3	1	0	3	0	2	0	3	0	2	0	1	0	1	16	16	8.6	19.316	175	175;176	2.8		3		2	0	27.35	By matching	By MS/MS	By matching	By matching	0	16	0	16	4382600	0	2823800	0	1558800	0	4980600
sp|Q9LW77|HRD1A_ARATH	sp|Q9LW77|HRD1A_ARATH	1	1	1	>sp|Q9LW77|HRD1A_ARATH ERAD-associated E3 ubiquitin-protein ligase HRD1A OS=Arabidopsis thaliana GN=HRD1A PE=2 SV=1	1	1	1	1	1	1	1	1	1	1	1	1	1	1	1	1	6.7	6.7	6.7	56.036	492	492	3			4		0	33.092	By MS/MS	By MS/MS	By MS/MS	By MS/MS	6.7	6.7	6.7	6.7	37193000	15888000	13493000	3302000	4509900	0	0
sp|Q9LX65|VATH_ARATH	sp|Q9LX65|VATH_ARATH	4	4	4	>sp|Q9LX65|VATH_ARATH V-type proton ATPase subunit H OS=Arabidopsis thaliana GN=VHA-H PE=1 SV=1	1	4	4	4	0	4	2	2	0	4	2	2	0	4	2	2	14.3	14.3	14.3	50.284	441	441	3.09		5		6	0	85.119	By matching	By MS/MS	By matching	By MS/MS	0	14.3	5.9	5.9	32261000	0	18756000	4733300	8772600	0	48115000
sp|Q9LX99|KCA1_ARATH	sp|Q9LX99|KCA1_ARATH	6	6	6	>sp|Q9LX99|KCA1_ARATH Kinesin-like protein KCA1 OS=Arabidopsis thaliana GN=KCA1 PE=1 SV=1	1	6	6	6	3	4	6	4	3	4	6	4	3	4	6	4	7.6	7.6	7.6	141.03	1273	1273	1.96	11	2	10		0	44.208	By matching	By MS/MS	By MS/MS	By MS/MS	4.5	5.4	7.6	5.4	33261000	2654500	2012600	19789000	8804800	28951000	29406000
sp|Q9LXG1|RS91_ARATH;tr|B3H7J6|B3H7J6_ARATH;sp|Q9FLF0|RS92_ARATH	sp|Q9LXG1|RS91_ARATH;tr|B3H7J6|B3H7J6_ARATH	3;2;1	3;2;1	3;2;1	>sp|Q9LXG1|RS91_ARATH 40S ribosomal protein S9-1 OS=Arabidopsis thaliana GN=RPS9B PE=1 SV=1;>tr|B3H7J6|B3H7J6_ARATH 40S ribosomal protein S9-1 OS=Arabidopsis thaliana GN=At5g15200 PE=1 SV=1	3	3	3	3	1	3	0	3	1	3	0	3	1	3	0	3	18.7	18.7	18.7	23.036	198	198;156;197	2.5		6		2	0	21.143	By MS/MS	By MS/MS	By matching	By MS/MS	5.1	18.7	0	18.7	13545000	494760	10559000	0	2491200	0	28596000
sp|Q9LXQ7|FB209_ARATH	sp|Q9LXQ7|FB209_ARATH	1	1	1	>sp|Q9LXQ7|FB209_ARATH Putative F-box protein At3g58950 OS=Arabidopsis thaliana GN=At3g58950 PE=3 SV=1	1	1	1	1	0	0	1	0	0	0	1	0	0	0	1	0	3.1	3.1	3.1	48.054	417	417	1	1				1	-2	By matching	By matching	By MS/MS	By matching	0	0	3.1	0	1022500	0	0	1022500	0	0	0
sp|Q9LY74|BQMT_ARATH	sp|Q9LY74|BQMT_ARATH	2	2	2	>sp|Q9LY74|BQMT_ARATH 2-methyl-6-phytyl-1,4-hydroquinone methyltransferase, chloroplastic OS=Arabidopsis thaliana GN=VTE3 PE=1 SV=1	1	2	2	2	0	2	2	2	0	2	2	2	0	2	2	2	10.4	10.4	10.4	37.926	338	338	3.4		2	2	6	0	21.438	By matching	By MS/MS	By MS/MS	By MS/MS	0	10.4	10.4	10.4	19952000	0	7447900	4123800	8380400	0	20765000
sp|Q9LY75|CYP63_ARATH	sp|Q9LY75|CYP63_ARATH	2	2	2	>sp|Q9LY75|CYP63_ARATH Peptidyl-prolyl cis-trans isomerase CYP63 OS=Arabidopsis thaliana GN=CYP63 PE=1 SV=1	1	2	2	2	2	2	2	1	2	2	2	1	2	2	2	1	4.4	4.4	4.4	63.54	570	570	1.78	2	7			0	13.647	By MS/MS	By MS/MS	By MS/MS	By MS/MS	4.4	4.4	4.4	2.1	11216000	1671700	2364700	4648400	2531000	19659000	9437100
sp|Q9LYG3|MAOP2_ARATH;sp|Q9XGZ0|MAOP3_ARATH	sp|Q9LYG3|MAOP2_ARATH;sp|Q9XGZ0|MAOP3_ARATH	3;2	3;2	3;2	>sp|Q9LYG3|MAOP2_ARATH NADP-dependent malic enzyme 2 OS=Arabidopsis thaliana GN=NADP-ME2 PE=1 SV=1;>sp|Q9XGZ0|MAOP3_ARATH NADP-dependent malic enzyme 3 OS=Arabidopsis thaliana GN=NADP-ME3 PE=1 SV=1	2	3	3	3	1	2	1	3	1	2	1	3	1	2	1	3	6.5	6.5	6.5	64.412	588	588;588	3.78			2	7	0	18.295	By matching	By MS/MS	By MS/MS	By MS/MS	2.7	4.4	2.7	6.5	7634000	214610	1836500	3245500	2337300	0	8013900
sp|Q9LYG9|MSL10_ARATH	sp|Q9LYG9|MSL10_ARATH	2	2	2	>sp|Q9LYG9|MSL10_ARATH Mechanosensitive ion channel protein 10 OS=Arabidopsis thaliana GN=MSL10 PE=1 SV=1	1	2	2	2	2	2	2	2	2	2	2	2	2	2	2	2	4.9	4.9	4.9	83.031	734	734	2.09	2	6	3		0	12.594	By MS/MS	By MS/MS	By MS/MS	By matching	4.9	4.9	4.9	4.9	19136000	3947100	8171300	5223800	1793400	28442000	20540000
sp|Q9LYK9|RS263_ARATH;sp|P49206|RS261_ARATH	sp|Q9LYK9|RS263_ARATH;sp|P49206|RS261_ARATH	3;2	3;2	1;0	>sp|Q9LYK9|RS263_ARATH 40S ribosomal protein S26-3 OS=Arabidopsis thaliana GN=RPS26C PE=2 SV=1;>sp|P49206|RS261_ARATH 40S ribosomal protein S26-1 OS=Arabidopsis thaliana GN=RPS26A PE=2 SV=2	2	3	3	1	1	3	2	2	1	3	2	2	0	1	1	1	36.9	36.9	18.5	14.628	130	130;131	3.53		2	4	11	0	19.249	By matching	By MS/MS	By matching	By MS/MS	6.9	36.9	25.4	25.4	89140000	871970	40245000	9602700	38421000	0	118420000
sp|Q9LYR6|PTR49_ARATH	sp|Q9LYR6|PTR49_ARATH	1	1	1	>sp|Q9LYR6|PTR49_ARATH Protein NRT1/ PTR FAMILY 6.1 OS=Arabidopsis thaliana GN=NPF6.1 PE=2 SV=1	1	1	1	1	0	0	1	1	0	0	1	1	0	0	1	1	3.7	3.7	3.7	69.074	624	624	2		2			0	6.7065	By matching	By matching	By MS/MS	By matching	0	0	3.7	3.7	1277000	0	0	971350	305630	0	0
sp|Q9LYV3|PP377_ARATH	sp|Q9LYV3|PP377_ARATH	1	1	1	>sp|Q9LYV3|PP377_ARATH Putative pentatricopeptide repeat-containing protein At5g13230, mitochondrial OS=Arabidopsis thaliana GN=PCMP-H89 PE=3 SV=1	1	1	1	1	0	0	0	1	0	0	0	1	0	0	0	1	1.5	1.5	1.5	91.438	822	822	4				1	1	-2	By matching	By matching	By matching	By MS/MS	0	0	0	1.5	1698400	0	0	0	1698400	0	0
sp|Q9LZ00|MED4_ARATH	sp|Q9LZ00|MED4_ARATH	1	1	1	>sp|Q9LZ00|MED4_ARATH Mediator of RNA polymerase II transcription subunit 4 OS=Arabidopsis thaliana GN=MED4 PE=1 SV=1	1	1	1	1	1	1	1	1	1	1	1	1	1	1	1	1	4.2	4.2	4.2	46.155	426	426	1.2	4	1			0	19.075	By matching	By MS/MS	By MS/MS	By matching	4.2	4.2	4.2	4.2	2280100	255590	481560	1077500	465400	0	0
sp|Q9SF85|ADK1_ARATH;sp|Q9LZG0|ADK2_ARATH	sp|Q9SF85|ADK1_ARATH;sp|Q9LZG0|ADK2_ARATH	1;1	1;1	1;1	>sp|Q9SF85|ADK1_ARATH Adenosine kinase 1 OS=Arabidopsis thaliana GN=ADK1 PE=1 SV=1;>sp|Q9LZG0|ADK2_ARATH Adenosine kinase 2 OS=Arabidopsis thaliana GN=ADK2 PE=1 SV=1	2	1	1	1	0	1	0	0	0	1	0	0	0	1	0	0	4.7	4.7	4.7	37.836	344	344;345	2		1			0	7.9579	By matching	By MS/MS	By matching	By matching	0	4.7	0	0	1118400	0	1118400	0	0	0	3059500
sp|Q9LZJ5|AB14C_ARATH	sp|Q9LZJ5|AB14C_ARATH	4	4	4	>sp|Q9LZJ5|AB14C_ARATH ABC transporter C family member 14 OS=Arabidopsis thaliana GN=ABCC14 PE=1 SV=1	1	4	4	4	3	2	4	4	3	2	4	4	3	2	4	4	2.1	2.1	2.1	172.14	1539	1539	2.1	8	12	11		0	29.111	By MS/MS	By MS/MS	By MS/MS	By MS/MS	0.9	0.7	2.1	2.1	81039000	19867000	14973000	30355000	15844000	134440000	343150000
sp|Q9M086|DCAF1_ARATH	sp|Q9M086|DCAF1_ARATH	2	2	2	>sp|Q9M086|DCAF1_ARATH DDB1- and CUL4-associated factor homolog 1 OS=Arabidopsis thaliana GN=DCAF1 PE=1 SV=2	1	2	2	2	1	2	2	1	1	2	2	1	1	2	2	1	1.5	1.5	1.5	205.45	1883	1883	1.17	5	1			0	12.409	By matching	By MS/MS	By MS/MS	By matching	0.7	1.5	1.5	0.8	2665200	84122	388880	1495700	696510	0	4086100
sp|Q9M0A4|CNGC9_ARATH	sp|Q9M0A4|CNGC9_ARATH	1	1	1	>sp|Q9M0A4|CNGC9_ARATH Putative cyclic nucleotide-gated ion channel 9 OS=Arabidopsis thaliana GN=CNGC9 PE=2 SV=1	1	1	1	1	0	0	1	0	0	0	1	0	0	0	1	0	1.5	1.5	1.5	83.623	733	733	4				1	1	-2	By matching	By matching	By MS/MS	By matching	0	0	1.5	0	0	0	0	0	0	0	0
sp|Q9M0B6|GAE1_ARATH	sp|Q9M0B6|GAE1_ARATH	1	1	1	>sp|Q9M0B6|GAE1_ARATH UDP-glucuronate 4-epimerase 1 OS=Arabidopsis thaliana GN=GAE1 PE=1 SV=1	1	1	1	1	1	1	1	1	1	1	1	1	1	1	1	1	3.3	3.3	3.3	47.458	429	429	2.2	2		3		0	7.5421	By matching	By MS/MS	By MS/MS	By MS/MS	3.3	3.3	3.3	3.3	3003800	1312700	222800	1094700	373590	0	0
sp|Q9M0Y8|NSF_ARATH	sp|Q9M0Y8|NSF_ARATH	1	1	1	>sp|Q9M0Y8|NSF_ARATH Vesicle-fusing ATPase OS=Arabidopsis thaliana GN=NSF PE=2 SV=2	1	1	1	1	0	1	0	1	0	1	0	1	0	1	0	1	1.5	1.5	1.5	81.486	742	742	4				2	0	6.604	By matching	By MS/MS	By matching	By MS/MS	0	1.5	0	1.5	743730	0	82940	0	660790	0	0
sp|Q9M158|STR4_ARATH	sp|Q9M158|STR4_ARATH	1	1	1	>sp|Q9M158|STR4_ARATH Rhodanese-like domain-containing protein 4, chloroplastic OS=Arabidopsis thaliana GN=STR4 PE=1 SV=2	1	1	1	1	0	1	0	0	0	1	0	0	0	1	0	0	2.8	2.8	2.8	49.387	466	466	2		1			0	7.2228	By matching	By MS/MS	By matching	By matching	0	2.8	0	0	1549000	0	1549000	0	0	0	4237400
sp|Q9M1Q9|AB21B_ARATH	sp|Q9M1Q9|AB21B_ARATH	2	2	2	>sp|Q9M1Q9|AB21B_ARATH ABC transporter B family member 21 OS=Arabidopsis thaliana GN=ABCB21 PE=1 SV=2	1	2	2	2	1	1	1	2	1	1	1	2	1	1	1	2	2.1	2.1	2.1	140.33	1296	1296	2.25	4	1	7		0	19.73	By MS/MS	By MS/MS	By MS/MS	By MS/MS	2.1	2.1	2.1	2.1	119690000	58146000	49997000	8461900	3088900	0	248170000
sp|Q9M2D8|Y3126_ARATH	sp|Q9M2D8|Y3126_ARATH	2	2	2	>sp|Q9M2D8|Y3126_ARATH Uncharacterized protein At3g61260 OS=Arabidopsis thaliana GN=At3g61260 PE=1 SV=1	1	2	2	2	1	0	1	2	1	0	1	2	1	0	1	2	11.3	11.3	11.3	23.144	212	212	2.5	1		3		0	13.304	By matching	By matching	By matching	By MS/MS	6.6	0	6.6	11.3	2196200	718780	0	288820	1188600	0	0
sp|Q9M2N5|DSLE_ARATH	sp|Q9M2N5|DSLE_ARATH	1	1	1	>sp|Q9M2N5|DSLE_ARATH Zinc finger BED domain-containing protein DAYSLEEPER OS=Arabidopsis thaliana GN=HAT PE=1 SV=1	1	1	1	1	1	1	0	0	1	1	0	0	1	1	0	0	2.7	2.7	2.7	78.813	696	696	3			2		0	6.6037	By matching	By MS/MS	By matching	By matching	2.7	2.7	0	0	3338700	2080500	1258200	0	0	0	7692400
sp|Q9M2U2|ECR_ARATH	sp|Q9M2U2|ECR_ARATH	1	1	1	>sp|Q9M2U2|ECR_ARATH Very-long-chain enoyl-CoA reductase OS=Arabidopsis thaliana GN=ECR PE=2 SV=1	1	1	1	1	1	1	1	1	1	1	1	1	1	1	1	1	4.8	4.8	4.8	35.723	310	310	3			4		0	7.6979	By MS/MS	By matching	By MS/MS	By matching	4.8	4.8	4.8	4.8	6272000	2388300	2349500	862730	671360	0	0
sp|Q9M2W3|PGPS2_ARATH	sp|Q9M2W3|PGPS2_ARATH	1	1	1	>sp|Q9M2W3|PGPS2_ARATH CDP-diacylglycerol--glycerol-3-phosphate 3-phosphatidyltransferase 2 OS=Arabidopsis thaliana GN=PGPS2 PE=1 SV=1	1	1	1	1	0	0	1	0	0	0	1	0	0	0	1	0	6	6	6	25.219	233	233	1.5	1	1			0	6.7026	By matching	By matching	By MS/MS	By matching	0	0	6	0	647060	0	0	647060	0	0	0
sp|Q9M2Z4|MSBP2_ARATH	sp|Q9M2Z4|MSBP2_ARATH	1	1	1	>sp|Q9M2Z4|MSBP2_ARATH Membrane steroid-binding protein 2 OS=Arabidopsis thaliana GN=MSBP2 PE=1 SV=1	1	1	1	1	1	1	1	1	1	1	1	1	1	1	1	1	10.7	10.7	10.7	25.382	233	233	1.4	3	2			0	18.631	By MS/MS	By MS/MS	By MS/MS	By MS/MS	10.7	10.7	10.7	10.7	17186000	2219300	5892300	8047900	1026100	0	42094000
tr|F4JBP8|F4JBP8_ARATH;sp|Q9M330|PSMF1_ARATH	tr|F4JBP8|F4JBP8_ARATH;sp|Q9M330|PSMF1_ARATH	1;1	1;1	1;1	>tr|F4JBP8|F4JBP8_ARATH Probable proteasome inhibitor OS=Arabidopsis thaliana GN=At3g53970 PE=1 SV=1;>sp|Q9M330|PSMF1_ARATH Probable proteasome inhibitor OS=Arabidopsis thaliana GN=At3g53970 PE=1 SV=1	2	1	1	1	0	0	0	1	0	0	0	1	0	0	0	1	4.4	4.4	4.4	26.924	252	252;302	4				1	1	-2	By matching	By matching	By matching	By MS/MS	0	0	0	4.4	92802	0	0	0	92802	0	0
sp|Q9M339|RS32_ARATH	sp|Q9M339|RS32_ARATH	3	3	1	>sp|Q9M339|RS32_ARATH 40S ribosomal protein S3-2 OS=Arabidopsis thaliana GN=RPS3B PE=1 SV=1	1	3	3	1	1	2	2	2	1	2	2	2	0	0	1	1	15.3	15.3	5.2	27.349	249	249	2.82	1	3	4	3	0	72.233	By matching	By MS/MS	By matching	By MS/MS	5.2	10	10.4	10.4	13875000	830050	7928300	593710	4522600	0	0
sp|Q9M354|AGD6_ARATH	sp|Q9M354|AGD6_ARATH	1	1	1	>sp|Q9M354|AGD6_ARATH Probable ADP-ribosylation factor GTPase-activating protein AGD6 OS=Arabidopsis thaliana GN=AGD6 PE=1 SV=1	1	1	1	1	0	1	1	0	0	1	1	0	0	1	1	0	3.7	3.7	3.7	49.723	459	459	3			2		0	6.8541	By matching	By matching	By MS/MS	By matching	0	3.7	3.7	0	895690	0	593370	302320	0	0	0
sp|Q9M3B9|AB20B_ARATH	sp|Q9M3B9|AB20B_ARATH	3	3	3	>sp|Q9M3B9|AB20B_ARATH ABC transporter B family member 20 OS=Arabidopsis thaliana GN=ABCB20 PE=1 SV=1	1	3	3	3	3	3	3	2	3	3	3	2	3	3	3	2	4.5	4.5	4.5	155.15	1408	1408	1.6	10	8	2		0	22.987	By MS/MS	By MS/MS	By MS/MS	By MS/MS	4.5	4.5	4.5	3.1	26617000	4938000	9023700	9419500	3235400	48480000	42129000
tr|F4J0U9|F4J0U9_ARATH;sp|Q9M591|CRD1_ARATH	tr|F4J0U9|F4J0U9_ARATH;sp|Q9M591|CRD1_ARATH	1;1	1;1	1;1	>tr|F4J0U9|F4J0U9_ARATH Magnesium-protoporphyrin IX monomethyl ester [oxidative] cyclase OS=Arabidopsis thaliana GN=CRD1 PE=3 SV=1;>sp|Q9M591|CRD1_ARATH Magnesium-protoporphyrin IX monomethyl ester [oxidative] cyclase, chloroplastic OS=Arabidopsis thaliana	2	1	1	1	0	1	0	0	0	1	0	0	0	1	0	0	4.2	4.2	4.2	39.178	332	332;409	2		1			0	7.6287	By matching	By MS/MS	By matching	By matching	0	4.2	0	0	671020	0	671020	0	0	0	1835600
sp|Q9M647|IAR1_ARATH	sp|Q9M647|IAR1_ARATH	1	1	1	>sp|Q9M647|IAR1_ARATH IAA-alanine resistance protein 1 OS=Arabidopsis thaliana GN=IAR1 PE=1 SV=3	1	1	1	1	1	1	1	1	1	1	1	1	1	1	1	1	4.9	4.9	4.9	50.582	469	469	3			4		0	12.955	By MS/MS	By MS/MS	By MS/MS	By MS/MS	4.9	4.9	4.9	4.9	18972000	7210400	6330100	2655400	2776400	0	0
sp|Q9M667|RPP13_ARATH	sp|Q9M667|RPP13_ARATH	2	2	2	>sp|Q9M667|RPP13_ARATH Disease resistance protein RPP13 OS=Arabidopsis thaliana GN=RPP13 PE=2 SV=2	1	2	2	2	2	2	2	0	2	2	2	0	2	2	2	0	2.2	2.2	2.2	97.266	835	835	1	6				0	12.202	By MS/MS	By MS/MS	By MS/MS	By matching	2.2	2.2	2.2	0	2524200	468390	408110	1647700	0	7116700	5005900
sp|Q9M7J9|POT8_ARATH	sp|Q9M7J9|POT8_ARATH	1	1	1	>sp|Q9M7J9|POT8_ARATH Potassium transporter 8 OS=Arabidopsis thaliana GN=POT8 PE=2 SV=2	1	1	1	1	1	1	1	1	1	1	1	1	1	1	1	1	2.6	2.6	2.6	87.67	781	781	1.4	3	2			0	9.8937	By MS/MS	By MS/MS	By MS/MS	By matching	2.6	2.6	2.6	2.6	5811300	437340	2435100	2517900	420930	0	16253000
sp|Q9M815|PCR8_ARATH	sp|Q9M815|PCR8_ARATH	2	2	2	>sp|Q9M815|PCR8_ARATH Protein PLANT CADMIUM RESISTANCE 8 OS=Arabidopsis thaliana GN=PCR8 PE=1 SV=2	1	2	2	2	2	2	2	2	2	2	2	2	2	2	2	2	13.7	13.7	13.7	21.179	190	190	1.97	26	12	22	1	0	239.21	By MS/MS	By MS/MS	By MS/MS	By MS/MS	13.7	13.7	13.7	13.7	958920000	247450000	288160000	320540000	102770000	1650700000	1613300000
sp|Q9M8R7|P2C33_ARATH	sp|Q9M8R7|P2C33_ARATH	1	1	1	>sp|Q9M8R7|P2C33_ARATH Probable protein phosphatase 2C 33 OS=Arabidopsis thaliana GN=PPC6-1 PE=1 SV=1	1	1	1	1	1	1	1	1	1	1	1	1	1	1	1	1	3	3	3	53.715	492	492	1.93	1	14			0	7.0392	By MS/MS	By matching	By MS/MS	By MS/MS	3	3	3	3	9255100	1767100	1306700	4780000	1401400	25084000	3871500
sp|Q9M8T0|Y3288_ARATH	sp|Q9M8T0|Y3288_ARATH	1	1	1	>sp|Q9M8T0|Y3288_ARATH Probable inactive receptor kinase At3g02880 OS=Arabidopsis thaliana GN=At3g02880 PE=1 SV=1	1	1	1	1	1	1	1	1	1	1	1	1	1	1	1	1	2.7	2.7	2.7	67.752	627	627	1.83	10	8	6		0	53.294	By MS/MS	By MS/MS	By MS/MS	By MS/MS	2.7	2.7	2.7	2.7	312510000	73933000	85532000	111710000	41332000	0	0
sp|Q9M8Z7|U80A2_ARATH	sp|Q9M8Z7|U80A2_ARATH	1	1	1	>sp|Q9M8Z7|U80A2_ARATH Sterol 3-beta-glucosyltransferase UGT80A2 OS=Arabidopsis thaliana GN=UGT80A2 PE=1 SV=1	1	1	1	1	0	1	0	0	0	1	0	0	0	1	0	0	3.8	3.8	3.8	69.276	637	637	2	1	1	1		0	6.5176	By matching	By MS/MS	By matching	By matching	0	3.8	0	0	6027300	0	6027300	0	0	0	29047000
sp|Q9M9C5|Y1680_ARATH	sp|Q9M9C5|Y1680_ARATH	1	1	1	>sp|Q9M9C5|Y1680_ARATH Probable leucine-rich repeat receptor-like protein kinase At1g68400 OS=Arabidopsis thaliana GN=At1g68400 PE=2 SV=1	1	1	1	1	1	1	1	1	1	1	1	1	1	1	1	1	3.7	3.7	3.7	73.52	670	670	3			4		0	7.5976	By matching	By matching	By matching	By MS/MS	3.7	3.7	3.7	3.7	6249900	1633900	1295100	1678200	1642800	0	0
sp|Q9M9M4|CSLD3_ARATH	sp|Q9M9M4|CSLD3_ARATH	3	3	3	>sp|Q9M9M4|CSLD3_ARATH Cellulose synthase-like protein D3 OS=Arabidopsis thaliana GN=CSLD3 PE=1 SV=1	1	3	3	3	2	2	2	3	2	2	2	3	2	2	2	3	3.8	3.8	3.8	128.59	1145	1145	2.23	5		8		0	32.238	By MS/MS	By MS/MS	By MS/MS	By MS/MS	2.6	2.6	2.6	3.8	20839000	6743300	5144600	6497200	2453500	45350000	36811000
sp|Q9M9P3|UGPA2_ARATH	sp|Q9M9P3|UGPA2_ARATH	1	1	1	>sp|Q9M9P3|UGPA2_ARATH Probable UTP--glucose-1-phosphate uridylyltransferase 2 OS=Arabidopsis thaliana GN=At3g03250 PE=1 SV=1	1	1	1	1	0	1	0	0	0	1	0	0	0	1	0	0	3	3	3	51.738	469	469	2		1			0	6.5248	By matching	By MS/MS	By matching	By matching	0	3	0	0	1118800	0	1118800	0	0	0	3060600
sp|Q9M9W1|RL222_ARATH	sp|Q9M9W1|RL222_ARATH	3	3	2	>sp|Q9M9W1|RL222_ARATH 60S ribosomal protein L22-2 OS=Arabidopsis thaliana GN=RPL22B PE=2 SV=1	1	3	3	2	2	3	2	3	2	3	2	3	2	2	2	2	29	29	20.2	14.018	124	124	3.62		2	1	10	0	44.532	By MS/MS	By MS/MS	By MS/MS	By MS/MS	20.2	29	20.2	29	60909000	7184800	9272900	8948600	35503000	18222000	10968000
sp|Q9MA55|ACBP4_ARATH	sp|Q9MA55|ACBP4_ARATH	2	2	2	>sp|Q9MA55|ACBP4_ARATH Acyl-CoA-binding domain-containing protein 4 OS=Arabidopsis thaliana GN=ACBP4 PE=1 SV=1	1	2	2	2	2	2	2	2	2	2	2	2	2	2	2	2	4.8	4.8	4.8	73.074	668	668	1.71	13	1	7		0	27.588	By MS/MS	By MS/MS	By MS/MS	By MS/MS	4.8	4.8	4.8	4.8	21709000	3379900	5674900	10334000	2320900	39292000	37276000
sp|Q9MAH0|CAPP1_ARATH	sp|Q9MAH0|CAPP1_ARATH	1	1	1	>sp|Q9MAH0|CAPP1_ARATH Phosphoenolpyruvate carboxylase 1 OS=Arabidopsis thaliana GN=PPC1 PE=1 SV=1	1	1	1	1	1	1	1	1	1	1	1	1	1	1	1	1	0.9	0.9	0.9	110.28	967	967	1.67	2	4			1	-2	By matching	By matching	By MS/MS	By MS/MS	0.9	0.9	0.9	0.9	2981000	153540	971040	1123900	732540	0	0
sp|Q9MAH1|TTL1_ARATH	sp|Q9MAH1|TTL1_ARATH	1	1	1	>sp|Q9MAH1|TTL1_ARATH TPR repeat-containing thioredoxin TTL1 OS=Arabidopsis thaliana GN=TTL1 PE=1 SV=1	1	1	1	1	0	1	1	1	0	1	1	1	0	1	1	1	3.9	3.9	3.9	76.114	699	699	1.33	2	1			0	7.3523	By matching	By matching	By MS/MS	By matching	0	3.9	3.9	3.9	1460300	0	218680	1119700	121880	0	0
sp|Q9MAU3|TAF6_ARATH	sp|Q9MAU3|TAF6_ARATH	1	1	1	>sp|Q9MAU3|TAF6_ARATH Transcription initiation factor TFIID subunit 6 OS=Arabidopsis thaliana GN=TAF6 PE=1 SV=1	1	1	1	1	0	0	0	1	0	0	0	1	0	0	0	1	2.4	2.4	2.4	61.364	549	549	1	1				0	6.8553	By matching	By matching	By matching	By MS/MS	0	0	0	2.4	140860	0	0	0	140860	0	0
sp|Q9MB58|F26_ARATH;tr|F4J5F4|F4J5F4_ARATH	sp|Q9MB58|F26_ARATH	4;1	4;1	4;1	>sp|Q9MB58|F26_ARATH 6-phosphofructo-2-kinase/fructose-2,6-bisphosphatase OS=Arabidopsis thaliana GN=FKFBP PE=1 SV=1	2	4	4	4	3	3	3	4	3	3	3	4	3	3	3	4	7.3	7.3	7.3	82.558	744	744;510	1.73	14	5	7		0	84.085	By MS/MS	By MS/MS	By MS/MS	By MS/MS	5.1	5.1	5.1	7.3	48188000	6787600	13526000	20642000	7233100	86092000	120640000
sp|Q9S713|STT7_ARATH	sp|Q9S713|STT7_ARATH	1	1	1	>sp|Q9S713|STT7_ARATH Serine/threonine-protein kinase STN7, chloroplastic OS=Arabidopsis thaliana GN=STN7 PE=1 SV=1	1	1	1	1	1	1	1	1	1	1	1	1	1	1	1	1	3	3	3	63.251	562	562	1.8	1	4			0	8.1293	By MS/MS	By MS/MS	By MS/MS	By MS/MS	3	3	3	3	9804500	2760200	3861100	2127300	1055900	0	0
sp|Q9S714|PSAE2_ARATH	sp|Q9S714|PSAE2_ARATH	3	3	2	>sp|Q9S714|PSAE2_ARATH Photosystem I reaction center subunit IV B, chloroplastic OS=Arabidopsis thaliana GN=PSAE2 PE=2 SV=1	1	3	3	2	2	3	2	2	2	3	2	2	1	2	1	1	29.7	29.7	20.7	15.189	145	145	3.1		4	11	6	0	33.393	By MS/MS	By MS/MS	By MS/MS	By MS/MS	26.2	29.7	26.2	26.2	27717000	15844000	3387500	2357000	6128500	41429000	8101900
sp|Q9S757|CYSC1_ARATH	sp|Q9S757|CYSC1_ARATH	1	1	1	>sp|Q9S757|CYSC1_ARATH Bifunctional L-3-cyanoalanine synthase/cysteine synthase C1, mitochondrial OS=Arabidopsis thaliana GN=CYSC1 PE=1 SV=1	1	1	1	1	0	0	0	1	0	0	0	1	0	0	0	1	3.8	3.8	3.8	39.927	368	368	4				1	1	-2	By matching	By matching	By matching	By MS/MS	0	0	0	3.8	975300	0	0	0	975300	0	0
sp|Q9S7E4|FDH_ARATH	sp|Q9S7E4|FDH_ARATH	3	3	3	>sp|Q9S7E4|FDH_ARATH Formate dehydrogenase, mitochondrial OS=Arabidopsis thaliana GN=FDH1 PE=1 SV=1	1	3	3	3	1	2	1	3	1	2	1	3	1	2	1	3	10.9	10.9	10.9	42.409	384	384	3.38		1	3	4	0	18.852	By matching	By MS/MS	By matching	By MS/MS	3.1	5.5	2.3	10.9	7183200	795470	2719500	166540	3501700	0	8024400
sp|Q9S7G6|PNP2_ARATH	sp|Q9S7G6|PNP2_ARATH	1	1	1	>sp|Q9S7G6|PNP2_ARATH Polyribonucleotide nucleotidyltransferase 2, mitochondrial OS=Arabidopsis thaliana GN=PNP2 PE=2 SV=1	1	1	1	1	1	0	0	0	1	0	0	0	1	0	0	0	1.1	1.1	1.1	107.77	991	991	2		1			1	-2	By MS/MS	By matching	By matching	By matching	1.1	0	0	0	0	0	0	0	0	0	0
sp|Q9SA56|PSAD2_ARATH;sp|Q9S7H1|PSAD1_ARATH	sp|Q9SA56|PSAD2_ARATH;sp|Q9S7H1|PSAD1_ARATH	4;4	4;4	4;4	>sp|Q9SA56|PSAD2_ARATH Photosystem I reaction center subunit II-2, chloroplastic OS=Arabidopsis thaliana GN=PSAD2 PE=1 SV=1;>sp|Q9S7H1|PSAD1_ARATH Photosystem I reaction center subunit II-1, chloroplastic OS=Arabidopsis thaliana GN=psaD1 PE=1 SV=1	2	4	4	4	1	4	1	1	1	4	1	1	1	4	1	1	31.4	31.4	31.4	22.306	204	204;208	2.91		4	4	3	0	28.936	By MS/MS	By MS/MS	By matching	By MS/MS	7.4	31.4	7.4	7.4	29141000	6642100	13213000	252640	9033200	0	38355000
sp|Q9S7L9|CX6B1_ARATH	sp|Q9S7L9|CX6B1_ARATH	3	3	3	>sp|Q9S7L9|CX6B1_ARATH Cytochrome c oxidase subunit 6b-1 OS=Arabidopsis thaliana GN=COX6B-1 PE=1 SV=1	1	3	3	3	1	3	1	2	1	3	1	2	1	3	1	2	25.1	25.1	25.1	21.195	191	191	2.44		6	2	1	0	58.47	By MS/MS	By MS/MS	By matching	By MS/MS	7.3	25.1	7.3	15.2	13469000	498840	9405900	151590	3412300	0	26297000
sp|Q9S7U9|M2K2_ARATH;tr|B3H757|B3H757_ARATH;sp|Q94A06|M2K1_ARATH	sp|Q9S7U9|M2K2_ARATH;tr|B3H757|B3H757_ARATH;sp|Q94A06|M2K1_ARATH	2;1;1	2;1;1	2;1;1	>sp|Q9S7U9|M2K2_ARATH Mitogen-activated protein kinase kinase 2 OS=Arabidopsis thaliana GN=MKK2 PE=1 SV=2;>tr|B3H757|B3H757_ARATH Mitogen-activated protein kinase kinase 2 OS=Arabidopsis thaliana GN=MKK2 PE=1 SV=1;>sp|Q94A06|M2K1_ARATH Mitogen-activated pr	3	2	2	2	1	2	2	1	1	2	2	1	1	2	2	1	11.8	11.8	11.8	39.848	363	363;338;354	2	2	7	2		0	29.199	By MS/MS	By MS/MS	By MS/MS	By MS/MS	8	11.8	11.8	3.9	15626000	812780	6795700	4933300	3083800	0	0
sp|Q9S7Z8|PIN3_ARATH	sp|Q9S7Z8|PIN3_ARATH	1	1	1	>sp|Q9S7Z8|PIN3_ARATH Auxin efflux carrier component 3 OS=Arabidopsis thaliana GN=PIN3 PE=1 SV=1	1	1	1	1	1	1	1	1	1	1	1	1	1	1	1	1	3.1	3.1	3.1	69.465	640	640	2.2	3	2	5		0	10.585	By MS/MS	By MS/MS	By MS/MS	By MS/MS	3.1	3.1	3.1	3.1	32390000	8862400	13181000	9395700	951730	0	83140000
sp|Q9S814|EIN2_ARATH	sp|Q9S814|EIN2_ARATH	1	1	1	>sp|Q9S814|EIN2_ARATH Ethylene-insensitive protein 2 OS=Arabidopsis thaliana GN=EIN2 PE=1 SV=1	1	1	1	1	1	1	1	1	1	1	1	1	1	1	1	1	1.4	1.4	1.4	140.95	1294	1294	1	4				0	8.8027	By MS/MS	By MS/MS	By MS/MS	By matching	1.4	1.4	1.4	1.4	6558000	868750	1578300	4016700	94244	0	0
sp|Q9S831|PSAE1_ARATH	sp|Q9S831|PSAE1_ARATH	3	2	2	>sp|Q9S831|PSAE1_ARATH Photosystem I reaction center subunit IV A, chloroplastic OS=Arabidopsis thaliana GN=PSAE1 PE=1 SV=1	1	3	2	2	2	3	2	3	1	2	1	2	1	2	1	2	41.3	32.2	32.2	14.967	143	143	2.8	2	5	2	6	0	15.495	By MS/MS	By MS/MS	By MS/MS	By MS/MS	26.6	41.3	26.6	41.3	71811000	5562600	19689000	2303900	44256000	0	59517000
sp|Q9S841|PSBO2_ARATH	sp|Q9S841|PSBO2_ARATH	10	1	1	>sp|Q9S841|PSBO2_ARATH Oxygen-evolving enhancer protein 1-2, chloroplastic OS=Arabidopsis thaliana GN=PSBO2 PE=1 SV=1	1	10	1	1	5	8	4	10	0	1	0	1	0	1	0	1	40.5	6.3	6.3	35.019	331	331	3.33		1		2	0	12.694	By matching	By MS/MS	By matching	By matching	22.1	34.7	11.2	40.5	9683900	0	6276000	0	3407900	0	18622000
sp|Q9S9N4|MRS21_ARATH	sp|Q9S9N4|MRS21_ARATH	1	1	1	>sp|Q9S9N4|MRS21_ARATH Magnesium transporter MRS2-1 OS=Arabidopsis thaliana GN=MRS2-1 PE=2 SV=1	1	1	1	1	1	1	1	0	1	1	1	0	1	1	1	0	4.8	4.8	4.8	50.419	442	442	1.25	3	1			0	11.845	By MS/MS	By matching	By MS/MS	By matching	4.8	4.8	4.8	0	2659400	900560	436960	1321900	0	16053000	0
sp|Q9S9Q9|Y1044_ARATH	sp|Q9S9Q9|Y1044_ARATH	2	2	2	>sp|Q9S9Q9|Y1044_ARATH BTB/POZ domain-containing protein At1g30440 OS=Arabidopsis thaliana GN=At1g30440 PE=1 SV=2	1	2	2	2	1	1	2	1	1	1	2	1	1	1	2	1	3.8	3.8	3.8	73.409	665	665	1.55	7	2	2		0	25.207	By MS/MS	By MS/MS	By MS/MS	By MS/MS	2.6	2.6	3.8	2.6	17703000	1804400	4280000	10227000	1391300	0	0
sp|Q9SAF0|ORP1D_ARATH;tr|F4HP28|F4HP28_ARATH	sp|Q9SAF0|ORP1D_ARATH;tr|F4HP28|F4HP28_ARATH	1;1	1;1	1;1	>sp|Q9SAF0|ORP1D_ARATH Oxysterol-binding protein-related protein 1D OS=Arabidopsis thaliana GN=ORP1D PE=2 SV=1;>tr|F4HP28|F4HP28_ARATH Oxysterol binding protein-related protein 1D OS=Arabidopsis thaliana GN=ORP1D PE=4 SV=1	2	1	1	1	1	1	1	0	1	1	1	0	1	1	1	0	2.2	2.2	2.2	92.331	816	816;837	1	3				0	6.9839	By matching	By MS/MS	By MS/MS	By matching	2.2	2.2	2.2	0	909470	164920	300210	444340	0	0	0
sp|Q9SAR5|AKR2_ARATH;tr|F4JN13|F4JN13_ARATH	sp|Q9SAR5|AKR2_ARATH;tr|F4JN13|F4JN13_ARATH	1;1	1;1	1;1	>sp|Q9SAR5|AKR2_ARATH Ankyrin repeat domain-containing protein 2 OS=Arabidopsis thaliana GN=AKR2 PE=1 SV=2;>tr|F4JN13|F4JN13_ARATH Ankyrin repeat domain-containing protein 2 OS=Arabidopsis thaliana GN=AKR2 PE=4 SV=1	2	1	1	1	0	0	0	1	0	0	0	1	0	0	0	1	4.7	4.7	4.7	36.984	342	342;350	4				1	0	7.1114	By matching	By matching	By matching	By MS/MS	0	0	0	4.7	1210100	0	0	0	1210100	0	0
sp|Q9SB42|MDA1_ARATH	sp|Q9SB42|MDA1_ARATH	1	1	1	>sp|Q9SB42|MDA1_ARATH Mediator-associated protein 1 OS=Arabidopsis thaliana GN=At4g25210 PE=1 SV=1	1	1	1	1	1	1	1	1	1	1	1	1	1	1	1	1	8.4	8.4	8.4	40.274	368	368	3			4		0	8.5209	By MS/MS	By matching	By MS/MS	By MS/MS	8.4	8.4	8.4	8.4	2137500	587940	283300	545820	720430	0	0
tr|F4JQY4|F4JQY4_ARATH;sp|Q9SB48|NCPR1_ARATH	tr|F4JQY4|F4JQY4_ARATH;sp|Q9SB48|NCPR1_ARATH	3;3	3;3	3;3	>tr|F4JQY4|F4JQY4_ARATH NADPH--cytochrome P450 reductase OS=Arabidopsis thaliana GN=ATR1 PE=1 SV=1;>sp|Q9SB48|NCPR1_ARATH NADPH--cytochrome P450 reductase 1 OS=Arabidopsis thaliana GN=ATR1 PE=1 SV=1	2	3	3	3	1	1	2	3	1	1	2	3	1	1	2	3	7.3	7.3	7.3	76.324	688	688;692	2.25	2	6	3	1	0	31.987	By MS/MS	By MS/MS	By MS/MS	By MS/MS	2.9	2.9	4.9	7.3	23981000	5038000	9292100	2071600	7579000	0	0
sp|Q9SB75|CSLC5_ARATH	sp|Q9SB75|CSLC5_ARATH	1	1	1	>sp|Q9SB75|CSLC5_ARATH Probable xyloglucan glycosyltransferase 5 OS=Arabidopsis thaliana GN=CSLC5 PE=1 SV=1	1	1	1	1	0	0	1	0	0	0	1	0	0	0	1	0	2.5	2.5	2.5	79.42	692	692	1	1				0	8.3237	By matching	By matching	By MS/MS	By matching	0	0	2.5	0	179250	0	0	179250	0	0	0
sp|Q9SCS6|HR4_ARATH	sp|Q9SCS6|HR4_ARATH	1	1	1	>sp|Q9SCS6|HR4_ARATH RPW8-like protein 4 OS=Arabidopsis thaliana GN=HR4 PE=2 SV=1	1	1	1	1	0	1	0	0	0	1	0	0	0	1	0	0	10	10	10	23.389	200	200	2		1			0.0062305	6.0099	By matching	By MS/MS	By matching	By matching	0	10	0	0	2277500	0	2277500	0	0	0	6230100
sp|Q9SCX3|EF1B2_ARATH;sp|Q84WM9|EF1B1_ARATH	sp|Q9SCX3|EF1B2_ARATH	3;1	3;1	3;1	>sp|Q9SCX3|EF1B2_ARATH Elongation factor 1-beta 2 OS=Arabidopsis thaliana GN=At5g19510 PE=1 SV=1	2	3	3	3	1	2	1	2	1	2	1	2	1	2	1	2	16.5	16.5	16.5	24.201	224	224;228	3.5			4	4	0	19.403	By matching	By MS/MS	By matching	By MS/MS	6.2	10.3	6.2	12.5	8468000	653100	819090	342400	6653400	0	0
sp|Q9SCY5|KINB2_ARATH	sp|Q9SCY5|KINB2_ARATH	1	1	1	>sp|Q9SCY5|KINB2_ARATH SNF1-related protein kinase regulatory subunit beta-2 OS=Arabidopsis thaliana GN=KINB2 PE=1 SV=1	1	1	1	1	1	1	1	1	1	1	1	1	1	1	1	1	9.3	9.3	9.3	31.993	289	289	1.57	3	4			1	-2	By matching	By matching	By MS/MS	By matching	9.3	9.3	9.3	9.3	5570400	1228400	1837700	1960100	544180	0	0
sp|Q9SDS7|VATC_ARATH	sp|Q9SDS7|VATC_ARATH	9	9	9	>sp|Q9SDS7|VATC_ARATH V-type proton ATPase subunit C OS=Arabidopsis thaliana GN=VHA-C PE=1 SV=1	1	9	9	9	7	9	6	8	7	9	6	8	7	9	6	8	32	32	32	42.619	375	375	2.93		21	5	18	0	82.362	By MS/MS	By MS/MS	By MS/MS	By MS/MS	22.1	32	16.3	25.1	145210000	37500000	47403000	12763000	47542000	79901000	121990000
sp|Q9SE83|DRP2A_ARATH	sp|Q9SE83|DRP2A_ARATH	10	10	4	>sp|Q9SE83|DRP2A_ARATH Dynamin-2A OS=Arabidopsis thaliana GN=DRP2A PE=1 SV=2	1	10	10	4	3	5	2	6	3	5	2	6	1	2	1	3	14.6	14.6	7.2	99.165	914	914	2.18	9	3	7	3	0	124.57	By MS/MS	By MS/MS	By matching	By MS/MS	3.9	7.2	2.8	9.1	24922000	4530200	11757000	988980	7646400	40403000	74311000
sp|Q9SE97|FH1_ARATH	sp|Q9SE97|FH1_ARATH	2	2	2	>sp|Q9SE97|FH1_ARATH Formin-like protein 1 OS=Arabidopsis thaliana GN=FH1 PE=1 SV=1	1	2	2	2	2	1	2	1	2	1	2	1	2	1	2	1	2.7	2.7	2.7	115.15	1051	1051	1.14	6	1			0	16.767	By matching	By MS/MS	By MS/MS	By matching	2.7	1.4	2.7	1.4	5690000	720580	972440	3313200	683840	15421000	0
sp|Q9SEL6|VTI11_ARATH	sp|Q9SEL6|VTI11_ARATH	1	1	1	>sp|Q9SEL6|VTI11_ARATH Vesicle transport v-SNARE 11 OS=Arabidopsis thaliana GN=VTI11 PE=1 SV=2	1	1	1	1	0	1	0	1	0	1	0	1	0	1	0	1	6.3	6.3	6.3	24.951	221	221	4				2	0	6.8393	By matching	By matching	By matching	By MS/MS	0	6.3	0	6.3	2178200	0	50880	0	2127300	0	0
tr|F4JG94|F4JG94_ARATH;sp|Q9SEU8|TRXM2_ARATH	tr|F4JG94|F4JG94_ARATH;sp|Q9SEU8|TRXM2_ARATH	1;1	1;1	1;1	>tr|F4JG94|F4JG94_ARATH Thioredoxin M2 OS=Arabidopsis thaliana GN=ATHM2 PE=4 SV=1;>sp|Q9SEU8|TRXM2_ARATH Thioredoxin M2, chloroplastic OS=Arabidopsis thaliana GN=At4g03520 PE=2 SV=2	2	1	1	1	0	1	0	1	0	1	0	1	0	1	0	1	22.2	22.2	22.2	7.9261	72	72;186	2		2			0	8.8134	By matching	By MS/MS	By matching	By matching	0	22.2	0	22.2	1219000	0	1071000	0	148000	0	0
tr|Q2V3X4|Q2V3X4_ARATH;sp|Q9SF40|RL4A_ARATH	tr|Q2V3X4|Q2V3X4_ARATH;sp|Q9SF40|RL4A_ARATH	6;6	6;6	2;2	>tr|Q2V3X4|Q2V3X4_ARATH 60S ribosomal protein L4-1 OS=Arabidopsis thaliana GN=At3g09630 PE=4 SV=1;>sp|Q9SF40|RL4A_ARATH 60S ribosomal protein L4-1 OS=Arabidopsis thaliana GN=RPL4A PE=2 SV=1	2	6	6	2	5	6	4	6	5	6	4	6	2	2	2	2	20.7	20.7	6.7	44.572	405	405;406	2.82		19	7	12	0	65.776	By MS/MS	By MS/MS	By MS/MS	By MS/MS	17.3	20.7	14.3	20.7	126080000	15208000	53030000	21369000	36471000	53320000	171870000
sp|Q9SF47|PAH1_ARATH	sp|Q9SF47|PAH1_ARATH	1	1	1	>sp|Q9SF47|PAH1_ARATH Phosphatidate phosphatase PAH1 OS=Arabidopsis thaliana GN=PAH1 PE=1 SV=1	1	1	1	1	0	1	1	1	0	1	1	1	0	1	1	1	3.3	3.3	3.3	101	904	904	3			3		0	8.6411	By matching	By matching	By MS/MS	By MS/MS	0	3.3	3.3	3.3	5284700	0	1828000	1593700	1863000	0	0
sp|Q9SFW6|CCB24_ARATH	sp|Q9SFW6|CCB24_ARATH	1	1	1	>sp|Q9SFW6|CCB24_ARATH Cyclin-B2-4 OS=Arabidopsis thaliana GN=CYCB2-4 PE=2 SV=2	1	1	1	1	0	1	1	1	0	1	1	1	0	1	1	1	3.9	3.9	3.9	49.24	431	431	4				3	0	6.569	By matching	By matching	By MS/MS	By matching	0	3.9	3.9	3.9	7900600	0	2315400	2863900	2721300	0	0
sp|Q9SG10|CID10_ARATH	sp|Q9SG10|CID10_ARATH	1	1	1	>sp|Q9SG10|CID10_ARATH Polyadenylate-binding protein-interacting protein 10 OS=Arabidopsis thaliana GN=CID10 PE=2 SV=1	1	1	1	1	1	1	1	1	1	1	1	1	1	1	1	1	9.3	9.3	9.3	38.737	353	353	3			4		0	42.124	By MS/MS	By MS/MS	By MS/MS	By MS/MS	9.3	9.3	9.3	9.3	14013000	4773800	4019500	2676800	2543100	0	0
sp|Q9SGC1|PGMC2_ARATH;tr|F4I6W3|F4I6W3_ARATH;tr|F4I6W4|F4I6W4_ARATH;sp|O49299|PGMC1_ARATH	sp|Q9SGC1|PGMC2_ARATH;tr|F4I6W3|F4I6W3_ARATH;tr|F4I6W4|F4I6W4_ARATH;sp|O49299|PGMC1_ARATH	2;2;2;1	2;2;2;1	2;2;2;1	>sp|Q9SGC1|PGMC2_ARATH Probable phosphoglucomutase, cytoplasmic 2 OS=Arabidopsis thaliana GN=At1g70730 PE=2 SV=1;>tr|F4I6W3|F4I6W3_ARATH Phosphoglucomutase OS=Arabidopsis thaliana GN=At1g70730 PE=4 SV=1;>tr|F4I6W4|F4I6W4_ARATH Phosphoglucomutase OS=Arabido	4	2	2	2	1	1	1	2	1	1	1	2	1	1	1	2	7.5	7.5	7.5	63.481	585	585;605;662;583	2.2	2	9	3	1	0	27.633	By MS/MS	By MS/MS	By MS/MS	By MS/MS	3.9	3.9	3.9	7.5	64842000	12527000	25752000	7424800	19138000	96772000	73368000
sp|Q9SGN6|NSL1_ARATH	sp|Q9SGN6|NSL1_ARATH	1	1	1	>sp|Q9SGN6|NSL1_ARATH MACPF domain-containing protein NSL1 OS=Arabidopsis thaliana GN=NSL1 PE=2 SV=1	1	1	1	1	0	1	1	1	0	1	1	1	0	1	1	1	3.3	3.3	3.3	67.979	612	612	1.8	2	2	1		0	7.0915	By matching	By matching	By MS/MS	By MS/MS	0	3.3	3.3	3.3	4070100	0	2351200	855810	863090	0	0
sp|Q9SH69|6PGD1_ARATH	sp|Q9SH69|6PGD1_ARATH	1	1	1	>sp|Q9SH69|6PGD1_ARATH 6-phosphogluconate dehydrogenase, decarboxylating 1, chloroplastic OS=Arabidopsis thaliana GN=At1g64190 PE=1 SV=1	1	1	1	1	1	1	1	0	1	1	1	0	1	1	1	0	3.3	3.3	3.3	53.377	487	487	1	3				0	6.906	By matching	By MS/MS	By matching	By matching	3.3	3.3	3.3	0	1405400	194780	374610	836000	0	0	0
sp|Q9SHC8|VAP12_ARATH	sp|Q9SHC8|VAP12_ARATH	4	4	4	>sp|Q9SHC8|VAP12_ARATH Vesicle-associated protein 1-2 OS=Arabidopsis thaliana GN=PVA12 PE=1 SV=1	1	4	4	4	3	4	3	3	3	4	3	3	3	4	3	3	23.8	23.8	23.8	26.442	239	239	1.82	19	22	6	2	0	63.228	By MS/MS	By MS/MS	By MS/MS	By MS/MS	23.8	23.8	23.8	23.8	620640000	112240000	111760000	259150000	137500000	1153800000	849600000
sp|Q9SHE8|PSAF_ARATH	sp|Q9SHE8|PSAF_ARATH	2	2	2	>sp|Q9SHE8|PSAF_ARATH Photosystem I reaction center subunit III, chloroplastic OS=Arabidopsis thaliana GN=PSAF PE=1 SV=1	1	2	2	2	1	2	1	2	1	2	1	2	1	2	1	2	17.2	17.2	17.2	24.173	221	221	2.92		5	3	4	0	15.131	By MS/MS	By MS/MS	By MS/MS	By MS/MS	8.1	17.2	8.1	17.2	82471000	10116000	33420000	16529000	22405000	0	82499000
tr|F4IFQ0|F4IFQ0_ARATH;sp|Q9SHS7|BSL3_ARATH;tr|F4HW26|F4HW26_ARATH;sp|Q9SJF0|BSL2_ARATH	tr|F4IFQ0|F4IFQ0_ARATH;sp|Q9SHS7|BSL3_ARATH;tr|F4HW26|F4HW26_ARATH;sp|Q9SJF0|BSL2_ARATH	1;1;1;1	1;1;1;1	1;1;1;1	>tr|F4IFQ0|F4IFQ0_ARATH Serine/threonine-protein phosphatase OS=Arabidopsis thaliana GN=BSL3 PE=1 SV=1;>sp|Q9SHS7|BSL3_ARATH Serine/threonine-protein phosphatase BSL3 OS=Arabidopsis thaliana GN=BSL3 PE=1 SV=2;>tr|F4HW26|F4HW26_ARATH Serine/threonine-protei	4	1	1	1	1	1	1	1	1	1	1	1	1	1	1	1	1.2	1.2	1.2	107.02	1001	1001;1006;1013;1018	2.6	1		4		0	7.1607	By matching	By matching	By MS/MS	By MS/MS	1.2	1.2	1.2	1.2	5262100	1169500	771460	2767800	553320	0	0
tr|F4IHJ8|F4IHJ8_ARATH;sp|Q9SIK2|RS252_ARATH	tr|F4IHJ8|F4IHJ8_ARATH;sp|Q9SIK2|RS252_ARATH	2;2	2;2	1;1	>tr|F4IHJ8|F4IHJ8_ARATH 40S ribosomal protein S25-2 OS=Arabidopsis thaliana GN=At2g21580 PE=4 SV=1;>sp|Q9SIK2|RS252_ARATH 40S ribosomal protein S25-2 OS=Arabidopsis thaliana GN=RPS25B PE=2 SV=1	2	2	2	1	1	2	1	2	1	2	1	2	0	1	0	1	22.4	22.4	13.1	11.941	107	107;108	3.56		2		7	0	15.938	By matching	By MS/MS	By MS/MS	By MS/MS	9.3	22.4	9.3	22.4	82097000	9282900	25340000	22048000	25426000	0	81126000
sp|Q9SIP7|RS31_ARATH;sp|Q9FJA6|RS33_ARATH	sp|Q9SIP7|RS31_ARATH	3;1	1;0	1;0	>sp|Q9SIP7|RS31_ARATH 40S ribosomal protein S3-1 OS=Arabidopsis thaliana GN=RPS3A PE=1 SV=1	2	3	1	1	1	3	1	1	0	1	0	0	0	1	0	0	15.2	5.2	5.2	27.519	250	250;248	2		1			0	7.2662	By matching	By MS/MS	By matching	By matching	5.2	15.2	5.2	5.2	1871500	0	1871500	0	0	0	5119600
sp|Q9SJ12|ATP7_ARATH;tr|F4III4|F4III4_ARATH	sp|Q9SJ12|ATP7_ARATH;tr|F4III4|F4III4_ARATH	4;3	4;3	4;3	>sp|Q9SJ12|ATP7_ARATH Probable ATP synthase 24 kDa subunit, mitochondrial OS=Arabidopsis thaliana GN=At2g21870 PE=1 SV=1;>tr|F4III4|F4III4_ARATH Mitochondrial F1F0-ATP synthase subunit Fad OS=Arabidopsis thaliana GN=MGP1 PE=4 SV=1	2	4	4	4	3	4	3	3	3	4	3	3	3	4	3	3	20.8	20.8	20.8	27.597	240	240;220	2.95		8	6	7	0	97.993	By MS/MS	By MS/MS	By MS/MS	By MS/MS	16.2	20.8	16.2	16.2	31087000	3430600	9799000	1266800	16590000	23122000	29630000
sp|Q9SJE1|CHLD_ARATH	sp|Q9SJE1|CHLD_ARATH	1	1	1	>sp|Q9SJE1|CHLD_ARATH Magnesium-chelatase subunit ChlD, chloroplastic OS=Arabidopsis thaliana GN=CHLD PE=1 SV=3	1	1	1	1	0	0	0	1	0	0	0	1	0	0	0	1	1.7	1.7	1.7	83.283	760	760	4				1	0	7.2828	By matching	By matching	By matching	By MS/MS	0	0	0	1.7	258330	0	0	0	258330	0	0
sp|Q9SJT7|VHAA2_ARATH	sp|Q9SJT7|VHAA2_ARATH	5	2	2	>sp|Q9SJT7|VHAA2_ARATH V-type proton ATPase subunit a2 OS=Arabidopsis thaliana GN=VHA-a2 PE=1 SV=1	1	5	2	2	5	4	2	3	2	1	0	0	2	1	0	0	7.9	4.1	4.1	93.105	821	821	2.67		1	2		0	11.836	By MS/MS	By MS/MS	By matching	By matching	7.9	7.3	3.5	5.2	2283200	1539000	744190	0	0	15076000	0
tr|F4IGL7|F4IGL7_ARATH;tr|F4IGL5|F4IGL5_ARATH;sp|Q9SJU4|ALFC1_ARATH	tr|F4IGL7|F4IGL7_ARATH;tr|F4IGL5|F4IGL5_ARATH;sp|Q9SJU4|ALFC1_ARATH	4;4;4	4;4;4	3;3;3	>tr|F4IGL7|F4IGL7_ARATH Fructose-bisphosphate aldolase OS=Arabidopsis thaliana GN=FBA1 PE=3 SV=1;>tr|F4IGL5|F4IGL5_ARATH Fructose-bisphosphate aldolase OS=Arabidopsis thaliana GN=FBA1 PE=3 SV=1;>sp|Q9SJU4|ALFC1_ARATH Probable fructose-bisphosphate aldolase	3	4	4	3	1	2	0	3	1	2	0	3	1	1	0	3	19.9	19.9	15.1	33.323	311	311;389;399	3.33		1	2	3	0	23.831	By matching	By MS/MS	By matching	By MS/MS	3.9	11.6	0	15.1	5601400	486520	2304000	0	2810900	0	0
sp|Q9SK50|TIC55_ARATH	sp|Q9SK50|TIC55_ARATH	4	4	4	>sp|Q9SK50|TIC55_ARATH Protein TIC 55, chloroplastic OS=Arabidopsis thaliana GN=TIC55 PE=1 SV=1	1	4	4	4	2	3	1	1	2	3	1	1	2	3	1	1	9.1	9.1	9.1	60.607	539	539	3.2		2	4	4	0	33.715	By MS/MS	By MS/MS	By MS/MS	By MS/MS	3.7	7.4	2	2	26200000	9450400	9349200	3184800	4215300	0	38749000
sp|Q9SK92|ATL15_ARATH	sp|Q9SK92|ATL15_ARATH	1	1	1	>sp|Q9SK92|ATL15_ARATH E3 ubiquitin-protein ligase ATL15 OS=Arabidopsis thaliana GN=ATL15 PE=1 SV=1	1	1	1	1	1	1	1	1	1	1	1	1	1	1	1	1	4.7	4.7	4.7	42.225	381	381	2.14	3		4		0	10.593	By MS/MS	By MS/MS	By MS/MS	By MS/MS	4.7	4.7	4.7	4.7	8209900	3025900	2014400	2359400	810110	0	0
sp|Q9SKC9|NDUB7_ARATH	sp|Q9SKC9|NDUB7_ARATH	1	1	1	>sp|Q9SKC9|NDUB7_ARATH NADH dehydrogenase [ubiquinone] 1 beta subcomplex subunit 7 OS=Arabidopsis thaliana GN=At2g02050 PE=3 SV=1	1	1	1	1	0	1	0	1	0	1	0	1	0	1	0	1	11.7	11.7	11.7	11.74	103	103	4				2	0.0062257	6.0089	By matching	By matching	By matching	By MS/MS	0	11.7	0	11.7	372370	0	33105	0	339260	0	0
sp|Q9SKK4|GSL_ARATH	sp|Q9SKK4|GSL_ARATH	2	2	2	>sp|Q9SKK4|GSL_ARATH Probable 2-oxoacid dependent dioxygenase OS=Arabidopsis thaliana GN=GSL-OH PE=2 SV=1	1	2	2	2	0	2	2	2	0	2	2	2	0	2	2	2	7	7	7	40.351	359	359	3.44		2	1	6	0	14.162	By matching	By MS/MS	By matching	By MS/MS	0	7	7	7	24425000	0	11885000	4306800	8233000	0	26281000
sp|Q9SKU1|CLC1_ARATH	sp|Q9SKU1|CLC1_ARATH	1	1	1	>sp|Q9SKU1|CLC1_ARATH Clathrin light chain 1 OS=Arabidopsis thaliana GN=At2g20760 PE=2 SV=1	1	1	1	1	0	0	0	1	0	0	0	1	0	0	0	1	8.9	8.9	8.9	37.225	338	338	4				1	0	7.1736	By matching	By matching	By matching	By MS/MS	0	0	0	8.9	2121400	0	0	0	2121400	0	0
sp|Q9SKX4|RK3A_ARATH	sp|Q9SKX4|RK3A_ARATH	2	2	2	>sp|Q9SKX4|RK3A_ARATH 50S ribosomal protein L3-1, chloroplastic OS=Arabidopsis thaliana GN=RPL3A PE=2 SV=1	1	2	2	2	0	0	0	2	0	0	0	2	0	0	0	2	10	10	10	29.363	271	271	3			2		0	11.845	By matching	By matching	By matching	By MS/MS	0	0	0	10	1680300	0	0	0	1680300	0	0
sp|Q9SKY8|HSP7H_ARATH	sp|Q9SKY8|HSP7H_ARATH	1	1	1	>sp|Q9SKY8|HSP7H_ARATH Heat shock 70 kDa protein 8 OS=Arabidopsis thaliana GN=HSP70-8 PE=1 SV=1	1	1	1	1	1	1	1	1	1	1	1	1	1	1	1	1	3.2	3.2	3.2	60.989	563	563	2.33	2		4		0	18.025	By matching	By matching	By MS/MS	By matching	3.2	3.2	3.2	3.2	9559900	2923300	1994700	2615900	2026000	0	0
sp|Q9SKZ1|PUR_ARATH	sp|Q9SKZ1|PUR_ARATH	1	1	1	>sp|Q9SKZ1|PUR_ARATH Transcription factor Pur-alpha 1 OS=Arabidopsis thaliana GN=PURA1 PE=1 SV=2	1	1	1	1	1	1	1	1	1	1	1	1	1	1	1	1	5.7	5.7	5.7	32.2	296	296	1	4				0	6.6116	By MS/MS	By MS/MS	By matching	By MS/MS	5.7	5.7	5.7	5.7	1399700	179820	411220	600240	208440	0	0
tr|F4IUD7|F4IUD7_ARATH;sp|Q9SL76|P2C19_ARATH	tr|F4IUD7|F4IUD7_ARATH;sp|Q9SL76|P2C19_ARATH	1;1	1;1	1;1	>tr|F4IUD7|F4IUD7_ARATH Protein phosphatase 2C and cyclic nucleotide-binding/kinase domain-containing protein OS=Arabidopsis thaliana GN=At2g20050 PE=3 SV=1;>sp|Q9SL76|P2C19_ARATH Protein phosphatase 2C and cyclic nucleotide-binding/kinase domain-containin	2	1	1	1	0	1	0	1	0	1	0	1	0	1	0	1	1.7	1.7	1.7	121.09	1091	1091;1094	2.33		2	1		0	32.363	By matching	By MS/MS	By matching	By MS/MS	0	1.7	0	1.7	5716700	0	3974300	0	1742400	0	13793000
sp|Q9SLD2|DGAT1_ARATH	sp|Q9SLD2|DGAT1_ARATH	2	2	2	>sp|Q9SLD2|DGAT1_ARATH Diacylglycerol O-acyltransferase 1 OS=Arabidopsis thaliana GN=DGAT1 PE=1 SV=2	1	2	2	2	1	1	2	2	1	1	2	2	1	1	2	2	11.9	11.9	11.9	58.985	520	520	2.33	3		6		0	127.42	By MS/MS	By MS/MS	By MS/MS	By MS/MS	5.8	5.8	11.9	11.9	30689000	3227300	2067600	17049000	8345700	0	0
sp|Q9SLF7|RLA22_ARATH;tr|F4IGR3|F4IGR3_ARATH	sp|Q9SLF7|RLA22_ARATH;tr|F4IGR3|F4IGR3_ARATH	6;5	6;5	2;1	>sp|Q9SLF7|RLA22_ARATH 60S acidic ribosomal protein P2-2 OS=Arabidopsis thaliana GN=RPP2B PE=1 SV=1;>tr|F4IGR3|F4IGR3_ARATH 60S acidic ribosomal protein P2-2 OS=Arabidopsis thaliana GN=At2g27710 PE=3 SV=1	2	6	6	2	5	6	5	5	5	6	5	5	1	2	1	2	69.6	69.6	46.1	11.444	115	115;98	1.98	45	22	33	5	0	323.31	By MS/MS	By MS/MS	By MS/MS	By MS/MS	52.2	69.6	40.9	68.7	628240000	214150000	189220000	160680000	64194000	730320000	681820000
tr|B6EUB6|B6EUB6_ARATH;tr|F4ITZ4|F4ITZ4_ARATH;tr|Q3EBK1|Q3EBK1_ARATH;sp|Q9SLG0|NFYB1_ARATH;tr|F4ITZ0|F4ITZ0_ARATH	tr|B6EUB6|B6EUB6_ARATH;tr|F4ITZ4|F4ITZ4_ARATH;tr|Q3EBK1|Q3EBK1_ARATH;sp|Q9SLG0|NFYB1_ARATH;tr|F4ITZ0|F4ITZ0_ARATH	1;1;1;1;1	1;1;1;1;1	1;1;1;1;1	>tr|B6EUB6|B6EUB6_ARATH Nuclear transcription factor Y subunit B-1 OS=Arabidopsis thaliana GN=NF-YB1 PE=1 SV=1;>tr|F4ITZ4|F4ITZ4_ARATH Nuclear transcription factor Y subunit B-1 OS=Arabidopsis thaliana GN=NF-YB1 PE=1 SV=1;>tr|Q3EBK1|Q3EBK1_ARATH AT2G38880	5	1	1	1	0	1	1	1	0	1	1	1	0	1	1	1	17	17	17	12.446	112	112;139;140;141;164	3			3		0	6.7462	By matching	By MS/MS	By matching	By matching	0	17	17	17	1189300	0	503370	256680	429270	0	0
sp|Q9SM23|ACBP1_ARATH	sp|Q9SM23|ACBP1_ARATH	1	1	1	>sp|Q9SM23|ACBP1_ARATH Acyl-CoA-binding domain-containing protein 1 OS=Arabidopsis thaliana GN=ACBP1 PE=1 SV=2	1	1	1	1	0	1	1	1	0	1	1	1	0	1	1	1	7.7	7.7	7.7	37.526	338	338	3			4		0	8.7299	By matching	By MS/MS	By MS/MS	By MS/MS	0	7.7	7.7	7.7	11855000	0	8956400	1559000	1339800	0	0
sp|Q9SMM5|SWT11_ARATH	sp|Q9SMM5|SWT11_ARATH	1	1	1	>sp|Q9SMM5|SWT11_ARATH Bidirectional sugar transporter SWEET11 OS=Arabidopsis thaliana GN=SWEET11 PE=1 SV=1	1	1	1	1	1	1	1	1	1	1	1	1	1	1	1	1	4.8	4.8	4.8	31.921	289	289	2	4	2	4		0	7.7134	By MS/MS	By MS/MS	By MS/MS	By MS/MS	4.8	4.8	4.8	4.8	35851000	9999900	11817000	8636700	5397900	0	0
sp|Q9SMT7|4CLLA_ARATH	sp|Q9SMT7|4CLLA_ARATH	5	5	5	>sp|Q9SMT7|4CLLA_ARATH Oxalate--CoA ligase OS=Arabidopsis thaliana GN=AAE3 PE=1 SV=1	1	5	5	5	3	4	2	4	3	4	2	4	3	4	2	4	12.3	12.3	12.3	55.544	514	514	2.84		9	4	6	0	34.406	By matching	By MS/MS	By matching	By MS/MS	7.4	10.1	4.3	9.5	22696000	2358400	12517000	966300	6854600	33712000	34333000
sp|Q9SMX3|VDAC3_ARATH	sp|Q9SMX3|VDAC3_ARATH	7	7	5	>sp|Q9SMX3|VDAC3_ARATH Mitochondrial outer membrane protein porin 3 OS=Arabidopsis thaliana GN=VDAC3 PE=1 SV=3	1	7	7	5	3	6	5	6	3	6	5	6	2	4	3	4	31.8	31.8	27.4	29.21	274	274	3.19		9	3	14	0	78.435	By matching	By MS/MS	By MS/MS	By MS/MS	15	27.4	20.4	24.8	64238000	5731500	26561000	12964000	18982000	52463000	60929000
sp|Q9SMX5|AGD4_ARATH	sp|Q9SMX5|AGD4_ARATH	1	1	1	>sp|Q9SMX5|AGD4_ARATH ADP-ribosylation factor GTPase-activating protein AGD4 OS=Arabidopsis thaliana GN=AGD4 PE=2 SV=2	1	1	1	1	0	0	1	0	0	0	1	0	0	0	1	0	2.2	2.2	2.2	86.977	775	775	1	1				0	8.2138	By matching	By matching	By MS/MS	By matching	0	0	2.2	0	482020	0	0	482020	0	0	0
sp|Q9SNB4|PCL1_ARATH;tr|F4J959|F4J959_ARATH	sp|Q9SNB4|PCL1_ARATH;tr|F4J959|F4J959_ARATH	1;1	1;1	1;1	>sp|Q9SNB4|PCL1_ARATH Transcription factor LUX OS=Arabidopsis thaliana GN=LUX PE=1 SV=1;>tr|F4J959|F4J959_ARATH Protein phytoclock 1 OS=Arabidopsis thaliana GN=PCL1 PE=4 SV=1	2	1	1	1	1	1	1	0	1	1	1	0	1	1	1	0	9.6	9.6	9.6	34.649	323	323;324	3			3		0	6.9848	By MS/MS	By MS/MS	By matching	By matching	9.6	9.6	9.6	0	1215700	474670	426360	314620	0	0	0
sp|Q9SNC6|PUB13_ARATH	sp|Q9SNC6|PUB13_ARATH	1	1	1	>sp|Q9SNC6|PUB13_ARATH U-box domain-containing protein 13 OS=Arabidopsis thaliana GN=PUB13 PE=1 SV=1	1	1	1	1	0	0	0	1	0	0	0	1	0	0	0	1	1.8	1.8	1.8	71.965	660	660	1	1				0.0040128	6.101	By matching	By matching	By matching	By MS/MS	0	0	0	1.8	230930	0	0	0	230930	0	0
sp|Q9SPK5|FTHS_ARATH	sp|Q9SPK5|FTHS_ARATH	2	2	2	>sp|Q9SPK5|FTHS_ARATH Formate--tetrahydrofolate ligase OS=Arabidopsis thaliana GN=THFS PE=1 SV=1	1	2	2	2	0	2	1	2	0	2	1	2	0	2	1	2	5.8	5.8	5.8	67.801	634	634	3		3	1	3	0	40.035	By matching	By MS/MS	By MS/MS	By MS/MS	0	5.8	3.5	5.8	13061000	0	6078300	3922200	3060800	0	16759000
sp|Q9SQH9|AMT13_ARATH	sp|Q9SQH9|AMT13_ARATH	1	1	1	>sp|Q9SQH9|AMT13_ARATH Ammonium transporter 1 member 3 OS=Arabidopsis thaliana GN=AMT1-3 PE=2 SV=2	1	1	1	1	1	0	1	1	1	0	1	1	1	0	1	1	5.2	5.2	5.2	53.297	498	498	2		3			0	7.2302	By MS/MS	By matching	By MS/MS	By MS/MS	5.2	0	5.2	5.2	8213400	2944900	0	3734800	1533700	0	0
sp|Q9SQI8|ODP24_ARATH	sp|Q9SQI8|ODP24_ARATH	2	2	2	>sp|Q9SQI8|ODP24_ARATH Dihydrolipoyllysine-residue acetyltransferase component 4 of pyruvate dehydrogenase complex, chloroplastic OS=Arabidopsis thaliana GN=LTA2 PE=2 SV=1	1	2	2	2	1	2	1	1	1	2	1	1	1	2	1	1	6.7	6.7	6.7	50.08	480	480	2.67		2	4		0	12.514	By matching	By MS/MS	By matching	By MS/MS	3.3	6.7	3.3	3.3	6166600	674960	4028100	229580	1234000	0	12725000
sp|Q9SR02|MED14_ARATH	sp|Q9SR02|MED14_ARATH	1	1	1	>sp|Q9SR02|MED14_ARATH Mediator of RNA polymerase II transcription subunit 14 OS=Arabidopsis thaliana GN=MED14 PE=1 SV=1	1	1	1	1	1	1	1	1	1	1	1	1	1	1	1	1	0.9	0.9	0.9	185.51	1703	1703	2.33	2		4		0	6.7617	By matching	By MS/MS	By MS/MS	By matching	0.9	0.9	0.9	0.9	3133200	767120	793820	1291100	281210	0	0
sp|Q9SR37|BGL23_ARATH;sp|Q9C525|BGL21_ARATH	sp|Q9SR37|BGL23_ARATH	13;2	13;2	12;1	>sp|Q9SR37|BGL23_ARATH Beta-glucosidase 23 OS=Arabidopsis thaliana GN=BGLU23 PE=1 SV=1	2	13	13	12	6	11	4	9	6	11	4	9	5	10	3	8	36.8	36.8	35.3	59.72	524	524;524	2.82		23	6	15	0	323.31	By MS/MS	By MS/MS	By MS/MS	By MS/MS	17.9	34.5	10.5	24.2	156800000	22387000	91647000	10944000	31823000	152880000	186520000
sp|Q9SRG3|PDI12_ARATH	sp|Q9SRG3|PDI12_ARATH	6	2	2	>sp|Q9SRG3|PDI12_ARATH Protein disulfide isomerase-like 1-2 OS=Arabidopsis thaliana GN=PDIL1-2 PE=2 SV=1	1	6	2	2	3	6	3	5	0	2	0	1	0	2	0	1	12.8	5.3	5.3	56.364	508	508	2		3			0	11.79	By matching	By MS/MS	By matching	By matching	7.1	12.8	7.1	10.2	4188400	0	3774500	0	413950	0	10325000
sp|Q9SRH5|VDAC1_ARATH	sp|Q9SRH5|VDAC1_ARATH	6	4	4	>sp|Q9SRH5|VDAC1_ARATH Mitochondrial outer membrane protein porin 1 OS=Arabidopsis thaliana GN=VDAC1 PE=1 SV=3	1	6	4	4	3	5	2	3	2	3	0	1	2	3	0	1	23.6	19.2	19.2	29.425	276	276	2		6			0	28.988	By MS/MS	By MS/MS	By matching	By MS/MS	14.9	19.2	4.3	11.2	9060700	327430	7850000	0	883330	0	21474000
sp|Q9SRH6|HIR3_ARATH;sp|Q9FM19|HIR1_ARATH	sp|Q9SRH6|HIR3_ARATH	5;1	5;1	5;1	>sp|Q9SRH6|HIR3_ARATH Hypersensitive-induced response protein 3 OS=Arabidopsis thaliana GN=HIR3 PE=1 SV=1	2	5	5	5	2	5	2	4	2	5	2	4	2	5	2	4	23.5	23.5	23.5	31.321	285	285;286	2.57	3	2	7	2	0	30.785	By MS/MS	By MS/MS	By matching	By MS/MS	9.5	23.5	9.1	16.1	8907000	564820	4667700	921300	2753200	8240900	8044100
sp|Q9SRQ6|NPC3_ARATH	sp|Q9SRQ6|NPC3_ARATH	1	1	1	>sp|Q9SRQ6|NPC3_ARATH Non-specific phospholipase C3 OS=Arabidopsis thaliana GN=NPC3 PE=2 SV=1	1	1	1	1	1	1	1	1	1	1	1	1	1	1	1	1	3.4	3.4	3.4	59.097	523	523	2.14	3		4		0	8.8843	By MS/MS	By MS/MS	By MS/MS	By MS/MS	3.4	3.4	3.4	3.4	8376700	3190500	1850200	2482400	853530	0	0
sp|Q9SRT3|CSLC6_ARATH	sp|Q9SRT3|CSLC6_ARATH	1	1	1	>sp|Q9SRT3|CSLC6_ARATH Probable xyloglucan glycosyltransferase 6 OS=Arabidopsis thaliana GN=CSLC6 PE=1 SV=1	1	1	1	1	1	1	1	1	1	1	1	1	1	1	1	1	1.8	1.8	1.8	78.37	682	682	2	4		4		0	7.5814	By MS/MS	By MS/MS	By MS/MS	By MS/MS	1.8	1.8	1.8	1.8	17506000	5195300	5478100	4564300	2268300	0	0
sp|Q9SRT9|RGP1_ARATH;sp|Q9LFW1|RGP2_ARATH;sp|O22666|RGP3_ARATH;sp|Q9LUE6|RGP4_ARATH	sp|Q9SRT9|RGP1_ARATH;sp|Q9LFW1|RGP2_ARATH	3;2;1;1	3;2;1;1	3;2;1;1	>sp|Q9SRT9|RGP1_ARATH UDP-arabinopyranose mutase 1 OS=Arabidopsis thaliana GN=RGP1 PE=1 SV=1;>sp|Q9LFW1|RGP2_ARATH UDP-arabinopyranose mutase 2 OS=Arabidopsis thaliana GN=RGP2 PE=1 SV=1	4	3	3	3	1	2	1	3	1	2	1	3	1	2	1	3	10.6	10.6	10.6	40.629	357	357;360;362;364	3.71		1		6	0	20.629	By matching	By MS/MS	By MS/MS	By MS/MS	5	7.8	5	10.6	22489000	8688900	2764900	4412000	6623400	0	3745000
sp|Q9SRV5|METE2_ARATH	sp|Q9SRV5|METE2_ARATH	10	1	1	>sp|Q9SRV5|METE2_ARATH 5-methyltetrahydropteroyltriglutamate--homocysteine methyltransferase 2 OS=Arabidopsis thaliana GN=MS2 PE=1 SV=1	1	10	1	1	5	9	8	7	0	1	1	0	0	1	1	0	17.9	1.3	1.3	84.583	765	765	4				2	0.0024917	6.2087	By matching	By MS/MS	By MS/MS	By matching	8.6	16.6	13.9	12.7	3706200	0	3706200	0	0	0	11570000
sp|Q9SRX2|RL191_ARATH	sp|Q9SRX2|RL191_ARATH	1	1	1	>sp|Q9SRX2|RL191_ARATH 60S ribosomal protein L19-1 OS=Arabidopsis thaliana GN=RPL19A PE=2 SV=1	1	1	1	1	0	1	0	1	0	1	0	1	0	1	0	1	12.1	12.1	12.1	24.606	214	214	2.75		2	1	1	0	21.63	By matching	By MS/MS	By matching	By MS/MS	0	12.1	0	12.1	10127000	0	2711100	0	7415700	0	0
sp|Q9SRZ6|ICDHC_ARATH;sp|Q9SLK0|ICDHX_ARATH	sp|Q9SRZ6|ICDHC_ARATH	5;1	5;1	5;1	>sp|Q9SRZ6|ICDHC_ARATH Cytosolic isocitrate dehydrogenase [NADP] OS=Arabidopsis thaliana GN=CICDH PE=2 SV=1	2	5	5	5	2	1	1	3	2	1	1	3	2	1	1	3	15.6	15.6	15.6	45.746	410	410;416	3.71			2	5	0	32.993	By MS/MS	By MS/MS	By matching	By MS/MS	6.8	3.2	3.2	8.8	2503300	259730	142220	147380	1954000	0	0
sp|Q9SS17|RS241_ARATH	sp|Q9SS17|RS241_ARATH	1	1	1	>sp|Q9SS17|RS241_ARATH 40S ribosomal protein S24-1 OS=Arabidopsis thaliana GN=RPS24A PE=2 SV=1	1	1	1	1	0	1	0	0	0	1	0	0	0	1	0	0	11.3	11.3	11.3	15.372	133	133	2		1			0	7.4496	By matching	By MS/MS	By matching	By matching	0	11.3	0	0	2488600	0	2488600	0	0	0	6807500
sp|Q9SS60|PP210_ARATH	sp|Q9SS60|PP210_ARATH	1	1	1	>sp|Q9SS60|PP210_ARATH Pentatricopeptide repeat-containing protein At3g03580 OS=Arabidopsis thaliana GN=PCMP-H23 PE=2 SV=1	1	1	1	1	0	1	0	1	0	1	0	1	0	1	0	1	1.2	1.2	1.2	99.021	882	882	4				2	0.002445	6.1587	By matching	By MS/MS	By matching	By matching	0	1.2	0	1.2	947090	0	218550	0	728540	0	0
sp|Q9SSB8|CX5B2_ARATH	sp|Q9SSB8|CX5B2_ARATH	3	1	1	>sp|Q9SSB8|CX5B2_ARATH Cytochrome c oxidase subunit 5b-2, mitochondrial OS=Arabidopsis thaliana GN=COX5B-2 PE=2 SV=1	1	3	1	1	0	3	0	2	0	1	0	1	0	1	0	1	16.4	8.2	8.2	18.583	171	171	4				2	0.0047506	6.0616	By matching	By matching	By matching	By MS/MS	0	16.4	0	8.2	1900400	0	122990	0	1777400	0	0
sp|Q9STE8|TC753_ARATH	sp|Q9STE8|TC753_ARATH	4	4	4	>sp|Q9STE8|TC753_ARATH Protein TOC75-3, chloroplastic OS=Arabidopsis thaliana GN=TOC75-3 PE=1 SV=1	1	4	4	4	1	4	2	2	1	4	2	2	1	4	2	2	8.7	8.7	8.7	89.188	818	818	2.67		6		3	0	44.789	By MS/MS	By MS/MS	By MS/MS	By MS/MS	2.2	8.7	4	4	14863000	640890	9820100	3501300	900360	0	29806000
tr|F4JFX5|F4JFX5_ARATH;sp|Q9STN5|Y4833_ARATH	tr|F4JFX5|F4JFX5_ARATH;sp|Q9STN5|Y4833_ARATH	1;1	1;1	1;1	>tr|F4JFX5|F4JFX5_ARATH Uncharacterized protein OS=Arabidopsis thaliana GN=At4g08330 PE=1 SV=1;>sp|Q9STN5|Y4833_ARATH Uncharacterized protein At4g08330, chloroplastic OS=Arabidopsis thaliana GN=At4g08330 PE=1 SV=1	2	1	1	1	1	1	1	0	1	1	1	0	1	1	1	0	11.1	11.1	11.1	17.079	153	153;164	1.25	3	1			0	8.1381	By MS/MS	By MS/MS	By MS/MS	By matching	11.1	11.1	11.1	0	3730400	409760	1514300	1806300	0	0	9905700
sp|Q9STW5|MACP2_ARATH	sp|Q9STW5|MACP2_ARATH	1	1	1	>sp|Q9STW5|MACP2_ARATH MACPF domain-containing protein At4g24290 OS=Arabidopsis thaliana GN=At4g24290 PE=2 SV=1	1	1	1	1	1	1	1	1	1	1	1	1	1	1	1	1	2.1	2.1	2.1	67.933	606	606	2	4	1	4		0	7.4301	By MS/MS	By MS/MS	By MS/MS	By MS/MS	2.1	2.1	2.1	2.1	12274000	3755900	3353600	3609000	1555800	0	0
sp|Q9STW6|HSP7F_ARATH	sp|Q9STW6|HSP7F_ARATH	1	1	1	>sp|Q9STW6|HSP7F_ARATH Heat shock 70 kDa protein 6, chloroplastic OS=Arabidopsis thaliana GN=HSP70-6 PE=1 SV=1	1	1	1	1	1	1	0	0	1	1	0	0	1	1	0	0	6.4	6.4	6.4	76.507	718	718	3			2		0	7.8839	By matching	By MS/MS	By matching	By matching	6.4	6.4	0	0	2945000	1769300	1175800	0	0	0	7188200
sp|Q9STX2|VEP1_ARATH	sp|Q9STX2|VEP1_ARATH	1	1	1	>sp|Q9STX2|VEP1_ARATH 3-oxo-Delta(4,5)-steroid 5-beta-reductase OS=Arabidopsis thaliana GN=VEP1 PE=1 SV=1	1	1	1	1	1	1	1	1	1	1	1	1	1	1	1	1	3.4	3.4	3.4	44.23	388	388	3			4		0	16.378	By MS/MS	By MS/MS	By MS/MS	By MS/MS	3.4	3.4	3.4	3.4	8485400	3442100	3034800	1244700	763870	0	0
tr|F4JQ55|F4JQ55_ARATH;sp|Q9STX5|ENPL_ARATH	tr|F4JQ55|F4JQ55_ARATH;sp|Q9STX5|ENPL_ARATH	12;12	12;12	12;12	>tr|F4JQ55|F4JQ55_ARATH HSP90-like protein GRP94 OS=Arabidopsis thaliana GN=SHD PE=3 SV=1;>sp|Q9STX5|ENPL_ARATH Endoplasmin homolog OS=Arabidopsis thaliana GN=SHD PE=1 SV=1	2	12	12	12	4	8	2	9	4	8	2	9	4	8	2	9	21.6	21.6	21.6	94.148	823	823;823	2.71		15	1	8	0	112.87	By MS/MS	By MS/MS	By MS/MS	By MS/MS	6.1	15.8	3.8	14	26281000	1357400	15785000	913460	8224800	24611000	37786000
tr|F4JRG0|F4JRG0_ARATH;sp|Q9SU08|AUXI1_ARATH;tr|F4JRF7|F4JRF7_ARATH;sp|Q0WQ57|AUXI2_ARATH	tr|F4JRG0|F4JRG0_ARATH;sp|Q9SU08|AUXI1_ARATH;tr|F4JRF7|F4JRF7_ARATH;sp|Q0WQ57|AUXI2_ARATH	3;3;2;2	3;3;2;2	3;3;2;2	>tr|F4JRG0|F4JRG0_ARATH Auxilin-related protein 1 OS=Arabidopsis thaliana GN=At4g12780 PE=4 SV=1;>sp|Q9SU08|AUXI1_ARATH Auxilin-related protein 1 OS=Arabidopsis thaliana GN=At4g12780 PE=1 SV=2;>tr|F4JRF7|F4JRF7_ARATH Auxilin-related protein 2 OS=Arabidopsi	4	3	3	3	3	3	3	2	3	3	3	2	3	3	3	2	6.8	6.8	6.8	98.984	894	894;904;889;891	1.69	12	10	4		0	52.346	By MS/MS	By MS/MS	By MS/MS	By MS/MS	6.8	6.8	6.8	4.5	48563000	12641000	15343000	14974000	5605100	107070000	84065000
sp|Q9SU13|FLA2_ARATH	sp|Q9SU13|FLA2_ARATH	1	1	1	>sp|Q9SU13|FLA2_ARATH Fasciclin-like arabinogalactan protein 2 OS=Arabidopsis thaliana GN=FLA2 PE=1 SV=1	1	1	1	1	1	1	1	1	1	1	1	1	1	1	1	1	4	4	4	43.448	403	403	3.2			4	1	0	95.375	By MS/MS	By MS/MS	By MS/MS	By MS/MS	4	4	4	4	3829300	81717	0	3747600	0	0	0
sp|Q9SU40|SKU5_ARATH	sp|Q9SU40|SKU5_ARATH	1	1	1	>sp|Q9SU40|SKU5_ARATH Monocopper oxidase-like protein SKU5 OS=Arabidopsis thaliana GN=SKU5 PE=1 SV=1	1	1	1	1	0	1	1	1	0	1	1	1	0	1	1	1	2.2	2.2	2.2	65.637	587	587	3.4		1	1	3	0.00086957	6.4014	By matching	By MS/MS	By MS/MS	By MS/MS	0	2.2	2.2	2.2	19045000	0	8346700	4733400	5964800	0	0
sp|Q9SUF1|WTR31_ARATH	sp|Q9SUF1|WTR31_ARATH	1	1	1	>sp|Q9SUF1|WTR31_ARATH WAT1-related protein At4g08290 OS=Arabidopsis thaliana GN=At4g08290 PE=2 SV=1	1	1	1	1	1	1	1	1	1	1	1	1	1	1	1	1	2.9	2.9	2.9	41.723	384	384	2	4		4		0	8.3022	By matching	By MS/MS	By MS/MS	By MS/MS	2.9	2.9	2.9	2.9	10254000	2774300	2786700	3775800	917400	0	0
sp|Q9SUI4|PSAL_ARATH	sp|Q9SUI4|PSAL_ARATH	2	2	2	>sp|Q9SUI4|PSAL_ARATH Photosystem I reaction center subunit XI, chloroplastic OS=Arabidopsis thaliana GN=PSAL PE=1 SV=2	1	2	2	2	0	2	1	2	0	2	1	2	0	2	1	2	10.5	10.5	10.5	23.051	219	219	3.2		2		3	0	13.009	By matching	By MS/MS	By matching	By MS/MS	0	10.5	3.7	10.5	37741000	0	19837000	11556000	6347500	0	54827000
sp|Q9SUR3|RTNLA_ARATH	sp|Q9SUR3|RTNLA_ARATH	1	1	1	>sp|Q9SUR3|RTNLA_ARATH Reticulon-like protein B1 OS=Arabidopsis thaliana GN=RTNLB1 PE=1 SV=1	1	1	1	1	0	1	0	0	0	1	0	0	0	1	0	0	6.2	6.2	6.2	30.528	275	275	2		1			0	8.5212	By matching	By MS/MS	By matching	By matching	0	6.2	0	0	2339500	0	2339500	0	0	0	6399700
tr|F4JP99|F4JP99_ARATH;sp|Q9SUR6|CORI3_ARATH	tr|F4JP99|F4JP99_ARATH;sp|Q9SUR6|CORI3_ARATH	1;1	1;1	1;1	>tr|F4JP99|F4JP99_ARATH Cystine lyase OS=Arabidopsis thaliana GN=CORI3 PE=4 SV=1;>sp|Q9SUR6|CORI3_ARATH Cystine lyase CORI3 OS=Arabidopsis thaliana GN=CORI3 PE=1 SV=1	2	1	1	1	0	1	0	0	0	1	0	0	0	1	0	0	7.6	7.6	7.6	42.228	380	380;422	3			1		0.0054602	6.0143	By matching	By MS/MS	By matching	By matching	0	7.6	0	0	475180	0	475180	0	0	0	2905100
sp|Q9SUS3|APBLB_ARATH;tr|F4JNZ8|F4JNZ8_ARATH	sp|Q9SUS3|APBLB_ARATH;tr|F4JNZ8|F4JNZ8_ARATH	1;1	1;1	1;1	>sp|Q9SUS3|APBLB_ARATH Beta-adaptin-like protein B OS=Arabidopsis thaliana GN=BETAB-AD PE=1 SV=1;>tr|F4JNZ8|F4JNZ8_ARATH Beta-adaptin-like protein B OS=Arabidopsis thaliana GN=At4g11380 PE=1 SV=1	2	1	1	1	0	1	1	1	0	1	1	1	0	1	1	1	4	4	4	99.371	894	894;916	2.6	1		4		0	16.715	By matching	By MS/MS	By MS/MS	By MS/MS	0	4	4	4	15503000	0	5342400	5997300	4163200	0	0
tr|F4JUC2|F4JUC2_ARATH;sp|Q9SUU5|QCR71_ARATH	tr|F4JUC2|F4JUC2_ARATH;sp|Q9SUU5|QCR71_ARATH	1;1	1;1	1;1	>tr|F4JUC2|F4JUC2_ARATH Cytochrome bd ubiquinol oxidase OS=Arabidopsis thaliana GN=At4g32470 PE=1 SV=1;>sp|Q9SUU5|QCR71_ARATH Cytochrome b-c1 complex subunit 7-1 OS=Arabidopsis thaliana GN=QCR7-1 PE=1 SV=1	2	1	1	1	1	1	1	1	1	1	1	1	1	1	1	1	9.9	9.9	9.9	12.046	101	101;122	3			4		0	6.6435	By matching	By matching	By matching	By MS/MS	9.9	9.9	9.9	9.9	2102800	559130	368680	302400	872580	0	0
sp|Q9SV21|COPB1_ARATH;sp|Q9SV20|COPB2_ARATH	sp|Q9SV21|COPB1_ARATH;sp|Q9SV20|COPB2_ARATH	1;1	1;1	1;1	>sp|Q9SV21|COPB1_ARATH Coatomer subunit beta-1 OS=Arabidopsis thaliana GN=At4g31480 PE=2 SV=2;>sp|Q9SV20|COPB2_ARATH Coatomer subunit beta-2 OS=Arabidopsis thaliana GN=At4g31490 PE=2 SV=2	2	1	1	1	1	1	1	1	1	1	1	1	1	1	1	1	2	2	2	106.14	948	948;948	3			8		0	14.031	By matching	By MS/MS	By MS/MS	By matching	2	2	2	2	13049000	5413900	4243400	1761900	1630100	24499000	23726000
sp|Q9SV31|PIP25_ARATH	sp|Q9SV31|PIP25_ARATH	1	1	1	>sp|Q9SV31|PIP25_ARATH Probable aquaporin PIP2-5 OS=Arabidopsis thaliana GN=PIP2-5 PE=1 SV=1	1	1	1	1	1	1	1	1	1	1	1	1	1	1	1	1	3.8	3.8	3.8	30.589	286	286	2		4			0.002455	6.1679	By matching	By matching	By MS/MS	By matching	3.8	3.8	3.8	3.8	13205000	3727000	3219900	3652200	2606400	0	0
sp|Q9SVC2|SY122_ARATH	sp|Q9SVC2|SY122_ARATH	1	1	1	>sp|Q9SVC2|SY122_ARATH Syntaxin-122 OS=Arabidopsis thaliana GN=SYP122 PE=1 SV=1	1	1	1	1	1	1	1	1	1	1	1	1	1	1	1	1	5.6	5.6	5.6	37.836	341	341	2.27	3	2	6		0	7.5468	By MS/MS	By MS/MS	By matching	By MS/MS	5.6	5.6	5.6	5.6	25499000	13068000	8148300	2087000	2195800	0	39579000
sp|Q9SVU4|TET20_ARATH;tr|F4JM26|F4JM26_ARATH	sp|Q9SVU4|TET20_ARATH;tr|F4JM26|F4JM26_ARATH	2;2	2;2	2;2	>sp|Q9SVU4|TET20_ARATH Tetraspanin-20 OS=Arabidopsis thaliana GN=TOM2AH1 PE=2 SV=1;>tr|F4JM26|F4JM26_ARATH Tetraspanin family protein OS=Arabidopsis thaliana GN=At4g28770 PE=4 SV=1	2	2	2	2	1	2	1	1	1	2	1	1	1	2	1	1	13.5	13.5	13.5	30.976	281	281;325	2.8		1	4		0	47.913	By matching	By MS/MS	By matching	By matching	7.8	13.5	7.8	7.8	9465800	3231000	3402500	2142700	689730	0	14676000
sp|Q9SVV6|KCO6_ARATH	sp|Q9SVV6|KCO6_ARATH	1	1	1	>sp|Q9SVV6|KCO6_ARATH Two-pore potassium channel 3 OS=Arabidopsis thaliana GN=TPK3 PE=2 SV=1	1	1	1	1	0	1	1	0	0	1	1	0	0	1	1	0	3.7	3.7	3.7	48.731	436	436	1	2				0	6.9006	By matching	By MS/MS	By MS/MS	By matching	0	3.7	3.7	0	717150	0	149840	567310	0	0	0
sp|Q9SVW8|PIRL4_ARATH	sp|Q9SVW8|PIRL4_ARATH	2	2	2	>sp|Q9SVW8|PIRL4_ARATH Plant intracellular Ras-group-related LRR protein 4 OS=Arabidopsis thaliana GN=PIRL4 PE=1 SV=1	1	2	2	2	1	2	1	0	1	2	1	0	1	2	1	0	7.5	7.5	7.5	60.994	549	549	1.2	4	1			0	13.631	By MS/MS	By MS/MS	By matching	By matching	2.2	7.5	2.2	0	4739800	710240	2634400	1395200	0	0	22688000
sp|Q9SW21|ACP4_ARATH;tr|F4JRT7|F4JRT7_ARATH	sp|Q9SW21|ACP4_ARATH;tr|F4JRT7|F4JRT7_ARATH	1;1	1;1	1;1	>sp|Q9SW21|ACP4_ARATH Acyl carrier protein 4, chloroplastic OS=Arabidopsis thaliana GN=ACP4 PE=1 SV=1;>tr|F4JRT7|F4JRT7_ARATH Acyl carrier protein OS=Arabidopsis thaliana GN=ACP4 PE=4 SV=1	2	1	1	1	0	1	0	1	0	1	0	1	0	1	0	1	11.7	11.7	11.7	14.544	137	137;149	3		1		1	0	7.12	By matching	By MS/MS	By matching	By MS/MS	0	11.7	0	11.7	5838900	0	1591900	0	4247000	0	0
sp|Q9SW48|INVB_ARATH	sp|Q9SW48|INVB_ARATH	1	1	1	>sp|Q9SW48|INVB_ARATH Probable alkaline/neutral invertase B OS=Arabidopsis thaliana GN=INVB PE=1 SV=1	1	1	1	1	1	1	1	0	1	1	1	0	1	1	1	0	2.1	2.1	2.1	65.036	571	571	1	3				0	7.2824	By matching	By matching	By MS/MS	By matching	2.1	2.1	2.1	0	1353000	155420	354150	843480	0	0	0
sp|Q9SX77|UMP6_ARATH	sp|Q9SX77|UMP6_ARATH	2	2	2	>sp|Q9SX77|UMP6_ARATH Uncharacterized protein At1g47420, mitochondrial OS=Arabidopsis thaliana GN=At1g47420 PE=1 SV=1	1	2	2	2	0	2	0	0	0	2	0	0	0	2	0	0	12.5	12.5	12.5	28.106	257	257	2		2			0	13.372	By matching	By MS/MS	By matching	By matching	0	12.5	0	0	3248300	0	3248300	0	0	0	8885800
sp|Q9SX85|SEC3A_ARATH;tr|F4HTA1|F4HTA1_ARATH	sp|Q9SX85|SEC3A_ARATH;tr|F4HTA1|F4HTA1_ARATH	1;1	1;1	1;1	>sp|Q9SX85|SEC3A_ARATH Exocyst complex component SEC3A OS=Arabidopsis thaliana GN=SEC3A PE=1 SV=1;>tr|F4HTA1|F4HTA1_ARATH Exocyst complex component sec3A OS=Arabidopsis thaliana GN=SEC3A PE=4 SV=1	2	1	1	1	1	1	1	1	1	1	1	1	1	1	1	1	3.2	3.2	3.2	100.06	887	887;888	3			7		0	8.0766	By MS/MS	By MS/MS	By MS/MS	By matching	3.2	3.2	3.2	3.2	34020000	12542000	14426000	5780100	1271100	0	0
sp|Q9SXA1|P4KA1_ARATH	sp|Q9SXA1|P4KA1_ARATH	1	1	1	>sp|Q9SXA1|P4KA1_ARATH Phosphatidylinositol 4-kinase alpha 1 OS=Arabidopsis thaliana GN=PI4KA1 PE=1 SV=2	1	1	1	1	0	1	1	1	0	1	1	1	0	1	1	1	1.4	1.4	1.4	224.01	2028	2028	1.5	2	2			0	6.8971	By matching	By MS/MS	By MS/MS	By matching	0	1.4	1.4	1.4	1400200	0	600400	714330	85423	0	4325600
sp|Q9SXB6|MLO2_ARATH	sp|Q9SXB6|MLO2_ARATH	1	1	1	>sp|Q9SXB6|MLO2_ARATH MLO-like protein 2 OS=Arabidopsis thaliana GN=MLO2 PE=1 SV=1	1	1	1	1	1	1	1	1	1	1	1	1	1	1	1	1	2.1	2.1	2.1	65.543	573	573	1.91	5	2	4		0	7.1675	By MS/MS	By MS/MS	By MS/MS	By matching	2.1	2.1	2.1	2.1	5938800	2079700	2157700	655090	1046300	0	13310000
tr|F4JF64|F4JF64_ARATH;sp|Q9SXJ7|CLPC2_ARATH;sp|P42762|CLPD_ARATH;sp|Q8VYJ7|CLPB4_ARATH	tr|F4JF64|F4JF64_ARATH;sp|Q9SXJ7|CLPC2_ARATH	12;12;1;1	1;1;0;0	1;1;0;0	>tr|F4JF64|F4JF64_ARATH Clp ATPase OS=Arabidopsis thaliana GN=HSP93-III PE=3 SV=1;>sp|Q9SXJ7|CLPC2_ARATH Chaperone protein ClpC2, chloroplastic OS=Arabidopsis thaliana GN=CLPC2 PE=2 SV=1	4	12	1	1	3	11	4	8	1	1	1	1	1	1	1	1	19.5	2.3	2.3	102.24	921	921;952;945;964	3			4		0.0047581	6.0623	By matching	By MS/MS	By matching	By matching	5.1	18.5	7.2	12.3	1856100	534990	638710	279070	403310	0	0
sp|Q9SYM1|MSL6_ARATH	sp|Q9SYM1|MSL6_ARATH	1	1	1	>sp|Q9SYM1|MSL6_ARATH Mechanosensitive ion channel protein 6 OS=Arabidopsis thaliana GN=MSL6 PE=1 SV=1	1	1	1	1	1	1	1	1	1	1	1	1	1	1	1	1	1.6	1.6	1.6	96.603	856	856	1.57	3	4			0	6.4918	By MS/MS	By matching	By MS/MS	By MS/MS	1.6	1.6	1.6	1.6	4406900	737690	1606800	1546800	515530	0	0
sp|Q9SYT0|ANXD1_ARATH	sp|Q9SYT0|ANXD1_ARATH	2	2	2	>sp|Q9SYT0|ANXD1_ARATH Annexin D1 OS=Arabidopsis thaliana GN=ANN1 PE=1 SV=1	1	2	2	2	1	2	2	2	1	2	2	2	1	2	2	2	7.9	7.9	7.9	36.203	317	317	2.88		4	1	3	0	13.257	By matching	By MS/MS	By matching	By MS/MS	5	7.9	7.9	7.9	8102400	200950	3993300	271810	3636300	0	12516000
sp|Q9SZ11|GPDL3_ARATH	sp|Q9SZ11|GPDL3_ARATH	1	1	1	>sp|Q9SZ11|GPDL3_ARATH Glycerophosphodiester phosphodiesterase GDPDL3 OS=Arabidopsis thaliana GN=GDPDL3 PE=1 SV=3	1	1	1	1	0	1	1	0	0	1	1	0	0	1	1	0	1.2	1.2	1.2	82.561	759	759	4				2	0	6.5064	By matching	By MS/MS	By matching	By matching	0	1.2	1.2	0	381680	0	210880	170800	0	0	0
sp|Q9SZJ5|GLYM1_ARATH	sp|Q9SZJ5|GLYM1_ARATH	5	5	5	>sp|Q9SZJ5|GLYM1_ARATH Serine hydroxymethyltransferase 1, mitochondrial OS=Arabidopsis thaliana GN=SHM1 PE=1 SV=1	1	5	5	5	2	4	1	3	2	4	1	3	2	4	1	3	14.3	14.3	14.3	57.4	517	517	3.4		2	2	6	0	32.518	By matching	By MS/MS	By MS/MS	By MS/MS	4.1	12	2.1	6.2	16712000	363800	5932700	269020	10147000	2634600	2424300
sp|Q9SZN1|VATB2_ARATH;tr|F4JTQ0|F4JTQ0_ARATH	sp|Q9SZN1|VATB2_ARATH;tr|F4JTQ0|F4JTQ0_ARATH	17;17	3;3	3;3	>sp|Q9SZN1|VATB2_ARATH V-type proton ATPase subunit B2 OS=Arabidopsis thaliana GN=VHA-B2 PE=1 SV=1;>tr|F4JTQ0|F4JTQ0_ARATH V-type proton ATPase subunit B2 OS=Arabidopsis thaliana GN=At4g38510 PE=1 SV=1	2	17	3	3	9	16	9	14	1	2	0	3	1	2	0	3	52.8	7.4	7.4	54.304	487	487;494	3.29		2	1	4	0	20.716	By MS/MS	By MS/MS	By matching	By MS/MS	26.9	49.9	23.8	39	13293000	389620	6897100	0	6006200	0	21908000
sp|Q9SZR1|ACA10_ARATH	sp|Q9SZR1|ACA10_ARATH	4	4	4	>sp|Q9SZR1|ACA10_ARATH Calcium-transporting ATPase 10, plasma membrane-type OS=Arabidopsis thaliana GN=ACA10 PE=1 SV=2	1	4	4	4	2	4	2	3	2	4	2	3	2	4	2	3	6	6	6	116.86	1069	1069	2.25	3	3	6		0	175.31	By MS/MS	By MS/MS	By MS/MS	By MS/MS	3.4	6	3.4	6	31749000	12658000	11068000	1401200	6621700	0	32312000
sp|Q9T043|RL142_ARATH;sp|Q9SIM4|RL141_ARATH	sp|Q9T043|RL142_ARATH	4;1	4;1	4;1	>sp|Q9T043|RL142_ARATH 60S ribosomal protein L14-2 OS=Arabidopsis thaliana GN=RPL14B PE=2 SV=1	2	4	4	4	1	2	2	3	1	2	2	3	1	2	2	3	29.1	29.1	29.1	15.505	134	134;134	4				8	0	39.438	By MS/MS	By MS/MS	By matching	By MS/MS	7.5	14.2	14.2	21.6	4427200	0	385970	256850	3784400	0	1152600
sp|Q9T053|PLDG1_ARATH	sp|Q9T053|PLDG1_ARATH	1	1	1	>sp|Q9T053|PLDG1_ARATH Phospholipase D gamma 1 OS=Arabidopsis thaliana GN=PLDGAMMA1 PE=1 SV=1	1	1	1	1	1	1	1	1	1	1	1	1	1	1	1	1	1.6	1.6	1.6	95.587	858	858	1.88	3	3	2		0	7.3206	By MS/MS	By matching	By MS/MS	By MS/MS	1.6	1.6	1.6	1.6	17844000	424180	1886000	9374800	6158500	0	0
sp|Q9T070|COX6A_ARATH	sp|Q9T070|COX6A_ARATH	1	1	1	>sp|Q9T070|COX6A_ARATH Cytochrome c oxidase subunit 6a, mitochondrial OS=Arabidopsis thaliana GN=COX6A PE=2 SV=1	1	1	1	1	1	1	1	0	1	1	1	0	1	1	1	0	16.7	16.7	16.7	11.235	102	102	2		3			0.0069337	5.9788	By MS/MS	By matching	By matching	By matching	16.7	16.7	16.7	0	1760700	385870	1291400	83405	0	0	0
sp|Q9T074|PCKA_ARATH	sp|Q9T074|PCKA_ARATH	2	2	2	>sp|Q9T074|PCKA_ARATH Phosphoenolpyruvate carboxykinase [ATP] OS=Arabidopsis thaliana GN=PCKA PE=1 SV=1	1	2	2	2	0	1	1	1	0	1	1	1	0	1	1	1	8.2	8.2	8.2	73.404	671	671	1.67	1	2			0	12.453	By matching	By matching	By MS/MS	By MS/MS	0	4.6	3.6	4.6	3993300	0	1939800	363260	1690300	0	0
sp|Q9T076|ENL2_ARATH	sp|Q9T076|ENL2_ARATH	3	3	3	>sp|Q9T076|ENL2_ARATH Early nodulin-like protein 2 OS=Arabidopsis thaliana GN=At4g27520 PE=1 SV=1	1	3	3	3	1	3	2	2	1	3	2	2	1	3	2	2	11.7	11.7	11.7	35.064	349	349	3.17		3	4	5	0	21.297	By matching	By MS/MS	By MS/MS	By MS/MS	4.3	11.7	8	8	11689000	2283600	7226500	859540	1319100	0	19707000
sp|Q9XEE2|ANXD2_ARATH;tr|F4KGH1|F4KGH1_ARATH	sp|Q9XEE2|ANXD2_ARATH;tr|F4KGH1|F4KGH1_ARATH	2;1	2;1	2;1	>sp|Q9XEE2|ANXD2_ARATH Annexin D2 OS=Arabidopsis thaliana GN=ANN2 PE=1 SV=1;>tr|F4KGH1|F4KGH1_ARATH Annexin OS=Arabidopsis thaliana GN=ANNAT2 PE=1 SV=1	2	2	2	2	1	1	1	1	1	1	1	1	1	1	1	1	11.7	11.7	11.7	36.266	317	317;302	3.25			3	1	0	15.552	By matching	By MS/MS	By matching	By MS/MS	6.3	6.3	6.3	5.4	7294300	2436000	3062800	468660	1326900	0	0
sp|Q9XF88|CB4B_ARATH;tr|F4IGY6|F4IGY6_ARATH;sp|Q9S7W1|CB4C_ARATH	sp|Q9XF88|CB4B_ARATH	6;1;1	6;1;1	5;0;0	>sp|Q9XF88|CB4B_ARATH Chlorophyll a-b binding protein CP29.2, chloroplastic OS=Arabidopsis thaliana GN=LHCB4.2 PE=1 SV=1	3	6	6	5	4	4	2	3	4	4	2	3	3	3	1	3	20.2	20.2	16.7	31.193	287	287;185;276	2.78		10	2	6	0	37.831	By MS/MS	By MS/MS	By matching	By MS/MS	15.3	17.1	8.7	13.2	55629000	6826300	25875000	11610000	11317000	43343000	57088000
sp|Q9XF89|CB5_ARATH	sp|Q9XF89|CB5_ARATH	7	7	7	>sp|Q9XF89|CB5_ARATH Chlorophyll a-b binding protein CP26, chloroplastic OS=Arabidopsis thaliana GN=LHCB5 PE=1 SV=1	1	7	7	7	1	6	4	7	1	6	4	7	1	6	4	7	37.9	37.9	37.9	30.156	280	280	3.1		9	1	11	0	187.65	By MS/MS	By MS/MS	By MS/MS	By MS/MS	5.7	33.2	26.1	37.9	91463000	11966000	46024000	11163000	22310000	0	90790000
tr|F4IEG8|F4IEG8_ARATH;sp|Q9XF91|PSBS_ARATH	tr|F4IEG8|F4IEG8_ARATH;sp|Q9XF91|PSBS_ARATH	3;3	3;3	3;3	>tr|F4IEG8|F4IEG8_ARATH Photosystem II subunit S OS=Arabidopsis thaliana GN=NPQ4 PE=4 SV=1;>sp|Q9XF91|PSBS_ARATH Photosystem II 22 kDa protein, chloroplastic OS=Arabidopsis thaliana GN=PSBS PE=2 SV=1	2	3	3	3	1	3	1	2	1	3	1	2	1	3	1	2	17.1	17.1	17.1	21.981	205	205;265	2.55	1	6	1	3	0	36.693	By matching	By MS/MS	By matching	By MS/MS	5.4	17.1	5.4	13.2	13337000	257860	7639600	527490	4912300	0	23723000
sp|Q9XFM6|MSBP1_ARATH	sp|Q9XFM6|MSBP1_ARATH	1	1	1	>sp|Q9XFM6|MSBP1_ARATH Membrane steroid-binding protein 1 OS=Arabidopsis thaliana GN=MSBP1 PE=1 SV=2	1	1	1	1	1	1	1	1	1	1	1	1	1	1	1	1	13.6	13.6	13.6	24.405	220	220	2.21	4	3	7		0	14.141	By MS/MS	By MS/MS	By MS/MS	By MS/MS	13.6	13.6	13.6	13.6	68646000	5942500	20461000	28096000	14147000	0	0
sp|Q9XFT3|PSBQ1_ARATH	sp|Q9XFT3|PSBQ1_ARATH	3	3	3	>sp|Q9XFT3|PSBQ1_ARATH Oxygen-evolving enhancer protein 3-1, chloroplastic OS=Arabidopsis thaliana GN=PSBQ1 PE=1 SV=3	1	3	3	3	0	2	1	3	0	2	1	3	0	2	1	3	15.2	15.2	15.2	23.866	224	224	2.56		5	3	1	0	62.956	By matching	By MS/MS	By matching	By MS/MS	0	11.2	5.8	15.2	16954000	0	14511000	221220	2222200	0	39255000
sp|Q9XGM1|VATD_ARATH	sp|Q9XGM1|VATD_ARATH	7	7	7	>sp|Q9XGM1|VATD_ARATH V-type proton ATPase subunit D OS=Arabidopsis thaliana GN=VHA-D PE=1 SV=2	1	7	7	7	2	7	4	5	2	7	4	5	2	7	4	5	23.8	23.8	23.8	29.058	261	261	3.09		6	8	8	0	52.255	By matching	By MS/MS	By MS/MS	By MS/MS	6.5	23.8	14.9	14.9	39313000	1861800	22801000	2766400	11884000	17821000	59960000
sp|Q9XH75|TATB_ARATH	sp|Q9XH75|TATB_ARATH	1	1	1	>sp|Q9XH75|TATB_ARATH Sec-independent protein translocase protein TATB, chloroplastic OS=Arabidopsis thaliana GN=TATB PE=1 SV=1	1	1	1	1	1	1	1	1	1	1	1	1	1	1	1	1	14.6	14.6	14.6	28.231	260	260	3			7		0	14.503	By MS/MS	By MS/MS	By MS/MS	By matching	14.6	14.6	14.6	14.6	34959000	15480000	9729800	5212100	4536700	72479000	63599000
sp|Q9XI01|PDI11_ARATH;tr|F4HZN9|F4HZN9_ARATH	sp|Q9XI01|PDI11_ARATH;tr|F4HZN9|F4HZN9_ARATH	13;11	13;11	9;8	>sp|Q9XI01|PDI11_ARATH Protein disulfide isomerase-like 1-1 OS=Arabidopsis thaliana GN=PDIL1-1 PE=1 SV=1;>tr|F4HZN9|F4HZN9_ARATH Protein disulfide-isomerase OS=Arabidopsis thaliana GN=PDIL1-1 PE=3 SV=1	2	13	13	9	6	12	6	8	6	12	6	8	3	8	3	4	36.1	36.1	28.5	55.601	501	501;487	2.95		14	16	12	0	96.871	By MS/MS	By MS/MS	By MS/MS	By MS/MS	15.2	33.5	15.2	18.2	81937000	9588200	37813000	7330700	27205000	69292000	80710000
sp|Q9XI29|Y1540_ARATH	sp|Q9XI29|Y1540_ARATH	2	1	1	>sp|Q9XI29|Y1540_ARATH Uncharacterized protein At1g15400 OS=Arabidopsis thaliana GN=At1g15400 PE=1 SV=2	1	2	1	1	2	2	2	2	1	1	1	1	1	1	1	1	10.1	10.1	10.1	16.339	148	148	1.56	8	7	1		0	6.7002	By MS/MS	By MS/MS	By MS/MS	By MS/MS	10.1	10.1	10.1	10.1	75774000	16772000	10259000	33958000	14785000	232260000	100300000
sp|Q9XIA4|CCS1_ARATH	sp|Q9XIA4|CCS1_ARATH	1	1	1	>sp|Q9XIA4|CCS1_ARATH Cytochrome c biogenesis protein CCS1, chloroplastic OS=Arabidopsis thaliana GN=CCS1 PE=1 SV=1	1	1	1	1	0	1	1	0	0	1	1	0	0	1	1	0	3.8	3.8	3.8	59.392	547	547	1	2				1	-2	By matching	By MS/MS	By matching	By matching	0	3.8	3.8	0	832010	0	266130	565880	0	0	0
sp|Q9XIE2|AB36G_ARATH;sp|Q7PC86|AB35G_ARATH;sp|Q94A18|AB29G_ARATH;tr|F4J1I6|F4J1I6_ARATH	sp|Q9XIE2|AB36G_ARATH	14;4;2;1	14;4;2;1	14;4;2;1	>sp|Q9XIE2|AB36G_ARATH ABC transporter G family member 36 OS=Arabidopsis thaliana GN=ABCG36 PE=1 SV=1	4	14	14	14	4	10	6	11	4	10	6	11	4	10	6	11	11	11	11	165.08	1469	1469;1442;1416;1411	2.59	10	8	9	12	0	124.85	By MS/MS	By MS/MS	By MS/MS	By MS/MS	2.8	8.8	4.6	9	66310000	2575400	16117000	18406000	29211000	53717000	35104000
sp|Q9XII1|PDV2_ARATH	sp|Q9XII1|PDV2_ARATH	1	1	1	>sp|Q9XII1|PDV2_ARATH Plastid division protein PDV2 OS=Arabidopsis thaliana GN=PDV2 PE=1 SV=1	1	1	1	1	1	1	1	1	1	1	1	1	1	1	1	1	9.4	9.4	9.4	33.64	307	307	2.11	3	2	4		0	22.051	By MS/MS	By MS/MS	By MS/MS	By MS/MS	9.4	9.4	9.4	9.4	19293000	5166100	6479700	4922200	2725200	0	40585000
sp|Q9XIJ5|PUB18_ARATH	sp|Q9XIJ5|PUB18_ARATH	1	1	1	>sp|Q9XIJ5|PUB18_ARATH U-box domain-containing protein 18 OS=Arabidopsis thaliana GN=PUB18 PE=2 SV=1	1	1	1	1	0	0	0	1	0	0	0	1	0	0	0	1	1.6	1.6	1.6	76.994	697	697	3			1		1	-2	By matching	By matching	By matching	By MS/MS	0	0	0	1.6	3833600	0	0	0	3833600	0	0
sp|Q9ZNT7|PHB2_ARATH;sp|Q9SIL6|PHB6_ARATH;sp|O49460|PHB1_ARATH	sp|Q9ZNT7|PHB2_ARATH;sp|Q9SIL6|PHB6_ARATH;sp|O49460|PHB1_ARATH	2;1;1	2;1;1	2;1;1	>sp|Q9ZNT7|PHB2_ARATH Prohibitin-2, mitochondrial OS=Arabidopsis thaliana GN=PHB2 PE=1 SV=1;>sp|Q9SIL6|PHB6_ARATH Prohibitin-6, mitochondrial OS=Arabidopsis thaliana GN=PHB6 PE=1 SV=1;>sp|O49460|PHB1_ARATH Prohibitin-1, mitochondrial OS=Arabidopsis thalian	3	2	2	2	0	1	1	2	0	1	1	2	0	1	1	2	9.4	9.4	9.4	31.81	286	286;286;288	3.17		2	1	3	0	14.905	By matching	By MS/MS	By matching	By MS/MS	0	5.2	5.2	9.4	12287000	0	6243300	2569500	3474200	0	0
sp|Q9ZNZ7|GLTB1_ARATH	sp|Q9ZNZ7|GLTB1_ARATH	1	1	1	>sp|Q9ZNZ7|GLTB1_ARATH Ferredoxin-dependent glutamate synthase 1, chloroplastic/mitochondrial OS=Arabidopsis thaliana GN=GLU1 PE=1 SV=3	1	1	1	1	0	0	0	1	0	0	0	1	0	0	0	1	0.7	0.7	0.7	176.75	1622	1622	4				1	0.0062354	6.0112	By matching	By matching	By matching	By MS/MS	0	0	0	0.7	235860	0	0	0	235860	0	0
sp|Q9ZPE7|EXO_ARATH	sp|Q9ZPE7|EXO_ARATH	1	1	1	>sp|Q9ZPE7|EXO_ARATH Protein EXORDIUM OS=Arabidopsis thaliana GN=EXO PE=2 SV=1	1	1	1	1	1	0	0	0	1	0	0	0	1	0	0	0	6.4	6.4	6.4	33.599	314	314	3			1		0.0016835	6.2397	By MS/MS	By matching	By matching	By matching	6.4	0	0	0	4396000	4396000	0	0	0	21685000	0
sp|Q9ZPV7|RER1D_ARATH	sp|Q9ZPV7|RER1D_ARATH	1	1	1	>sp|Q9ZPV7|RER1D_ARATH Protein RER1D OS=Arabidopsis thaliana GN=At2g18240 PE=2 SV=2	1	1	1	1	1	1	1	0	1	1	1	0	1	1	1	0	9.5	9.5	9.5	25.73	221	221	1	3				0	6.5908	By MS/MS	By MS/MS	By matching	By matching	9.5	9.5	9.5	0	1508700	330780	525790	652100	0	0	0
sp|Q9ZQX4|VATF_ARATH	sp|Q9ZQX4|VATF_ARATH	4	4	4	>sp|Q9ZQX4|VATF_ARATH V-type proton ATPase subunit F OS=Arabidopsis thaliana GN=VHA-F PE=1 SV=1	1	4	4	4	1	3	0	1	1	3	0	1	1	3	0	1	41.4	41.4	41.4	14.259	128	128	2.4		4		1	0	28.661	By MS/MS	By MS/MS	By matching	By MS/MS	10.9	32.8	0	8.6	16748000	1597700	14324000	0	826760	0	39183000
sp|Q9ZQY6|2A5D_ARATH	sp|Q9ZQY6|2A5D_ARATH	1	1	1	>sp|Q9ZQY6|2A5D_ARATH Serine/threonine protein phosphatase 2A 55 kDa regulatory subunit B delta isoform OS=Arabidopsis thaliana GN=BDELTA PE=1 SV=1	1	1	1	1	1	1	1	1	1	1	1	1	1	1	1	1	5.5	5.5	5.5	55.24	477	477	3			4		0	7.0689	By matching	By matching	By MS/MS	By matching	5.5	5.5	5.5	5.5	4154400	1032500	745150	1611800	764980	0	0
sp|Q9ZR03|UCRIA_ARATH	sp|Q9ZR03|UCRIA_ARATH	4	4	4	>sp|Q9ZR03|UCRIA_ARATH Cytochrome b6-f complex iron-sulfur subunit, chloroplastic OS=Arabidopsis thaliana GN=petC PE=1 SV=1	1	4	4	4	2	3	2	4	2	3	2	4	2	3	2	4	26.2	26.2	26.2	24.366	229	229	3.12		5	4	7	0	31.171	By MS/MS	By MS/MS	By MS/MS	By MS/MS	13.5	20.1	11.8	26.2	27632000	2107000	12675000	663420	12186000	20426000	35367000
sp|Q9ZR72|AB1B_ARATH	sp|Q9ZR72|AB1B_ARATH	1	1	1	>sp|Q9ZR72|AB1B_ARATH ABC transporter B family member 1 OS=Arabidopsis thaliana GN=ABCB1 PE=1 SV=1	1	1	1	1	1	1	0	1	1	1	0	1	1	1	0	1	0.8	0.8	0.8	140.57	1286	1286	1	3				1	-2	By matching	By MS/MS	By matching	By MS/MS	0.8	0.8	0	0.8	784180	131380	263540	0	389260	0	0
sp|Q9ZSD4|SY121_ARATH;tr|F4J7G9|F4J7G9_ARATH	sp|Q9ZSD4|SY121_ARATH	3;1	3;1	3;1	>sp|Q9ZSD4|SY121_ARATH Syntaxin-121 OS=Arabidopsis thaliana GN=SYP121 PE=1 SV=1	2	3	3	3	3	3	3	2	3	3	3	2	3	3	3	2	17.3	17.3	17.3	37.956	346	346;315	1.65	11	5	4		0	27.79	By MS/MS	By MS/MS	By MS/MS	By MS/MS	17.3	17.3	17.3	12.7	68865000	15492000	23705000	25094000	4574200	126710000	180500000
tr|C0Z2S1|C0Z2S1_ARATH;sp|Q9ZSJ6|GRP3S_ARATH	tr|C0Z2S1|C0Z2S1_ARATH;sp|Q9ZSJ6|GRP3S_ARATH	1;1	1;1	1;1	>tr|C0Z2S1|C0Z2S1_ARATH AT2G05380 protein OS=Arabidopsis thaliana GN=GRP3S PE=2 SV=1;>sp|Q9ZSJ6|GRP3S_ARATH Glycine-rich protein 3 short isoform OS=Arabidopsis thaliana GN=GRP3S PE=1 SV=2	2	1	1	1	0	0	1	1	0	0	1	1	0	0	1	1	22.5	22.5	22.5	10.449	102	102;116	3			2		0.0024732	6.182	By matching	By matching	By MS/MS	By matching	0	0	22.5	22.5	2127700	0	0	942550	1185200	0	0
tr|F4KG21|F4KG21_ARATH;tr|F4KG20|F4KG20_ARATH;sp|Q9ZSR7|TPT_ARATH;tr|F4KG18|F4KG18_ARATH	tr|F4KG21|F4KG21_ARATH;tr|F4KG20|F4KG20_ARATH;sp|Q9ZSR7|TPT_ARATH;tr|F4KG18|F4KG18_ARATH	2;2;2;2	2;2;2;2	2;2;2;2	>tr|F4KG21|F4KG21_ARATH Triose phosphate/phosphate translocator TPT OS=Arabidopsis thaliana GN=APE2 PE=4 SV=1;>tr|F4KG20|F4KG20_ARATH Triose phosphate/phosphate translocator TPT OS=Arabidopsis thaliana GN=APE2 PE=4 SV=1;>sp|Q9ZSR7|TPT_ARATH Triose phosphat	4	2	2	2	2	2	2	2	2	2	2	2	2	2	2	2	7.4	7.4	7.4	32.71	297	297;399;410;415	3.12		5	4	7	0	15.424	By MS/MS	By MS/MS	By MS/MS	By MS/MS	7.4	7.4	7.4	7.4	35747000	8549200	17566000	1555200	8076400	24047000	53723000
sp|Q9ZT42|RHF2A_ARATH	sp|Q9ZT42|RHF2A_ARATH	1	1	1	>sp|Q9ZT42|RHF2A_ARATH E3 ubiquitin-protein ligase RHF2A OS=Arabidopsis thaliana GN=RHF2A PE=2 SV=1	1	1	1	1	1	1	1	1	1	1	1	1	1	1	1	1	6.4	6.4	6.4	41.028	375	375	2.12	3	1	4		0	12.846	By MS/MS	By MS/MS	By MS/MS	By MS/MS	6.4	6.4	6.4	6.4	5696400	1027300	1293000	2532300	843770	0	0
sp|Q9ZT63|MTP1_ARATH	sp|Q9ZT63|MTP1_ARATH	1	1	1	>sp|Q9ZT63|MTP1_ARATH Metal tolerance protein 1 OS=Arabidopsis thaliana GN=MTP1 PE=1 SV=2	1	1	1	1	1	1	1	1	1	1	1	1	1	1	1	1	4.5	4.5	4.5	43.827	398	398	2.33	2		4		0	7.8251	By MS/MS	By MS/MS	By MS/MS	By MS/MS	4.5	4.5	4.5	4.5	24183000	3960100	6271100	12779000	1172100	0	0
sp|Q9ZTZ7|KEA1_ARATH	sp|Q9ZTZ7|KEA1_ARATH	1	1	1	>sp|Q9ZTZ7|KEA1_ARATH K(+) efflux antiporter 1, chloroplastic OS=Arabidopsis thaliana GN=KEA1 PE=1 SV=2	1	1	1	1	1	1	1	0	1	1	1	0	1	1	1	0	1.4	1.4	1.4	128.03	1193	1193	1	3				0	17.369	By MS/MS	By MS/MS	By MS/MS	By matching	1.4	1.4	1.4	0	1600200	311820	473940	814420	0	0	0
sp|Q9ZU23|JAL5_ARATH	sp|Q9ZU23|JAL5_ARATH	2	2	2	>sp|Q9ZU23|JAL5_ARATH Jacalin-related lectin 5 OS=Arabidopsis thaliana GN=JAL5 PE=2 SV=1	1	2	2	2	1	1	2	1	1	1	2	1	1	1	2	1	12.1	12.1	12.1	73.938	730	730	3			5		0	12.598	By matching	By MS/MS	By matching	By MS/MS	6.3	6.3	12.1	5.8	9093600	2264000	1875500	2370300	2583800	0	0
sp|Q9ZU25|MPPA1_ARATH;tr|A8MQE5|A8MQE5_ARATH;sp|O04308|MPPA2_ARATH	sp|Q9ZU25|MPPA1_ARATH;tr|A8MQE5|A8MQE5_ARATH	5;4;2	5;4;2	5;4;2	>sp|Q9ZU25|MPPA1_ARATH Probable mitochondrial-processing peptidase subunit alpha-1 OS=Arabidopsis thaliana GN=At1g51980 PE=2 SV=1;>tr|A8MQE5|A8MQE5_ARATH Putative mitochondrial-processing peptidase subunit alpha-1 OS=Arabidopsis thaliana GN=At1g51980 PE=4	3	5	5	5	2	3	2	2	2	3	2	2	2	3	2	2	13.3	13.3	13.3	54.401	503	503;451;499	3.78		1		8	0	32.768	By MS/MS	By MS/MS	By MS/MS	By MS/MS	6.8	8.3	5.8	5.4	14791000	1549000	4866600	2708300	5666900	0	9025500
sp|Q9ZU43|RTNLO_ARATH	sp|Q9ZU43|RTNLO_ARATH	1	1	1	>sp|Q9ZU43|RTNLO_ARATH Reticulon-like protein B15 OS=Arabidopsis thaliana GN=RTNLB15 PE=2 SV=2	1	1	1	1	1	0	0	0	1	0	0	0	1	0	0	0	9.9	9.9	9.9	21.859	191	191	3			1		1	-2	By MS/MS	By matching	By matching	By matching	9.9	0	0	0	8323800	8323800	0	0	0	41059000	0
sp|Q9ZU49|LPP1_ARATH	sp|Q9ZU49|LPP1_ARATH	1	1	1	>sp|Q9ZU49|LPP1_ARATH Lipid phosphate phosphatase 1 OS=Arabidopsis thaliana GN=LPP1 PE=2 SV=2	1	1	1	1	1	1	1	1	1	1	1	1	1	1	1	1	4.3	4.3	4.3	36.683	327	327	1	4				0.0032389	6.133	By matching	By MS/MS	By matching	By matching	4.3	4.3	4.3	4.3	1053200	141840	288570	542220	80607	0	0
sp|Q9ZU97|VAC14_ARATH;tr|F4IPA6|F4IPA6_ARATH	sp|Q9ZU97|VAC14_ARATH;tr|F4IPA6|F4IPA6_ARATH	1;1	1;1	1;1	>sp|Q9ZU97|VAC14_ARATH Protein VAC14 homolog OS=Arabidopsis thaliana GN=VAC14 PE=1 SV=2;>tr|F4IPA6|F4IPA6_ARATH VAC 14-like protein OS=Arabidopsis thaliana GN=At2g01690 PE=1 SV=1	2	1	1	1	1	1	1	1	1	1	1	1	1	1	1	1	5.2	5.2	5.2	83.911	743	743;744	3			8		0.0016708	6.2157	By MS/MS	By MS/MS	By MS/MS	By MS/MS	5.2	5.2	5.2	5.2	34252000	10158000	11748000	5738100	6607000	50201000	71884000
sp|Q9ZUL3|IDD5_ARATH	sp|Q9ZUL3|IDD5_ARATH	1	1	1	>sp|Q9ZUL3|IDD5_ARATH Protein indeterminate-domain 5, chloroplastic OS=Arabidopsis thaliana GN=IDD5 PE=1 SV=1	1	1	1	1	1	1	1	1	1	1	1	1	1	1	1	1	2.3	2.3	2.3	64.463	602	602	1.43	5	1	1		0	11.877	By MS/MS	By MS/MS	By MS/MS	By matching	2.3	2.3	2.3	2.3	6132100	2255200	939360	2050200	887310	0	0
sp|Q9ZUT9|RS51_ARATH	sp|Q9ZUT9|RS51_ARATH	3	3	2	>sp|Q9ZUT9|RS51_ARATH 40S ribosomal protein S5-1 OS=Arabidopsis thaliana GN=RPS5A PE=1 SV=1	1	3	3	2	3	3	2	3	3	3	2	3	2	2	1	2	22.7	22.7	15.5	22.99	207	207	3		7	3	7	0	75.967	By MS/MS	By MS/MS	By MS/MS	By MS/MS	22.7	22.7	13.5	22.7	80747000	21883000	21617000	17809000	19438000	49695000	42191000
sp|Q9ZUU3|PP190_ARATH	sp|Q9ZUU3|PP190_ARATH	1	1	1	>sp|Q9ZUU3|PP190_ARATH Pentatricopeptide repeat-containing protein At2g37230 OS=Arabidopsis thaliana GN=At2g37230 PE=2 SV=1	1	1	1	1	0	1	0	1	0	1	0	1	0	1	0	1	1.6	1.6	1.6	85.704	757	757	4				2	0.0024855	6.2036	By matching	By MS/MS	By matching	By MS/MS	0	1.6	0	1.6	78886000	0	45425000	0	33461000	0	0
sp|Q9ZUV9|CHX7_ARATH	sp|Q9ZUV9|CHX7_ARATH	1	1	1	>sp|Q9ZUV9|CHX7_ARATH Cation/H(+) antiporter 7 OS=Arabidopsis thaliana GN=CHX7 PE=2 SV=2	1	1	1	1	1	0	0	1	1	0	0	1	1	0	0	1	1.5	1.5	1.5	90.989	801	801	4				2	1	-2	By MS/MS	By matching	By matching	By matching	1.5	0	0	1.5	3105300	1349200	0	0	1756100	0	0
sp|Q9ZUX4|UMP2_ARATH	sp|Q9ZUX4|UMP2_ARATH	3	3	3	>sp|Q9ZUX4|UMP2_ARATH Uncharacterized protein At2g27730, mitochondrial OS=Arabidopsis thaliana GN=At2g27730 PE=1 SV=1	1	3	3	3	3	0	1	0	3	0	1	0	3	0	1	0	33.6	33.6	33.6	11.947	113	113	4				4	0	96.041	By MS/MS	By matching	By MS/MS	By matching	33.6	0	13.3	0	51947000	48600000	0	3347200	0	108250000	0
sp|Q9ZV07|PIP26_ARATH	sp|Q9ZV07|PIP26_ARATH	7	7	7	>sp|Q9ZV07|PIP26_ARATH Probable aquaporin PIP2-6 OS=Arabidopsis thaliana GN=PIP2-6 PE=1 SV=1	1	7	7	7	6	7	5	5	6	7	5	5	6	7	5	5	20.1	20.1	20.1	31.05	289	289	1.72	83	48	24	7	0	323.31	By MS/MS	By MS/MS	By MS/MS	By MS/MS	17	20.1	17	17	2303000000	584910000	662030000	752480000	303550000	7425200000	2180600000
sp|Q9ZV24|OP161_ARATH	sp|Q9ZV24|OP161_ARATH	2	2	2	>sp|Q9ZV24|OP161_ARATH Outer envelope pore protein 16-1, chloroplastic OS=Arabidopsis thaliana GN=OEP161 PE=1 SV=1	1	2	2	2	1	1	2	2	1	1	2	2	1	1	2	2	20.9	20.9	20.9	15.482	148	148	3.56			4	5	0	13.978	By matching	By matching	By MS/MS	By MS/MS	8.8	8.8	20.9	20.9	15631000	868920	734580	4709800	9317700	0	0
sp|Q9ZVD0|SRRT_ARATH	sp|Q9ZVD0|SRRT_ARATH	2	2	2	>sp|Q9ZVD0|SRRT_ARATH Serrate RNA effector molecule OS=Arabidopsis thaliana GN=SE PE=1 SV=2	1	2	2	2	2	2	2	2	2	2	2	2	2	2	2	2	6	6	6	81.097	720	720	1.87	4	9	2		0	19.259	By MS/MS	By MS/MS	By MS/MS	By MS/MS	6	6	6	6	50782000	10326000	10114000	20351000	9990900	136110000	33836000
sp|Q9ZVL6|U603_ARATH	sp|Q9ZVL6|U603_ARATH	1	1	1	>sp|Q9ZVL6|U603_ARATH UPF0603 protein At1g54780, chloroplastic OS=Arabidopsis thaliana GN=At1g54780 PE=1 SV=1	1	1	1	1	0	0	0	1	0	0	0	1	0	0	0	1	4.6	4.6	4.6	31.138	285	285	4				1	0	7.35	By matching	By matching	By matching	By MS/MS	0	0	0	4.6	989340	0	0	0	989340	0	0
sp|Q9ZVM9|Y1461_ARATH;tr|B3H626|B3H626_ARATH	sp|Q9ZVM9|Y1461_ARATH;tr|B3H626|B3H626_ARATH	1;1	1;1	1;1	>sp|Q9ZVM9|Y1461_ARATH Probable serine/threonine-protein kinase At1g54610 OS=Arabidopsis thaliana GN=At1g54610 PE=1 SV=1;>tr|B3H626|B3H626_ARATH Putative serine/threonine-protein kinase OS=Arabidopsis thaliana GN=At1g54610 PE=1 SV=1	2	1	1	1	1	1	1	0	1	1	1	0	1	1	1	0	2.6	2.6	2.6	63.287	572	572;573	1	3				0	32.121	By matching	By MS/MS	By MS/MS	By matching	2.6	2.6	2.6	0	1556500	238060	393860	924580	0	0	0
sp|Q9ZVT9|C2GR1_ARATH	sp|Q9ZVT9|C2GR1_ARATH	2	2	2	>sp|Q9ZVT9|C2GR1_ARATH C2 and GRAM domain-containing protein At1g03370 OS=Arabidopsis thaliana GN=At1g03370 PE=2 SV=4	1	2	2	2	2	2	2	2	2	2	2	2	2	2	2	2	4.6	4.6	4.6	114.2	1020	1020	2	4	1	4		0	22.6	By MS/MS	By MS/MS	By MS/MS	By MS/MS	4.6	4.6	4.6	4.6	12614000	4048700	3469900	3714300	1381000	33597000	28145000
sp|Q9ZVX1|UBC23_ARATH	sp|Q9ZVX1|UBC23_ARATH	1	1	1	>sp|Q9ZVX1|UBC23_ARATH Probable ubiquitin-conjugating enzyme E2 23 OS=Arabidopsis thaliana GN=UBC23 PE=1 SV=1	1	1	1	1	1	1	1	0	1	1	1	0	1	1	1	0	1.9	1.9	1.9	122.18	1102	1102	1	3				1	-2	By matching	By MS/MS	By matching	By matching	1.9	1.9	1.9	0	801070	102790	264900	433380	0	0	0
sp|Q9ZVX8|PIP28_ARATH	sp|Q9ZVX8|PIP28_ARATH	2	1	1	>sp|Q9ZVX8|PIP28_ARATH Probable aquaporin PIP2-8 OS=Arabidopsis thaliana GN=PIP2-8 PE=1 SV=1	1	2	1	1	1	2	1	2	1	1	1	1	1	1	1	1	8.3	4	4	29.5	278	278	1.57	3	4			0	7.4955	By MS/MS	By matching	By MS/MS	By MS/MS	4	8.3	4	8.3	16741000	3388000	3644100	7241500	2467400	0	0
sp|Q9ZW02|PUM3_ARATH;sp|Q9ZW07|PUM1_ARATH;sp|Q9ZW06|PUM2_ARATH	sp|Q9ZW02|PUM3_ARATH;sp|Q9ZW07|PUM1_ARATH;sp|Q9ZW06|PUM2_ARATH	1;1;1	1;1;1	1;1;1	>sp|Q9ZW02|PUM3_ARATH Pumilio homolog 3 OS=Arabidopsis thaliana GN=APUM3 PE=1 SV=1;>sp|Q9ZW07|PUM1_ARATH Pumilio homolog 1 OS=Arabidopsis thaliana GN=APUM1 PE=1 SV=1;>sp|Q9ZW06|PUM2_ARATH Pumilio homolog 2 OS=Arabidopsis thaliana GN=APUM2 PE=1 SV=1	3	1	1	1	0	1	1	1	0	1	1	1	0	1	1	1	1.3	1.3	1.3	105.99	964	964;968;972	1.43	4	3			0	7.5003	By matching	By MS/MS	By MS/MS	By matching	0	1.3	1.3	1.3	5185800	0	940230	3063000	1182600	0	0
sp|Q9ZWT2|CYB5D_ARATH	sp|Q9ZWT2|CYB5D_ARATH	1	1	1	>sp|Q9ZWT2|CYB5D_ARATH Cytochrome B5 isoform D OS=Arabidopsis thaliana GN=CYTB5-D PE=1 SV=1	1	1	1	1	0	1	0	1	0	1	0	1	0	1	0	1	11.4	11.4	11.4	15.097	140	140	3.67			1	2	0.0047281	6.0534	By matching	By MS/MS	By matching	By MS/MS	0	11.4	0	11.4	5735300	0	1907200	0	3828000	0	11188000
tr|A8MQ88|A8MQ88_ARATH;tr|Q9FIL1|Q9FIL1_ARATH;tr|F4HU55|F4HU55_ARATH;sp|Q9FHD7|Y5126_ARATH;tr|Q8W4L3|Q8W4L3_ARATH	tr|A8MQ88|A8MQ88_ARATH;tr|Q9FIL1|Q9FIL1_ARATH;tr|F4HU55|F4HU55_ARATH;sp|Q9FHD7|Y5126_ARATH;tr|Q8W4L3|Q8W4L3_ARATH	2;2;1;1;1	1;1;0;0;0	1;1;0;0;0	>tr|A8MQ88|A8MQ88_ARATH Protein kinase protein with tetratricopeptide repeat domain OS=Arabidopsis thaliana GN=At5g59010 PE=1 SV=1;>tr|Q9FIL1|Q9FIL1_ARATH AT5g59010/k19m22_210 OS=Arabidopsis thaliana GN=At5g59010 PE=1 SV=1;>tr|F4HU55|F4HU55_ARATH Tetratric	5	2	1	1	1	2	2	2	1	1	1	1	1	1	1	1	9.7	5.6	5.6	40.132	359	359;489;483;487;489	2.5	1	1	4		0	7.6601	By matching	By matching	By MS/MS	By MS/MS	5.6	9.7	9.7	9.7	6092200	741000	595360	1405500	3350400	0	0
tr|A8MQJ5|A8MQJ5_ARATH;tr|O23523|O23523_ARATH	tr|A8MQJ5|A8MQJ5_ARATH;tr|O23523|O23523_ARATH	1;1	1;1	1;1	>tr|A8MQJ5|A8MQJ5_ARATH Hyaluronan / mRNA binding domain-containing protein OS=Arabidopsis thaliana GN=At4g16830 PE=1 SV=1;>tr|O23523|O23523_ARATH AT4g16830/dl4440w OS=Arabidopsis thaliana GN=dl4440w PE=1 SV=1	2	1	1	1	1	1	1	1	1	1	1	1	1	1	1	1	6.4	6.4	6.4	37.061	345	345;355	3			4		0	8.8024	By MS/MS	By MS/MS	By MS/MS	By MS/MS	6.4	6.4	6.4	6.4	12109000	3788800	2840600	2533600	2946400	0	0
tr|F4I479|F4I479_ARATH;tr|F4I476|F4I476_ARATH;tr|A8MR11|A8MR11_ARATH;tr|A8MQL1|A8MQL1_ARATH	tr|F4I479|F4I479_ARATH;tr|F4I476|F4I476_ARATH;tr|A8MR11|A8MR11_ARATH;tr|A8MQL1|A8MQL1_ARATH	1;1;1;1	1;1;1;1	1;1;1;1	>tr|F4I479|F4I479_ARATH MATH domain-containing protein OS=Arabidopsis thaliana GN=At1g04300 PE=4 SV=1;>tr|F4I476|F4I476_ARATH MATH domain-containing protein OS=Arabidopsis thaliana GN=At1g04300 PE=1 SV=1;>tr|A8MR11|A8MR11_ARATH MATH domain-containing prote	4	1	1	1	1	1	1	0	1	1	1	0	1	1	1	0	2.2	2.2	2.2	111.02	997	997;1055;1074;1082	3			3		0.0008658	6.3774	By MS/MS	By MS/MS	By matching	By matching	2.2	2.2	2.2	0	1464000	692550	608130	163280	0	0	0
tr|A8MR79|A8MR79_ARATH;tr|Q8RWN3|Q8RWN3_ARATH	tr|A8MR79|A8MR79_ARATH;tr|Q8RWN3|Q8RWN3_ARATH	2;2	2;2	2;2	>tr|A8MR79|A8MR79_ARATH Serine/threonine-protein kinase PRP4 OS=Arabidopsis thaliana GN=At3g25840 PE=1 SV=1;>tr|Q8RWN3|Q8RWN3_ARATH Protein kinase-like protein OS=Arabidopsis thaliana GN=At3g25840 PE=1 SV=1	2	2	2	2	2	1	2	2	2	1	2	2	2	1	2	2	5.3	5.3	5.3	77.394	673	673;935	1.56	6	1	2		0	13.761	By MS/MS	By MS/MS	By MS/MS	By MS/MS	5.3	1.5	5.3	5.3	6085800	657890	1194000	3750200	483740	14928000	0
tr|A8MRF0|A8MRF0_ARATH;tr|Q9ZVX3|Q9ZVX3_ARATH	tr|A8MRF0|A8MRF0_ARATH;tr|Q9ZVX3|Q9ZVX3_ARATH	1;1	1;1	1;1	>tr|A8MRF0|A8MRF0_ARATH Phospholipase-like protein (PEARLI 4) family OS=Arabidopsis thaliana GN=At2g16900 PE=4 SV=1;>tr|Q9ZVX3|Q9ZVX3_ARATH Expressed protein OS=Arabidopsis thaliana GN=At2g16900 PE=4 SV=2	2	1	1	1	0	0	1	0	0	0	1	0	0	0	1	0	5.8	5.8	5.8	32.816	293	293;382	1	1				1	-2	By matching	By matching	By MS/MS	By matching	0	0	5.8	0	200120	0	0	200120	0	0	0
tr|Q93Z49|Q93Z49_ARATH;tr|A8MS32|A8MS32_ARATH	tr|Q93Z49|Q93Z49_ARATH;tr|A8MS32|A8MS32_ARATH	2;2	2;2	2;2	>tr|Q93Z49|Q93Z49_ARATH AT5g64130/MHJ24_11 OS=Arabidopsis thaliana GN=At5g64130 PE=1 SV=1;>tr|A8MS32|A8MS32_ARATH AT5G64130 protein OS=Arabidopsis thaliana GN=At5g64130 PE=1 SV=1	2	2	2	2	1	1	1	2	1	1	1	2	1	1	1	2	35.7	35.7	35.7	12.299	115	115;140	3.12			7	1	0	23.895	By MS/MS	By MS/MS	By matching	By MS/MS	20	20	20	35.7	11062000	2122000	3009100	308200	5622300	11432000	20011000
tr|A8MS48|A8MS48_ARATH;tr|Q8H0X5|Q8H0X5_ARATH	tr|A8MS48|A8MS48_ARATH;tr|Q8H0X5|Q8H0X5_ARATH	1;1	1;1	1;1	>tr|A8MS48|A8MS48_ARATH Uncharacterized protein OS=Arabidopsis thaliana GN=At5g16660 PE=4 SV=1;>tr|Q8H0X5|Q8H0X5_ARATH Putative uncharacterized protein At5g16660 OS=Arabidopsis thaliana GN=At5g16660 PE=2 SV=1	2	1	1	1	0	1	1	1	0	1	1	1	0	1	1	1	8.4	8.4	8.4	17.858	166	166;168	4				4	0	6.6552	By matching	By matching	By MS/MS	By MS/MS	0	8.4	8.4	8.4	9034300	0	3379500	1862100	3792700	0	0
tr|A8MSF2|A8MSF2_ARATH;tr|Q9FFJ2|Q9FFJ2_ARATH	tr|A8MSF2|A8MSF2_ARATH;tr|Q9FFJ2|Q9FFJ2_ARATH	1;1	1;1	1;1	>tr|A8MSF2|A8MSF2_ARATH Rubredoxin family protein OS=Arabidopsis thaliana GN=ENH1 PE=4 SV=1;>tr|Q9FFJ2|Q9FFJ2_ARATH Putative uncharacterized protein At5g17170 OS=Arabidopsis thaliana GN=ENH1 PE=2 SV=1	2	1	1	1	0	0	0	1	0	0	0	1	0	0	0	1	4.5	4.5	4.5	23.888	224	224;271	4				1	0	6.5366	By matching	By matching	By matching	By MS/MS	0	0	0	4.5	199710	0	0	0	199710	0	0
tr|B3H4E5|B3H4E5_ARATH;tr|Q84JF9|Q84JF9_ARATH	tr|B3H4E5|B3H4E5_ARATH;tr|Q84JF9|Q84JF9_ARATH	1;1	1;1	1;1	>tr|B3H4E5|B3H4E5_ARATH Putative S-ribonuclease binding protein SBP1 OS=Arabidopsis thaliana GN=At1g10650 PE=4 SV=1;>tr|Q84JF9|Q84JF9_ARATH Putative S-ribonuclease binding protein SBP1 OS=Arabidopsis thaliana GN=At1g10650 PE=2 SV=1	2	1	1	1	1	0	0	0	1	0	0	0	1	0	0	0	7.1	7.1	7.1	32.172	283	283;339	3			1		0.0017271	6.3504	By MS/MS	By matching	By matching	By matching	7.1	0	0	0	1037500	1037500	0	0	0	5117900	0
tr|B3H4T0|B3H4T0_ARATH;tr|Q1G3S1|Q1G3S1_ARATH;tr|B3H642|B3H642_ARATH	tr|B3H4T0|B3H4T0_ARATH;tr|Q1G3S1|Q1G3S1_ARATH;tr|B3H642|B3H642_ARATH	1;1;1	1;1;1	1;1;1	>tr|B3H4T0|B3H4T0_ARATH Uncharacterized protein OS=Arabidopsis thaliana GN=At2g35658 PE=4 SV=1;>tr|Q1G3S1|Q1G3S1_ARATH Uncharacterized protein OS=Arabidopsis thaliana GN=At2g35658 PE=2 SV=1;>tr|B3H642|B3H642_ARATH Uncharacterized protein OS=Arabidopsis tha	3	1	1	1	1	1	1	0	1	1	1	0	1	1	1	0	26.7	26.7	26.7	9.9093	90	90;91;104	1	3				0	7.1344	By matching	By MS/MS	By matching	By matching	26.7	26.7	26.7	0	960760	177530	346460	436770	0	0	0
tr|B3H4W5|B3H4W5_ARATH;tr|Q9C824|Q9C824_ARATH	tr|B3H4W5|B3H4W5_ARATH;tr|Q9C824|Q9C824_ARATH	1;1	1;1	1;1	>tr|B3H4W5|B3H4W5_ARATH Uncharacterized protein OS=Arabidopsis thaliana GN=At1g52320 PE=4 SV=1;>tr|Q9C824|Q9C824_ARATH BZIP protein, putative; 48652-45869 OS=Arabidopsis thaliana GN=F19K6.7 PE=4 SV=1	2	1	1	1	1	1	1	1	1	1	1	1	1	1	1	1	3	3	3	54.951	472	472;798	1.81	7	5	4		0	6.8526	By MS/MS	By MS/MS	By MS/MS	By MS/MS	3	3	3	3	50917000	11667000	18407000	15204000	5638200	78250000	131860000
tr|Q6DYD4|Q6DYD4_ARATH;tr|B3H5C4|B3H5C4_ARATH;tr|Q6DYD3|Q6DYD3_ARATH;tr|B3H7H3|B3H7H3_ARATH	tr|Q6DYD4|Q6DYD4_ARATH;tr|B3H5C4|B3H5C4_ARATH;tr|Q6DYD3|Q6DYD3_ARATH;tr|B3H7H3|B3H7H3_ARATH	1;1;1;1	1;1;1;1	1;1;1;1	>tr|Q6DYD4|Q6DYD4_ARATH Uncharacterized protein OS=Arabidopsis thaliana GN=At1g77765 PE=2 SV=1;>tr|B3H5C4|B3H5C4_ARATH Uncharacterized protein OS=Arabidopsis thaliana GN=At1g77765 PE=4 SV=1;>tr|Q6DYD3|Q6DYD3_ARATH Uncharacterized protein OS=Arabidopsis tha	4	1	1	1	0	1	1	1	0	1	1	1	0	1	1	1	10.5	10.5	10.5	20.613	172	172;173;174;175	1.5	2	2			0	6.49	By matching	By MS/MS	By MS/MS	By MS/MS	0	10.5	10.5	10.5	3280400	0	1175000	1710700	394670	0	7550000
tr|B3H5K3|B3H5K3_ARATH;tr|B6EUB3|B6EUB3_ARATH;tr|F4JYL8|F4JYL8_ARATH	tr|B3H5K3|B3H5K3_ARATH;tr|B6EUB3|B6EUB3_ARATH;tr|F4JYL8|F4JYL8_ARATH	3;2;2	3;2;2	3;2;2	>tr|B3H5K3|B3H5K3_ARATH Uncharacterized binding protein OS=Arabidopsis thaliana GN=At5g47690 PE=1 SV=1;>tr|B6EUB3|B6EUB3_ARATH Uncharacterized binding protein OS=Arabidopsis thaliana GN=At5g47690 PE=1 SV=1;>tr|F4JYL8|F4JYL8_ARATH Uncharacterized binding pr	3	3	3	3	2	3	2	2	2	3	2	2	2	3	2	2	4.2	4.2	4.2	181.45	1607	1607;1605;1606	2.13	6	1	8		0	40.964	By matching	By MS/MS	By MS/MS	By MS/MS	3.2	4.2	2.2	2.2	16865000	6042000	5036500	4447900	1338200	19428000	12499000
tr|B3H5T3|B3H5T3_ARATH;tr|Q8RW94|Q8RW94_ARATH	tr|B3H5T3|B3H5T3_ARATH;tr|Q8RW94|Q8RW94_ARATH	1;1	1;1	1;1	>tr|B3H5T3|B3H5T3_ARATH BRCA1/BRCA2-containing complex subunit 36A OS=Arabidopsis thaliana GN=At1g80210 PE=4 SV=1;>tr|Q8RW94|Q8RW94_ARATH At1g80210/F18B13_28 OS=Arabidopsis thaliana GN=At1g80210 PE=2 SV=1	2	1	1	1	1	1	0	1	1	1	0	1	1	1	0	1	6.2	6.2	6.2	40.734	371	371;406	2.33	1		2		0	7.1891	By matching	By MS/MS	By matching	By MS/MS	6.2	6.2	0	6.2	716890	242770	150450	0	323670	0	0
tr|Q67YS5|Q67YS5_ARATH;tr|Q0WW17|Q0WW17_ARATH;tr|B3H643|B3H643_ARATH	tr|Q67YS5|Q67YS5_ARATH;tr|Q0WW17|Q0WW17_ARATH;tr|B3H643|B3H643_ARATH	1;1;1	1;1;1	1;1;1	>tr|Q67YS5|Q67YS5_ARATH O-acetyltransferase family protein OS=Arabidopsis thaliana GN=At3g06550 PE=1 SV=1;>tr|Q0WW17|Q0WW17_ARATH O-acetyltransferase family protein OS=Arabidopsis thaliana GN=At3g06550 PE=1 SV=1;>tr|B3H643|B3H643_ARATH O-acetyltransferase	3	1	1	1	1	1	1	1	1	1	1	1	1	1	1	1	2.9	2.9	2.9	63.455	544	544;545;568	2.29	4	2	8		0	24.09	By MS/MS	By MS/MS	By MS/MS	By MS/MS	2.9	2.9	2.9	2.9	60913000	18425000	19209000	17762000	5517300	169740000	100890000
tr|B3H6K6|B3H6K6_ARATH;tr|F4JIW8|F4JIW8_ARATH;tr|Q9SZB3|Q9SZB3_ARATH	tr|B3H6K6|B3H6K6_ARATH;tr|F4JIW8|F4JIW8_ARATH;tr|Q9SZB3|Q9SZB3_ARATH	1;1;1	1;1;1	1;1;1	>tr|B3H6K6|B3H6K6_ARATH Rossmann-fold NAD(P)-binding domain-containing protein OS=Arabidopsis thaliana GN=FLDH PE=4 SV=1;>tr|F4JIW8|F4JIW8_ARATH Rossmann-fold NAD(P)-binding domain-containing protein OS=Arabidopsis thaliana GN=FLDH PE=4 SV=1;>tr|Q9SZB3|Q9S	3	1	1	1	0	0	0	1	0	0	0	1	0	0	0	1	4.3	4.3	4.3	33.427	305	305;327;344	4				1	0	7.331	By matching	By matching	By matching	By MS/MS	0	0	0	4.3	354100	0	0	0	354100	0	0
tr|B3H7L6|B3H7L6_ARATH	tr|B3H7L6|B3H7L6_ARATH	1	1	1	>tr|B3H7L6|B3H7L6_ARATH Uncharacterized protein OS=Arabidopsis thaliana GN=At1g62301 PE=4 SV=1	1	1	1	1	0	0	0	1	0	0	0	1	0	0	0	1	23.2	23.2	23.2	6.3864	56	56	4				1	1	-2	By matching	By matching	By matching	By MS/MS	0	0	0	23.2	5959900	0	0	0	5959900	0	0
tr|Q94BQ6|Q94BQ6_ARATH;tr|B9DFN3|B9DFN3_ARATH;tr|F4I3X3|F4I3X3_ARATH	tr|Q94BQ6|Q94BQ6_ARATH;tr|B9DFN3|B9DFN3_ARATH;tr|F4I3X3|F4I3X3_ARATH	1;1;1	1;1;1	1;1;1	>tr|Q94BQ6|Q94BQ6_ARATH Putative uncharacterized protein At1g70100 OS=Arabidopsis thaliana GN=At1g70100 PE=2 SV=1;>tr|B9DFN3|B9DFN3_ARATH AT1G70100 protein OS=Arabidopsis thaliana GN=At1g70100 PE=2 SV=1;>tr|F4I3X3|F4I3X3_ARATH Uncharacterized protein OS=Ar	3	1	1	1	0	1	0	1	0	1	0	1	0	1	0	1	1.9	1.9	1.9	51.988	467	467;482;504	4				2	1	-2	By matching	By matching	By matching	By MS/MS	0	1.9	0	1.9	873470	0	117970	0	755500	0	0
tr|B9DHK3|B9DHK3_ARATH	tr|B9DHK3|B9DHK3_ARATH	1	1	1	>tr|B9DHK3|B9DHK3_ARATH AT5G14540 protein OS=Arabidopsis thaliana GN=At5g14540 PE=1 SV=1	1	1	1	1	1	1	1	0	1	1	1	0	1	1	1	0	4.6	4.6	4.6	59.097	547	547	1	3				0	7.6766	By MS/MS	By MS/MS	By matching	By matching	4.6	4.6	4.6	0	1119500	221540	287930	610030	0	0	0
tr|C0Z2J1|C0Z2J1_ARATH	tr|C0Z2J1|C0Z2J1_ARATH	2	2	2	>tr|C0Z2J1|C0Z2J1_ARATH AT1G11360 protein OS=Arabidopsis thaliana GN=At1g11360 PE=1 SV=1	1	2	2	2	2	2	2	2	2	2	2	2	2	2	2	2	10.3	10.3	10.3	26.508	242	242	1.54	8	3	2		0	16.525	By MS/MS	By MS/MS	By MS/MS	By MS/MS	10.3	10.3	10.3	10.3	23545000	8171400	3907000	9345400	2121300	38799000	27417000
tr|F4HNZ9|F4HNZ9_ARATH	tr|F4HNZ9|F4HNZ9_ARATH	1	1	1	>tr|F4HNZ9|F4HNZ9_ARATH Exportin 1-like protein domain-containing protein OS=Arabidopsis thaliana GN=At1g12930 PE=1 SV=1	1	1	1	1	1	0	0	0	1	0	0	0	1	0	0	0	1.9	1.9	1.9	110.53	1005	1005	3			1		1	-2	By MS/MS	By matching	By matching	By matching	1.9	0	0	0	1133700	1133700	0	0	0	5592500	0
tr|F4HP56|F4HP56_ARATH;tr|F4HP55|F4HP55_ARATH;tr|F4HP57|F4HP57_ARATH	tr|F4HP56|F4HP56_ARATH;tr|F4HP55|F4HP55_ARATH;tr|F4HP57|F4HP57_ARATH	1;1;1	1;1;1	1;1;1	>tr|F4HP56|F4HP56_ARATH Uncharacterized protein OS=Arabidopsis thaliana GN=At1g19396 PE=4 SV=1;>tr|F4HP55|F4HP55_ARATH Uncharacterized protein OS=Arabidopsis thaliana GN=At1g19396 PE=4 SV=1;>tr|F4HP57|F4HP57_ARATH Uncharacterized protein OS=Arabidopsis tha	3	1	1	1	0	0	0	1	0	0	0	1	0	0	0	1	25	25	25	5.8197	48	48;50;64	4				1	0	7.2165	By matching	By matching	By matching	By MS/MS	0	0	0	25	476360	0	0	0	476360	0	0
tr|F4HPN4|F4HPN4_ARATH	tr|F4HPN4|F4HPN4_ARATH	1	1	1	>tr|F4HPN4|F4HPN4_ARATH Uncharacterized protein OS=Arabidopsis thaliana GN=At1g45163 PE=4 SV=1	1	1	1	1	0	0	1	0	0	0	1	0	0	0	1	0	9.7	9.7	9.7	17.651	154	154	1	1				1	-2	By matching	By matching	By MS/MS	By matching	0	0	9.7	0	280530	0	0	280530	0	0	0
tr|F4HPS0|F4HPS0_ARATH;tr|F4HPR9|F4HPR9_ARATH	tr|F4HPS0|F4HPS0_ARATH;tr|F4HPR9|F4HPR9_ARATH	2;2	2;2	2;2	>tr|F4HPS0|F4HPS0_ARATH Map 4 kinase alpha1 OS=Arabidopsis thaliana GN=ATMAP4K ALPHA1 PE=1 SV=1;>tr|F4HPR9|F4HPR9_ARATH Map 4 kinase alpha1 OS=Arabidopsis thaliana GN=ATMAP4K ALPHA1 PE=1 SV=1	2	2	2	2	2	2	2	2	2	2	2	2	2	2	2	2	5.7	5.7	5.7	75.446	680	680;688	1.62	3	5			0	14.643	By matching	By MS/MS	By MS/MS	By MS/MS	5.7	5.7	5.7	5.7	6250500	786580	2035100	2428900	999920	0	11813000
tr|F4HRB4|F4HRB4_ARATH;tr|Q8L7S1|Q8L7S1_ARATH	tr|F4HRB4|F4HRB4_ARATH;tr|Q8L7S1|Q8L7S1_ARATH	1;1	1;1	1;1	>tr|F4HRB4|F4HRB4_ARATH Triacylglycerol lipase-like 1 OS=Arabidopsis thaliana GN=TLL1 PE=4 SV=1;>tr|Q8L7S1|Q8L7S1_ARATH At1g45200 OS=Arabidopsis thaliana GN=TLL1 PE=2 SV=1	2	1	1	1	0	1	0	0	0	1	0	0	0	1	0	0	2.6	2.6	2.6	44.118	387	387;479	3		1		1	0	6.4552	By matching	By MS/MS	By matching	By matching	0	2.6	0	0	144740	0	144740	0	0	0	451850
tr|F4HRE0|F4HRE0_ARATH;tr|Q9C636|Q9C636_ARATH	tr|F4HRE0|F4HRE0_ARATH;tr|Q9C636|Q9C636_ARATH	3;3	3;3	3;3	>tr|F4HRE0|F4HRE0_ARATH Uncharacterized protein OS=Arabidopsis thaliana GN=At1g45688 PE=1 SV=1;>tr|Q9C636|Q9C636_ARATH Putative uncharacterized protein At1g45688 OS=Arabidopsis thaliana GN=F2G19.25 PE=1 SV=1	2	3	3	3	3	3	3	2	3	3	3	2	3	3	3	2	14.5	14.5	14.5	27.078	248	248;342	1.86	13	15	8		0	23.882	By MS/MS	By MS/MS	By MS/MS	By MS/MS	14.5	14.5	14.5	7.3	132730000	21534000	32295000	60521000	18379000	344760000	107970000
tr|F4HRJ8|F4HRJ8_ARATH;tr|Q9LPH2|Q9LPH2_ARATH;tr|F4HRJ5|F4HRJ5_ARATH;tr|F4HRJ4|F4HRJ4_ARATH	tr|F4HRJ8|F4HRJ8_ARATH;tr|Q9LPH2|Q9LPH2_ARATH;tr|F4HRJ5|F4HRJ5_ARATH;tr|F4HRJ4|F4HRJ4_ARATH	3;3;3;3	3;3;3;3	3;3;3;3	>tr|F4HRJ8|F4HRJ8_ARATH Mitogen-activated protein kinase kinase kinase 3 OS=Arabidopsis thaliana GN=MAP3KA PE=1 SV=1;>tr|Q9LPH2|Q9LPH2_ARATH MAP3K alpha protein kinase, putative OS=Arabidopsis thaliana GN=T3F20.12 PE=1 SV=1;>tr|F4HRJ5|F4HRJ5_ARATH Mitogen-	4	3	3	3	2	1	3	2	2	1	3	2	2	1	3	2	9.6	9.6	9.6	63.684	583	583;608;608;609	1.67	3	6			0	19.543	By MS/MS	By matching	By MS/MS	By matching	5.3	2.7	9.6	7	7474200	682670	541420	4079800	2170300	22941000	0
tr|F4HRR8|F4HRR8_ARATH	tr|F4HRR8|F4HRR8_ARATH	1	1	1	>tr|F4HRR8|F4HRR8_ARATH Midasin OS=Arabidopsis thaliana GN=At1g67120 PE=3 SV=1	1	1	1	1	1	1	0	0	1	1	0	0	1	1	0	0	0.5	0.5	0.5	611.15	5393	5393	1	2				0	7.2202	By matching	By MS/MS	By matching	By matching	0.5	0.5	0	0	636760	248230	388530	0	0	0	3831800
tr|F4HRT5|F4HRT5_ARATH	tr|F4HRT5|F4HRT5_ARATH	2	2	2	>tr|F4HRT5|F4HRT5_ARATH Protein little nuclei1 OS=Arabidopsis thaliana GN=LINC1 PE=1 SV=1	1	2	2	2	1	2	2	1	1	2	2	1	1	2	2	1	3.2	3.2	3.2	129.09	1132	1132	2.33	2		4		0	40.403	By matching	By matching	By MS/MS	By MS/MS	1.7	3.2	3.2	1.7	3622300	548840	724570	1172600	1176300	0	5371200
tr|F4HS98|F4HS98_ARATH;tr|F4HS99|F4HS99_ARATH	tr|F4HS98|F4HS98_ARATH;tr|F4HS99|F4HS99_ARATH	3;3	3;3	3;3	>tr|F4HS98|F4HS98_ARATH Tetratricopeptide repeat-containing protein OS=Arabidopsis thaliana GN=At1g01320 PE=1 SV=1;>tr|F4HS99|F4HS99_ARATH Tetratricopeptide repeat-containing protein OS=Arabidopsis thaliana GN=At1g01320 PE=1 SV=1	2	3	3	3	3	3	2	2	3	3	2	2	3	3	2	2	4.1	4.1	4.1	197.5	1787	1787;1797	2.47	4	2	13		0	72.458	By MS/MS	By MS/MS	By MS/MS	By MS/MS	4.1	4.1	3.1	3.1	46601000	15603000	9210100	10878000	10910000	102000000	92549000
tr|F4HSY3|F4HSY3_ARATH;tr|Q9SXC7|Q9SXC7_ARATH	tr|F4HSY3|F4HSY3_ARATH;tr|Q9SXC7|Q9SXC7_ARATH	1;1	1;1	1;1	>tr|F4HSY3|F4HSY3_ARATH Uncharacterized protein OS=Arabidopsis thaliana GN=At1g27540 PE=1 SV=1;>tr|Q9SXC7|Q9SXC7_ARATH T17H3.4 OS=Arabidopsis thaliana GN=T17H3.4 PE=1 SV=1	2	1	1	1	0	1	1	1	0	1	1	1	0	1	1	1	3.1	3.1	3.1	44.655	383	383;413	1.33	2	1			0	6.5377	By matching	By MS/MS	By MS/MS	By MS/MS	0	3.1	3.1	3.1	2128600	0	484060	1042800	601770	0	0
[truncated: 455 more rows]
[truncated: 21 more columns]

## Sheet: S2B LFQ_protein_quant
Supplementary Data Sheet S2B, Quantified proteins
C1	C2	T1	T2	t-test Significant	Q-value	Score	Intensity	MS/MS Count	Unique peptides C1	Unique peptides C2	Unique peptides T1	Unique peptides T2	t-test p value	t-test Difference	Protein IDs	Majority protein IDs	Fasta headers
[truncated: 334 more rows]
